# Supplementary material for: Comprehensive identification of arginine methylation in primary T cells reveals regulatory roles in cell signalling
Source: Nat Commun. 2015 Apr 7;6:6758. doi: 10.1038/ncomms7758 (PMC4396391; doi:10.1038/ncomms7758)
Supplement: Supplementary Data 1 — All unique identified methylated peptides from Jurkat or primary human T cells matched to a methlyl SILAC pair [file ncomms7758-s2.xlsx]

## Sheet: Supplementary Table 1
All unique identified methylated peptides matched to a methyl SILAC pair
IP.Prob	q.value	Prev.AA	Peptide	Next.AA	PTMs	Modified.Peptide	ModLS	PTM.Localization.Probs	Charge	MC	Data.File	Start.Scan	End.Scan	Matched.Ions	Total.ions	mW	Exp.m.z	Calc.m.z	Error..Da.	Error..ppm.	Protein	Protein.Description	Alternative.Proteins	Peptide.Start.Scan	Peptide.Stop.Scan	Peptide.Start.RT..min.	Peptide.Stop.RT..min.	Light.m.z.1	Light.Intensity.1	Light.m.z.2	Light.Intensity.2	Light.m.z.3	Light.Intensity.3	Heavy.m.z.1	Heavy.Intensity.1	Heavy.m.z.2	Heavy.Intensity.2	Heavy.m.z.3	Heavy.Intensity.3	m.z.shift	H.L.ratio	Antibody	Labelling	Cell	Protease	Site description
1	0	R	GPPSRGGHMDDGGYSMNFNMSSSR	G	1 x Label:13C(4) (M) + Oxidation (M) 2 x Label:13C(4) (M) 1 x Methyl (R)	GPPSR(+14.02)GGHM(+4.01)DDGGYSM(+4.01)NFNM(+20.01)SSSR	Unambiguous	GPPSR(1.00)GGHM(1.00)DDGGYSM(1.00)NFNM(1.00)SSSR	4	1	D130423_008	18611	18611	17	46	2585.08	647.28	647.28	0.01	2.74	H0Y6E7	H0Y6E7_HUMAN RNA-binding motif protein, X chromosome, N-terminally processed (Fragment) OS=Homo sapiens GN=RBMX PE=4 SV=2	H3BT71;P38159;P38159-2;Q96E39;	18181	18703	63.5138	65.0007	647.28	966512	647.53	1.17975e+06	647.78	902030	648.292	739203	648.544	982491	648.79	743042	1.01212	0.808564	D5A12	13C4	Jurkat	Trypsin	127__MMA__L
1	0	R	GVGGPSQQVMTPQGR	G	1 x Label:13C(4) (M) + Oxidation (M) 1 x Methyl (R)	GVGGPSQQVM(+20.01)TPQGR(+14.02)	Unambiguous	GVGGPSQQVM(1.00)TPQGR(1.00)	2	0	D130423_009	13764	13764	16	28	1531.76	766.89	766.89	0	0	B3KVR1	B3KVR1_HUMAN Small nuclear ribonucleoprotein-associated protein OS=Homo sapiens GN=SNRPN PE=2 SV=1	A8MT02;J3QLE5;P14678;P14678-2;P14678-3;P63162;	13706	13847	50.6539	51.1124	766.887	649851	767.391	478408	767.89	223045	768.901	455839	769.406	321107	769.907	151837	2.01548	0.687323	D5A12	13C4	Jurkat	Trypsin	68__MMA__L
1	0	R	GPPSRGGHMDDGGYSMNFNMSSSR	G	1 x Label:13C(4) (M) + Oxidation (M) 2 x Label:13C(4) (M) 1 x Methyl (R)	GPPSR(+14.02)GGHM(+4.01)DDGGYSM(+20.01)NFNM(+4.01)SSSR	Unambiguous	GPPSR(1.00)GGHM(1.00)DDGGYSM(1.00)NFNM(1.00)SSSR	4	1	D130423_009	21394	21394	16	46	2585.08	647.28	647.28	0.01	2.74	H0Y6E7	H0Y6E7_HUMAN RNA-binding motif protein, X chromosome, N-terminally processed (Fragment) OS=Homo sapiens GN=RBMX PE=4 SV=2	H3BT71;P38159;P38159-2;Q96E39;	21053	21765	72.4503	74.4651	647.28	2.9303e+06	647.531	3.62187e+06	647.781	2.83519e+06	648.291	1.94105e+06	648.541	2.29768e+06	648.791	1.78384e+06	1.01212	0.641562	D5A12	13C4	Jurkat	Trypsin	127__MMA__L
1	0	R	TGSETPQAPMSGVGPVSGGPGGFGRGSQGGNFEGPNK	R	1 x Label:13C(4) (M) + Oxidation (M) 1 x Methyl (R)	TGSETPQAPM(+20.01)SGVGPVSGGPGGFGR(+14.02)GSQGGNFEGPNK	Unambiguous	TGSETPQAPM(1.00)SGVGPVSGGPGGFGR(1.00)GSQGGNFEGPNK	4	1	D130424_006	34537	34537	17	72	3492.61	874.41	874.16	-0.01	-1.47	Q8WXF1	PSPC1_HUMAN Paraspeckle component 1 OS=Homo sapiens GN=PSPC1 PE=1 SV=1		34493	34517	111.171	111.237	874.164	68206.7	874.415	164724	874.66	106513	875.17	126096	875.415	131591	875.667	93891.9	1.00774	1.03575	D5A12	13C4	Jurkat	Trypsin	507__MMA__L
1	0	R	TPQAPASANLVGPR	S	1 x Methyl (R)	TPQAPASANLVGPR(+14.02)	Unambiguous	TPQAPASANLVGPR(1.00)	2	0	D130423_009	20140	20140	16	26	1391.75	696.88	696.88	0	-1.49	Q9UQ35	SRRM2_HUMAN Serine\arginine repetitive matrix protein 2 OS=Homo sapiens GN=SRRM2 PE=1 SV=2		20084	20218	69.7089	70.0908	696.882	1.07688e+06	697.384	856349	697.886	353044	698.893	985135	699.397	668023	699.897	277513	2.01109	0.844461	D5A12	13C4	Jurkat	Trypsin	2342__MMA__L
1	0	R	GSYGGGDGGYNGFGGDGGNYGGGPGYSSR	G	1 x Methyl (R)	GSYGGGDGGYNGFGGDGGNYGGGPGYSSR(+14.02)	Unambiguous	GSYGGGDGGYNGFGGDGGNYGGGPGYSSR(1.00)	2	0	D130424_006	35564	35564	16	56	2659.05	1331.04	1330.53	0	-0.73	P51991-2	ROA3_HUMAN Isoform 2 of Heterogeneous nuclear ribonucleoprotein A3 OS=Homo sapiens GN=HNRNPA3	P51991;	35395	35619	113.681	114.3	1330.54	169232	1331.04	256804	1331.54	191282	1332.55	222904	1333.05	234174	1333.55	183622	2.01109	1.03788	D5A12	13C4	Jurkat	Trypsin	286__MMA__L
1	0	R	TGSETPQAPMSGVGPVSGGPGGFGRGSQGGNFEGPNK	R	1 x Label:13C(4) (M) 1 x Methyl (R)	TGSETPQAPM(+4.01)SGVGPVSGGPGGFGR(+14.02)GSQGGNFEGPNK	Unambiguous	TGSETPQAPM(1.00)SGVGPVSGGPGGFGR(1.00)GSQGGNFEGPNK	3	1	D130424_006	37472	37472	30	72	3476.62	1159.88	1159.88	0	0.56	Q8WXF1	PSPC1_HUMAN Paraspeckle component 1 OS=Homo sapiens GN=PSPC1 PE=1 SV=1		37232	37856	118.8	120.543	1159.88	580487	1160.22	1.05765e+06	1160.55	983493	1161.22	804120	1161.56	969008	1161.89	842813	1.34365	0.997829	D5A12	13C4	Jurkat	Trypsin	507__MMA__L
1	0	R	GGRGGGGDHKPQGK	K	1 x Methyl (R)	GGR(+14.02)GGGGDHKPQGK	Unambiguous	GGR(1.00)GGGGDHKPQGK	3	1	D130424_007	9341	9341	15	26	1320.66	441.23	441.23	0	1.57	P19338	NUCL_HUMAN Nucleolin OS=Homo sapiens GN=NCL PE=1 SV=3		9270	9457	38.488	38.9213	441.229	1.2448e+06	441.563	869866	441.898	370164	442.57	1.09757e+06	442.904	819339	443.238	263333	1.34073	0.877421	D5A12	13C4	Jurkat	Trypsin	694__MMA__L
1	0	R	GRGRGQGNWGPPGGEMTFSIPTHK	C	1 x Label:13C(4) (M) 2 x Methyl (R)	GR(+14.02)GR(+14.02)GQGNWGPPGGEM(+4.01)TFSIPTHK	Unambiguous	GR(1.00)GR(1.00)GQGNWGPPGGEM(1.00)TFSIPTHK	5	2	D130424_007	32756	32756	20	46	2555.26	512.06	512.06	0	0.76	Q92945	FUBP2_HUMAN Far upstream element-binding protein 2 OS=Homo sapiens GN=KHSRP PE=1 SV=4		32693	33154	106.329	107.63	512.062	734632	512.26	845724	512.46	740688	513.67	581419	513.871	752680	514.07	566932	1.61063	0.819041	D5A12	13C4	Jurkat	Trypsin	413__MMA__L;415__MMA__L
1	0	M	AAAAAAAAAAGAAGGRGSGPGR	R	1 x Methyl (R) 1 x Acetylation (Protein N-term)	(+42.01)_AAAAAAAAAAGAAGGR(+14.02)GSGPGR	Unambiguous	n(1.00)_AAAAAAAAAAGAAGGR(1.00)GSGPGR	2	1	D130423_008	27780	27780	12	42	1764.9	883.46	883.46	0	1.11	Q86U42-2	PABP2_HUMAN Isoform 2 of Polyadenylate-binding protein 2 OS=Homo sapiens GN=PABPN1	Q86U42;	27334	27833	89.066	90.4216	883.454	1.60739e+07	883.958	1.4897e+07	884.457	7.50451e+06	885.468	1.17213e+07	885.969	1.02753e+07	886.469	5.04236e+06	2.01109	0.702759	D5A12	13C4	Jurkat	Trypsin	17__MMA__L
1	0	R	FTNQRAPAPLQFGGLRGSAPFSEK	N	2 x Methyl (R)	FTNQR(+14.02)APAPLQFGGLR(+14.02)GSAPFSEK	Unambiguous	FTNQR(1.00)APAPLQFGGLR(1.00)GSAPFSEK	4	2	D130423_010	28919	28919	16	46	2603.36	651.85	651.85	0	0.75	Q9BTC0	DIDO1_HUMAN Death-inducer obliterator 1 OS=Homo sapiens GN=DIDO1 PE=1 SV=5		28880	28945	94.6758	94.8525	651.85	61417.3	652.098	101571	652.347	86680	653.859	71885.9	654.109	85233.9	654.359	122247	2.01109	1.11895	D5A12	13C4	Jurkat	Trypsin	1982__MMA__L;1993__MMA__L
1	0	R	RGGHQNSYKPY	-	1 x Methyl (R)	R(+14.02)GGHQNSYKPY	Unambiguous	R(1.00)GGHQNSYKPY	3	0	D130424_007	11945	11945	15	40	1319.64	440.89	440.89	0	2.27	Q14103-3	HNRPD_HUMAN Isoform 3 of Heterogeneous nuclear ribonucleoprotein D0 OS=Homo sapiens GN=HNRNPD	B4DTC3;F5H6R6;H0YA96;Q14103;Q14103-2;Q14103-4;	11901	12164	44.5437	45.0822	440.886	1.5738e+07	441.22	1.13492e+07	441.554	4.69173e+06	442.226	1.33549e+07	442.562	9.46824e+06	442.895	3.90865e+06	1.34073	0.841179	D5A12	13C4	Jurkat	Trypsin	293__MMA__L
1	0	R	GRGRGQGNWNMGPPGGLQEFNFIVPTGK	T	1 x Label:13C(4) (M) + Oxidation (M) 2 x Methyl (R)	GR(+14.02)GR(+14.02)GQGNWNM(+20.01)GPPGGLQEFNFIVPTGK	Unambiguous	GR(1.00)GR(1.00)GQGNWNM(1.00)GPPGGLQEFNFIVPTGK	4	2	D130423_008	36634	36634	19	54	3018.5	755.89	755.63	0	-0.65	B4DT31	B4DT31_HUMAN Far upstream element-binding protein 1 OS=Homo sapiens GN=FUBP1 PE=2 SV=1	E9PEB5;Q96AE4;Q96AE4-2;	36236	36981	113.429	115.457	755.632	104852	755.883	200862	756.134	196388	757.645	99979.3	757.897	171558	758.15	140781	2.01328	0.821184	D5A12	13C4	Jurkat	Trypsin	382__MMA__L;384__MMA__L
1	0	R	MGMGNNYSGGYGTPDGLGGYGRGGGGSGGYYGQGGMSGGGWR	G	1 x Label:13C(4) (M) + Oxidation (M) 2 x Label:13C(4) (M) 1 x Methyl (R)	M(+4.01)GM(+20.01)GNNYSGGYGTPDGLGGYGR(+14.02)GGGGSGGYYGQGGM(+4.01)SGGGWR	Unambiguous	M(1.00)GM(1.00)GNNYSGGYGTPDGLGGYGR(1.00)GGGGSGGYYGQGGM(1.00)SGGGWR	4	1	D130423_008	30919	30919	20	82	4007.67	1003.18	1002.92	0.01	1.77	P31942-4	HNRH3_HUMAN Isoform 4 of Heterogeneous nuclear ribonucleoprotein H3 OS=Homo sapiens GN=HNRNPH3	B4DHY1;P31942;P31942-2;P31942-3;	30485	31212	97.7007	99.678	1002.93	1.07973e+06	1003.18	1.87794e+06	1003.43	2.04472e+06	1003.94	1.56574e+06	1004.19	1.7806e+06	1004.44	1.58171e+06	1.01212	0.985138	D5A12	13C4	Jurkat	Trypsin	215__MMA__L
1	0	R	GVGGPSQQVMTPQGR	G	1 x Label:13C(4) (M) 1 x Methyl (R)	GVGGPSQQVM(+4.01)TPQGR(+14.02)	Unambiguous	GVGGPSQQVM(1.00)TPQGR(1.00)	2	0	D130423_010	16677	16677	17	28	1515.76	758.89	758.89	0	0.64	P14678-2	RSMB_HUMAN Isoform SM-B of Small nuclear ribonucleoprotein-associated proteins B and B' OS=Homo sapiens GN=SNRPB	A8MT02;B3KVR1;J3QLE5;P14678;P14678-3;P63162;	16599	16814	59.7529	60.3795	758.888	2.7301e+06	759.393	2.09643e+06	759.89	1.02e+06	760.904	2.05894e+06	761.407	1.51456e+06	761.905	683267	2.01548	0.728085	D5A12	13C4	Jurkat	Trypsin	68__MMA__L
1	0	R	MGMGNNYSGGYGTPDGLGGYGRGGGGSGGYYGQGGMSGGGWR	G	2 x Label:13C(4) (M) + Oxidation (M) 1 x Label:13C(4) (M) 1 x Methyl (R)	M(+20.01)GM(+4.01)GNNYSGGYGTPDGLGGYGR(+14.02)GGGGSGGYYGQGGM(+20.01)SGGGWR	Unambiguous	M(1.00)GM(1.00)GNNYSGGYGTPDGLGGYGR(1.00)GGGGSGGYYGQGGM(1.00)SGGGWR	3	1	D130423_010	28681	28681	18	82	4023.67	1342.24	1342.23	0.02	4.25	P31942-2	HNRH3_HUMAN Isoform 2 of Heterogeneous nuclear ribonucleoprotein H3 OS=Homo sapiens GN=HNRNPH3	B4DHY1;P31942;P31942-3;P31942-4;	28605	29051	93.9277	95.137	1342.23	143904	1342.57	308058	1342.91	336583	1343.57	252084	1343.91	306669	1344.25	261426	1.34949	1.04012	D5A12	13C4	Jurkat	Trypsin	215__MMA__L
1	0	R	SGPPGPPGGPGMPPGGRGRGR	G	1 x Label:13C(4) (M) + Oxidation (M) 1 x Dimethyl (R)	SGPPGPPGGPGM(+20.01)PPGGR(+28.03)GRGR	Unambiguous	SGPPGPPGGPGM(1.00)PPGGR(1.00)GRGR	4	2	D130424_005	19862	19862	18	40	1944.98	487.26	487.25	0.01	3.08	Q92945	FUBP2_HUMAN Far upstream element-binding protein 2 OS=Homo sapiens GN=KHSRP PE=1 SV=4		19823	20261	69.4816	70.8016	487.258	1.77509e+06	487.505	1.12093e+06	487.761	1.05346e+06	489.269	800857	489.518	808839	489.769	375661	2.01328	0.502687	D5A12	13C4	Jurkat	Trypsin	411__DMA__L
1	0	R	NMGGPYGGGNYGPGGSGGSGGYGGR	S	1 x Label:13C(4) (M) 1 x Methyl (R)	NM(+4.01)GGPYGGGNYGPGGSGGSGGYGGR(+14.02)	Unambiguous	NM(1.00)GGPYGGGNYGPGGSGGSGGYGGR(1.00)	2	0	D130424_005	30960	30960	16	48	2206.92	1105.47	1104.47	-0.01	-5.42	P22626	ROA2_HUMAN Heterogeneous nuclear ribonucleoproteins A2\B1 OS=Homo sapiens GN=HNRNPA2B1 PE=1 SV=2	P22626-2;	30884	30933	101.048	101.181	1104.47	142463	1104.97	165953	1105.47	78323.7	1106.48	77052.1	1106.99	157340	1107.49	53613	2.01548	0.7447	D5A12	13C4	Jurkat	Trypsin	350__MMA__L
1	0	R	GPPSRGGHMDDGGYSMNFNMSSSR	G	1 x Label:13C(4) (M) + Oxidation (M) 2 x Label:13C(4) (M) 1 x Methyl (R)	GPPSR(+14.02)GGHM(+20.01)DDGGYSM(+4.01)NFNM(+4.01)SSSR	Unambiguous	GPPSR(1.00)GGHM(1.00)DDGGYSM(1.00)NFNM(1.00)SSSR	3	1	D130424_005	30778	30778	19	92	2585.09	863.37	862.7	2	773.28	P38159	RBMX_HUMAN RNA-binding motif protein, X chromosome OS=Homo sapiens GN=RBMX PE=1 SV=3	H0Y6E7;H3BT71;P38159-2;Q96E39;	30715	30800	100.578	100.817	862.706	217071	863.037	193856	863.373	198368	864.048	99027.3	864.386	200869	864.717	83167.1	1.34949	0.628699	D5A12	13C4	Jurkat	Trypsin	127__MMA__L
1	0	K	CGLVIGRGGENVK	A	1 x Carbamidomethyl (C) 1 x Methyl (R)	C(+57.02)GLVIGR(+14.02)GGENVK	Unambiguous	C(1.00)GLVIGR(1.00)GGENVK	2	1	D130423_009	15284	15284	20	24	1371.73	686.87	686.87	0	0.71	M0R3J3	M0R3J3_HUMAN Far upstream element-binding protein 2 (Fragment) OS=Homo sapiens GN=KHSRP PE=4 SV=1	Q92945;	15215	15609	55.3008	56.4774	686.871	5.917e+06	687.375	4.19866e+06	687.875	1.96204e+06	688.882	5.23468e+06	689.383	3.70256e+06	689.886	1.62418e+06	2.01109	0.874456	D5A12	13C4	Jurkat	Trypsin	25__MMA__L
1	0	R	MGMGNNYSGGYGTPDGLGGYGRGGGGSGGYYGQGGMSGGGWR	G	1 x Label:13C(4) (M) + Oxidation (M) 2 x Label:13C(4) (M) 1 x Methyl (R)	M(+20.01)GM(+4.01)GNNYSGGYGTPDGLGGYGR(+14.02)GGGGSGGYYGQGGM(+4.01)SGGGWR	Unambiguous	M(1.00)GM(1.00)GNNYSGGYGTPDGLGGYGR(1.00)GGGGSGGYYGQGGM(1.00)SGGGWR	4	1	D130423_010	30674	30674	35	82	4007.67	1002.93	1002.92	0.01	3.05	B4DHY1	B4DHY1_HUMAN Heterogeneous nuclear ribonucleoprotein H3 OS=Homo sapiens GN=HNRNPH3 PE=2 SV=1	P31942;P31942-2;P31942-3;P31942-4;	30306	31045	98.582	100.602	1002.93	586462	1003.18	1.00878e+06	1003.43	1.12515e+06	1003.93	856890	1004.19	923161	1004.44	848581	1.01212	0.96627	D5A12	13C4	Jurkat	Trypsin	215__MMA__L
1	0	K	EQYQQQQQWGSRGGFAGRAR	G	3 x Methyl (R)	EQYQQQQQWGSR(+14.02)GGFAGR(+14.02)AR(+14.02)	Unambiguous	EQYQQQQQWGSR(1.00)GGFAGR(1.00)AR(1.00)	4	2	D130424_006	27043	27043	25	114	2379.16	595.8	595.8	0	0	Q14103-3	HNRPD_HUMAN Isoform 3 of Heterogeneous nuclear ribonucleoprotein D0 OS=Homo sapiens GN=HNRNPD	B4DTC3;F5H6R6;H0Y8G5;H0YA96;Q14103;Q14103-2;Q14103-4;	26605	27082	88.8993	90.23	595.797	362365	596.048	534722	596.298	292297	598.815	392858	599.065	503811	599.316	235543	3.01664	0.951931	D5A12	13C4	Jurkat	Trypsin	220__MMA__L;226__MMA__L;228__MMA__L
1	0	K	DNNLLGKFELTGIPPAPRGVPQIEVTFDIDANGILNVSAVDK	S	1 x Methyl (R)	DNNLLGKFELTGIPPAPR(+14.02)GVPQIEVTFDIDANGILNVSAVDK	Unambiguous	DNNLLGKFELTGIPPAPR(1.00)GVPQIEVTFDIDANGILNVSAVDK	4	2	D130423_008	46190	46190	12	82	4460.36	1116.35	1116.1	0	0	E9PS65	E9PS65_HUMAN Heat shock cognate 71 kDa protein (Fragment) OS=Homo sapiens GN=HSPA8 PE=2 SV=1	A8K7Q2;E9PKE3;E9PM13;E9PNE6;P11142;	45904	46200	139.866	140.666	1116.09	46811.2	1116.35	121558	1116.6	166045	1117.1	119537	1117.35	172019	1117.61	150981	1.00555	1.32332	D5A12	13C4	Jurkat	Trypsin	233__MMA__L
1	0	R	NLPLPPPPPPRGGDLMAYDR	R	1 x Label:13C(4) (M) + Oxidation (M) 1 x Methyl (R)	NLPLPPPPPPRGGDLM(+20.01)AYDR(+14.02)	Unambiguous	NLPLPPPPPPRGGDLM(1.00)AYDR(1.00)	3	1	D130423_009	31570	31570	15	38	2206.14	736.39	736.39	0	0	P61978-3	HNRPK_HUMAN Isoform 3 of Heterogeneous nuclear ribonucleoprotein K OS=Homo sapiens GN=HNRNPK	P61978;P61978-2;Q5T6W1;Q5T6W2;Q5T6W5;	31219	31968	100.915	102.947	736.385	1.36922e+06	736.721	1.30677e+06	737.053	850675	737.728	1.0134e+06	738.065	1.14459e+06	738.398	774850	1.34365	0.831621	D5A12	13C4	Jurkat	Trypsin	325__MMA__L
1	0	R	NLPLPPPPPPRGGDLMAYDR	R	1 x Label:13C(4) (M) + Oxidation (M) 1 x Methyl (R)	NLPLPPPPPPR(+14.02)GGDLM(+20.01)AYDR	Unambiguous	NLPLPPPPPPR(1.00)GGDLM(1.00)AYDR	3	1	D130423_010	29977	29977	15	38	2206.14	736.39	736.39	0	1.44	P61978-2	HNRPK_HUMAN Isoform 2 of Heterogeneous nuclear ribonucleoprotein K OS=Homo sapiens GN=HNRNPK	P61978;P61978-3;Q5T6W1;Q5T6W2;Q5T6W5;	29669	30402	96.8351	98.8444	736.385	745876	736.721	952662	737.053	605822	737.728	786377	738.065	905621	738.398	570889	1.34365	0.982003	D5A12	13C4	Jurkat	Trypsin	316__MMA__L
1	0	K	DNNLLGKFELTGIPPAPR	G	1 x Methyl (R)	DNNLLGKFELTGIPPAPR(+14.02)	Unambiguous	DNNLLGKFELTGIPPAPR(1.00)	3	1	D130424_005	50449	50449	18	34	1965.07	656.03	656.03	0.01	2.55	A8K7Q2	A8K7Q2_HUMAN Heat shock cognate 71 kDa protein OS=Homo sapiens GN=HSPA8 PE=2 SV=1	E9PKE3;E9PM13;E9PNE6;E9PS65;P11142;	50027	50618	154.13	155.783	656.03	400439	656.364	461328	656.699	274990	657.371	337008	657.706	338829	658.038	180679	1.34073	0.753473	D5A12	13C4	Jurkat	Trypsin	233__MMA__L
1	0	R	GRGRGQGNWNMGPPGGLQEFNFIVPTGK	T	1 x Label:13C(4) (M) + Oxidation (M) 1 x Dimethyl (R)	GRGR(+28.03)GQGNWNM(+20.01)GPPGGLQEFNFIVPTGK	Unambiguous	GRGR(1.00)GQGNWNM(1.00)GPPGGLQEFNFIVPTGK	4	2	D130424_006	45240	45240	19	54	3018.5	755.64	755.63	0.01	2.67	Q96AE4	FUBP1_HUMAN Far upstream element-binding protein 1 OS=Homo sapiens GN=FUBP1 PE=1 SV=3	B4DT31;E9PEB5;Q96AE4-2;	45225	45270	140.744	140.867	755.632	98997.6	755.883	128740	756.135	85168.9	757.646	79926.8	757.898	88940.4	758.15	140874	2.01328	0.989882	D5A12	13C4	Jurkat	Trypsin	384__DMA__L
1	0	R	GMPPPLRGGPGGPGGPGGPMGR	M	1 x Label:13C(4) (M) + Oxidation (M) 1 x Label:13C(4) (M) 1 x Methyl (R)	GM(+20.01)PPPLR(+14.02)GGPGGPGGPGGPM(+4.01)GR	Unambiguous	GM(1.00)PPPLR(1.00)GGPGGPGGPGGPM(1.00)GR	3	1	D130424_005	28104	28104	18	84	1993	665.34	665.34	0	1.51	B0QYK0	B0QYK0_HUMAN RNA-binding protein EWS OS=Homo sapiens GN=EWSR1 PE=2 SV=1	C9JGE3;H7BY36;Q01844;Q01844-2;Q01844-3;Q01844-5;Q01844-6;	27719	28431	92.1155	94.1372	665.343	2.68083e+06	665.677	2.75111e+06	666.011	1.68271e+06	666.689	2.31007e+06	667.024	2.26653e+06	667.351	1.84006e+06	1.34657	0.901895	D5A12	13C4	Jurkat	Trypsin	433__MMA__L
1	0	R	MGMGNNYSGGYGTPDGLGGYGRGGGGSGGYYGQGGMSGGGWR	G	3 x Label:13C(4) (M) + Oxidation (M) 1 x Methyl (R)	M(+20.01)GM(+20.01)GNNYSGGYGTPDGLGGYGR(+14.02)GGGGSGGYYGQGGM(+20.01)SGGGWR	Unambiguous	M(1.00)GM(1.00)GNNYSGGYGTPDGLGGYGR(1.00)GGGGSGGYYGQGGM(1.00)SGGGWR	4	1	D130423_008	27782	27782	14	82	4039.66	1011.18	1010.92	0.01	2.24	P31942-4	HNRH3_HUMAN Isoform 4 of Heterogeneous nuclear ribonucleoprotein H3 OS=Homo sapiens GN=HNRNPH3	B4DHY1;P31942;P31942-2;P31942-3;	27670	27833	89.9836	90.4216	1010.93	65443.9	1011.18	157165	1011.42	148778	1011.94	141325	1012.19	159177	1012.44	159692	1.01212	1.23913	D5A12	13C4	Jurkat	Trypsin	215__MMA__L
1	0	M	TTAARPTFEPARGGR	G	1 x Methyl (R) 1 x Acetylation (Protein N-term)	(+42.01)_TTAARPTFEPAR(+14.02)GGR	Unambiguous	n(1.00)_TTAARPTFEPAR(1.00)GGR	3	1	D130423_008	16137	16137	15	28	1642.85	548.63	548.62	0	0.59	Q9P013	CWC15_HUMAN Spliceosome-associated protein CWC15 homolog OS=Homo sapiens GN=CWC15 PE=1 SV=2		16044	16468	57.2498	58.4916	548.625	8.09707e+06	548.96	7.32229e+06	549.293	3.57394e+06	549.965	7.58064e+06	550.299	6.22842e+06	550.633	2.85864e+06	1.34073	0.877556	D5A12	13C4	Jurkat	Trypsin	13__MMA__L
1	0	R	MGMGNNYSGGYGTPDGLGGYGRGGGGSGGYYGQGGMSGGGWR	G	2 x Label:13C(4) (M) + Oxidation (M) 1 x Label:13C(4) (M) 1 x Methyl (R)	M(+4.01)GM(+20.01)GNNYSGGYGTPDGLGGYGR(+14.02)GGGGSGGYYGQGGM(+20.01)SGGGWR	Unambiguous	M(1.00)GM(1.00)GNNYSGGYGTPDGLGGYGR(1.00)GGGGSGGYYGQGGM(1.00)SGGGWR	4	1	D130423_009	28748	28748	28	82	4023.67	1007.18	1006.92	0.01	2.97	B4DHY1	B4DHY1_HUMAN Heterogeneous nuclear ribonucleoprotein H3 OS=Homo sapiens GN=HNRNPH3 PE=2 SV=1	P31942;P31942-2;P31942-3;P31942-4;	28688	28888	93.9797	94.5165	1006.92	146136	1007.18	255785	1007.43	283157	1007.93	238623	1008.18	251425	1008.44	259215	1.01212	1.09369	D5A12	13C4	Jurkat	Trypsin	215__MMA__L
1	0	R	MGMGNNYSGGYGTPDGLGGYGRGGGGSGGYYGQGGMSGGGWRGMY	-	4 x Label:13C(4) (M) 2 x Methyl (R)	M(+4.01)GM(+4.01)GNNYSGGYGTPDGLGGYGR(+14.02)GGGGSGGYYGQGGM(+4.01)SGGGWR(+14.02)GM(+4.01)Y	Unambiguous	M(1.00)GM(1.00)GNNYSGGYGTPDGLGGYGR(1.00)GGGGSGGYYGQGGM(1.00)SGGGWR(1.00)GM(1.00)Y	4	2	D130424_005	45588	45588	15	88	4360.83	1091.47	1091.21	0.02	4.81	B4DHY1	B4DHY1_HUMAN Heterogeneous nuclear ribonucleoprotein H3 OS=Homo sapiens GN=HNRNPH3 PE=2 SV=1	P31942;P31942-2;P31942-3;P31942-4;	45504	45544	141.487	141.598	1091.22	47322.5	1091.47	217047	1091.72	259352	1093.23	67235.9	1093.49	110320	1093.74	207705	2.01986	0.735622	D5A12	13C4	Jurkat	Trypsin	215__MMA__L;235__MMA__L
1	0	K	EQYQQQQQWGSRGGFAGR	A	1 x Glu->pyro-Glu (N-term E) 2 x Methyl (R)	E(+-18.01)QYQQQQQWGSR(+14.02)GGFAGR(+14.02)	Unambiguous	E(1.00)QYQQQQQWGSR(1.00)GGFAGR(1.00)	3	1	D130423_008	23761	23761	17	68	2119.99	707.67	707.67	0	0.94	Q14103-3	HNRPD_HUMAN Isoform 3 of Heterogeneous nuclear ribonucleoprotein D0 OS=Homo sapiens GN=HNRNPD	B4DTC3;F5H6R6;H0Y8G5;H0YA96;Q14103;Q14103-2;Q14103-4;	23733	23820	79.1148	79.3588	707.671	139501	708.006	161186	708.341	97591.2	710.353	150477	710.69	179751	711.023	92675	2.68146	1.06183	D5A12	13C4	Jurkat	Trypsin	220__MMA__L;226__MMA__L
1	0	R	MGMGNNYSGGYGTPDGLGGYGRGGGGSGGYYGQGGMSGGGWR	G	1 x Label:13C(4) (M) + Oxidation (M) 2 x Label:13C(4) (M) 1 x Methyl (R)	M(+4.01)GM(+4.01)GNNYSGGYGTPDGLGGYGR(+14.02)GGGGSGGYYGQGGM(+20.01)SGGGWR	Unambiguous	M(1.00)GM(1.00)GNNYSGGYGTPDGLGGYGR(1.00)GGGGSGGYYGQGGM(1.00)SGGGWR	4	1	D130424_007	39124	39124	26	82	4007.67	1002.93	1002.92	0.01	2.01	P31942-4	HNRH3_HUMAN Isoform 4 of Heterogeneous nuclear ribonucleoprotein H3 OS=Homo sapiens GN=HNRNPH3	B4DHY1;P31942;P31942-2;P31942-3;	38828	39571	123.315	125.342	1002.93	628574	1003.18	1.08819e+06	1003.43	1.26844e+06	1003.94	924736	1004.19	1.1114e+06	1004.44	1.0033e+06	1.01212	1.01817	D5A12	13C4	Jurkat	Trypsin	215__MMA__L
1	0	R	GPPSRGGHMDDGGYSMNFNMSSSR	G	2 x Label:13C(4) (M) + Oxidation (M) 1 x Label:13C(4) (M) 1 x Methyl (R)	GPPSR(+14.02)GGHM(+20.01)DDGGYSM(+4.01)NFNM(+20.01)SSSR	Unambiguous	GPPSR(1.00)GGHM(1.00)DDGGYSM(1.00)NFNM(1.00)SSSR	4	1	D130423_008	19059	19059	12	46	2601.08	651.28	651.28	0	0	P38159-2	RBMX_HUMAN Isoform 2 of RNA-binding motif protein, X chromosome OS=Homo sapiens GN=RBMX	H0Y6E7;H3BT71;P38159;Q96E39;	18866	19112	65.4751	66.1894	651.277	209108	651.53	228944	651.779	173485	652.288	135174	652.541	167289	652.79	125729	1.01212	0.700189	D5A12	13C4	Jurkat	Trypsin	127__MMA__L
1	0	R	RGGPPGPPISRGLPLVDDGGWNTVPISK	G	2 x Methyl (R)	R(+14.02)GGPPGPPISR(+14.02)GLPLVDDGGWNTVPISK	Unambiguous	R(1.00)GGPPGPPISR(1.00)GLPLVDDGGWNTVPISK	4	1	D130423_009	34869	34869	15	54	2866.54	717.65	717.64	0.01	2.47	E7EX73	E7EX73_HUMAN Eukaryotic translation initiation factor 4 gamma 1 OS=Homo sapiens GN=EIF4G1 PE=2 SV=1	E7EUU4;E9PGM1;H7C044;Q04637;Q04637-3;Q04637-4;Q04637-5;Q04637-6;Q04637-7;Q04637-8;Q04637-9;	34835	34925	110.891	111.141	717.645	89114.6	717.896	120860	718.141	92062	719.655	83290.7	719.907	113465	720.154	100360	2.01109	0.983708	D5A12	13C4	Jurkat	Trypsin	993__MMA__L;1003__MMA__L
1	0	M	AAAAAAAAAAGAAGGRGSGPGR	R	1 x Methyl (R) 1 x Acetylation (Protein N-term)	(+42.01)_AAAAAAAAAAGAAGGRGSGPGR(+14.02)	Unambiguous	n(1.00)_AAAAAAAAAAGAAGGRGSGPGR(1.00)	2	1	D130423_010	26806	26806	16	42	1764.9	883.46	883.46	0	2.28	Q86U42-2	PABP2_HUMAN Isoform 2 of Polyadenylate-binding protein 2 OS=Homo sapiens GN=PABPN1	Q86U42;	26697	27179	88.5897	89.9307	883.455	4.85761e+07	883.959	4.47206e+07	884.458	2.31309e+07	885.469	4.28893e+07	885.969	3.78904e+07	886.469	1.87059e+07	2.01109	0.854485	D5A12	13C4	Jurkat	Trypsin	23__MMA__L
1	0	R	TQGRGGPASVPSSSPGTSVK	K	1 x Methyl (R)	TQGR(+14.02)GGPASVPSSSPGTSVK	Unambiguous	TQGR(1.00)GGPASVPSSSPGTSVK	3	1	D130424_006	21783	21783	18	38	1869.95	624.33	624.32	0	1.11	J3KRI4	J3KRI4_HUMAN Cytoplasmic dynein 1 light intermediate chain 2 (Fragment) OS=Homo sapiens GN=DYNC1LI2 PE=4 SV=1	B4DZP4;J3KRZ2;O43237;	21463	22074	74.0258	75.7923	624.325	2.15721e+06	624.661	2.2259e+06	624.995	1.22749e+06	625.666	2.34335e+06	626	2.11888e+06	626.335	1.04715e+06	1.34073	0.981961	D5A12	13C4	Jurkat	Trypsin	320__MMA__L
1	0	R	GRGGDQQSGYGK	V	1 x Methyl (R)	GR(+14.02)GGDQQSGYGK	Unambiguous	GR(1.00)GGDQQSGYGK	2	1	D130423_008	4768	4768	15	22	1222.57	612.29	612.29	0	0.8	H0YA96	H0YA96_HUMAN Heterogeneous nuclear ribonucleoprotein D0 (Fragment) OS=Homo sapiens GN=HNRNPD PE=4 SV=1	Q14103-3;Q14103-4;	4729	4841	20.0397	20.4034	612.29	1.03975e+06	612.794	657517	613.294	235149	614.303	1.02765e+06	614.806	565314	615.305	202190	2.01109	0.928966	D5A12	13C4	Jurkat	Trypsin	186__MMA__L
1	0	R	GATVTRGVPPPPTVRGAPAPRAR	T	4 x Methyl (R)	GATVTR(+14.02)GVPPPPTVR(+14.02)GAPAPR(+14.02)AR(+14.02)	Unambiguous	GATVTR(1.00)GVPPPPTVR(1.00)GAPAPR(1.00)AR(1.00)	5	3	D130424_005	26111	26111	13	44	2336.36	468.48	468.28	0	-0.42	Q07666-2	KHDR1_HUMAN Isoform 2 of KH domain-containing, RNA-binding, signal transduction-associated protein 1 OS=Homo sapiens GN=KHDRBS1	Q07666;Q07666-3;	25821	26222	86.8049	87.9181	468.277	178521	468.479	373808	468.681	252848	471.497	222794	471.699	198772	471.895	120087	3.21775	0.672714	D5A12	13C4	Jurkat	Trypsin	331__MMA__L;340__MMA__L;346__MMA__L;348__MMA__L
1	0	R	GPPRGGMVQKPGFGVGRGLAPR	Q	1 x Label:13C(4) (M) 3 x Methyl (R)	GPPR(+14.02)GGM(+4.01)VQKPGFGVGR(+14.02)GLAPR(+14.02)	Unambiguous	GPPR(1.00)GGM(1.00)VQKPGFGVGR(1.00)GLAPR(1.00)	4	2	D130424_005	27828	27828	16	42	2236.25	560.07	560.07	0.01	2.73	Q13283	G3BP1_HUMAN Ras GTPase-activating protein-binding protein 1 OS=Homo sapiens GN=G3BP1 PE=1 SV=1	F5H4D6;	27558	28152	91.67	93.3526	560.073	958500	560.321	1.22015e+06	560.573	875585	563.09	934811	563.34	1.01706e+06	563.591	605270	3.01883	0.837243	D5A12	13C4	Jurkat	Trypsin	265__MMA__L;278__MMA__L;283__MMA__L
1	0	R	FGSRGGPGGGFRPFVPHIPFDFYLCEMAFPR	V	1 x Label:13C(4) (M) + Oxidation (M) 1 x Carbamidomethyl (C) 1 x Methyl (R)	FGSRGGPGGGFR(+14.02)PFVPHIPFDFYLC(+57.02)EM(+20.01)AFPR	Unambiguous	FGSRGGPGGGFR(1.00)PFVPHIPFDFYLC(1.00)EM(1.00)AFPR	4	1	D130423_010	42584	42584	14	60	3548.71	888.44	888.18	0	0.28	Q12905	ILF2_HUMAN Interleukin enhancer-binding factor 2 OS=Homo sapiens GN=ILF2 PE=1 SV=2		42552	42589	132.476	132.576	888.186	34351.6	888.431	85802.1	888.689	79892.4	889.191	60361.9	889.443	82371.2	889.696	90384.4	1.00774	1.16532	D5A12	13C4	Jurkat	Trypsin	24__MMA__L
1	0	R	TGSETPQAPMSGVGPVSGGPGGFGRGSQGGNFEGPNKR	R	1 x Label:13C(4) (M) + Oxidation (M) 1 x Methyl (R)	TGSETPQAPM(+20.01)SGVGPVSGGPGGFGR(+14.02)GSQGGNFEGPNKR	Unambiguous	TGSETPQAPM(1.00)SGVGPVSGGPGGFGR(1.00)GSQGGNFEGPNKR	4	1	D130424_007	31530	31530	28	74	3648.71	913.19	913.18	0	0.87	Q8WXF1	PSPC1_HUMAN Paraspeckle component 1 OS=Homo sapiens GN=PSPC1 PE=1 SV=1		31218	31870	102.225	104.057	913.188	837221	913.437	1.47719e+06	913.686	1.47019e+06	914.19	1.18332e+06	914.444	1.46681e+06	914.695	1.26045e+06	1.00774	1.03329	D5A12	13C4	Jurkat	Trypsin	507__MMA__L
1	0	M	AAAAAAAVAGVGRGGGGAEPR	Q	1 x Methyl (R) 1 x Acetylation (Protein N-term)	(+42.01)_AAAAAAAVAGVGRGGGGAEPR(+14.02)	Unambiguous	n(1.00)_AAAAAAAVAGVGRGGGGAEPR(1.00)	3	1	D130423_008	30166	30166	22	40	1791.93	598.32	598.32	0	0.54	Q9H3H3-2	CK068_HUMAN Isoform 2 of UPF0696 protein C11orf68 OS=Homo sapiens GN=C11orf68	Q9H3H3-3;	29867	30371	96.0284	97.3934	598.319	4.27005e+06	598.652	4.01536e+06	598.986	2.06879e+06	599.661	3.29521e+06	599.995	2.96819e+06	600.326	1.48177e+06	1.34073	0.748022	D5A12	13C4	Jurkat	Trypsin	22__MMA__L
1	0	R	RGNMPQRGGGGGGSGGIGYPYPR	A	1 x Label:13C(4) (M) + Oxidation (M) 1 x Dimethyl (R) 1 x Methyl (R)	R(+14.02)GNM(+20.01)PQR(+28.03)GGGGGGSGGIGYPYPR	Unambiguous	R(1.00)GNM(1.00)PQR(1.00)GGGGGGSGGIGYPYPR	4	1	D130423_010	16102	16102	18	44	2309.12	578.29	578.29	0.01	3.91	Q00839	HNRPU_HUMAN Heterogeneous nuclear ribonucleoprotein U OS=Homo sapiens GN=HNRNPU PE=1 SV=6	Q00839-2;	15757	16416	57.1652	59.1829	578.291	345569	578.539	407024	578.789	291765	581.307	277690	581.56	292123	581.809	116640	3.01883	0.657297	D5A12	13C4	Jurkat	Trypsin	733__MMA__L;739__DMA__L
1	0	R	SGPPGPPGGPGMPPGGRGRGR	G	1 x Label:13C(4) (M) 3 x Methyl (R)	SGPPGPPGGPGM(+4.01)PPGGR(+14.02)GR(+14.02)GR(+14.02)	Unambiguous	SGPPGPPGGPGM(1.00)PPGGR(1.00)GR(1.00)GR(1.00)	4	2	D130424_006	22912	22912	17	40	1943.01	486.76	486.76	0	0	Q92945	FUBP2_HUMAN Far upstream element-binding protein 2 OS=Homo sapiens GN=KHSRP PE=1 SV=4		22694	23302	77.667	79.4664	486.761	1.2531e+06	487.011	1.46745e+06	487.261	1.10951e+06	489.78	1.13629e+06	490.029	1.15273e+06	490.279	604369	3.01883	0.755445	D5A12	13C4	Jurkat	Trypsin	411__MMA__L;413__MMA__L;415__MMA__L
1	0	R	EMEAPGGPSEDRGGK	G	1 x Label:13C(4) (M) 1 x Methyl (R)	EM(+4.01)EAPGGPSEDR(+14.02)GGK	Unambiguous	EM(1.00)EAPGGPSEDR(1.00)GGK	2	1	D130424_005	19872	19872	11	28	1533.69	767.85	767.85	0	1.27	Q9C0J8	WDR33_HUMAN pre-mRNA 3' end processing protein WDR33 OS=Homo sapiens GN=WDR33 PE=1 SV=2		19846	19906	69.5462	69.7111	767.854	360880	768.354	233823	768.855	112930	769.867	303059	770.368	241346	770.871	73675.4	2.01548	0.873448	D5A12	13C4	Jurkat	Trypsin	1257__MMA__L
1	0	R	MGMGNNYSGGYGTPDGLGGYGRGGGGSGGYYGQGGMSGGGWR	G	2 x Label:13C(4) (M) + Oxidation (M) 1 x Label:13C(4) (M) 1 x Methyl (R)	M(+20.01)GM(+20.01)GNNYSGGYGTPDGLGGYGR(+14.02)GGGGSGGYYGQGGM(+4.01)SGGGWR	Unambiguous	M(1.00)GM(1.00)GNNYSGGYGTPDGLGGYGR(1.00)GGGGSGGYYGQGGM(1.00)SGGGWR	4	1	D130423_008	29902	29902	28	82	4023.67	1006.93	1006.92	0.01	3.22	P31942-2	HNRH3_HUMAN Isoform 2 of Heterogeneous nuclear ribonucleoprotein H3 OS=Homo sapiens GN=HNRNPH3	B4DHY1;P31942;P31942-3;P31942-4;	29471	30206	94.9485	96.9488	1006.92	247564	1007.17	444194	1007.43	541726	1007.93	405526	1008.18	438636	1008.43	387232	1.01212	0.998306	D5A12	13C4	Jurkat	Trypsin	215__MMA__L
1	0	R	GPPSRGGHMDDGGYSMNFNMSSSR	G	3 x Label:13C(4) (M) + Oxidation (M) 1 x Methyl (R)	GPPSR(+14.02)GGHM(+20.01)DDGGYSM(+20.01)NFNM(+20.01)SSSR	Unambiguous	GPPSR(1.00)GGHM(1.00)DDGGYSM(1.00)NFNM(1.00)SSSR	4	1	D130424_005	21534	21534	14	46	2617.07	655.53	655.27	0	-1.49	P38159	RBMX_HUMAN RNA-binding motif protein, X chromosome OS=Homo sapiens GN=RBMX PE=1 SV=3	H0Y6E7;H3BT71;P38159-2;Q96E39;	21480	21508	74.2977	74.3879	655.277	127447	655.528	161522	655.779	110677	656.289	119951	656.54	131009	656.791	105035	1.01212	0.890776	D5A12	13C4	Jurkat	Trypsin	127__MMA__L
1	0	R	ISSPMHPSAGGQRGGFGSPGGGSGGMSR	G	1 x Label:13C(4) (M) + Oxidation (M) 1 x Label:13C(4) (M) 1 x Methyl (R)	ISSPM(+4.01)HPSAGGQR(+14.02)GGFGSPGGGSGGM(+20.01)SR	Unambiguous	ISSPM(1.00)HPSAGGQR(1.00)GGFGSPGGGSGGM(1.00)SR	4	1	D130424_007	23971	23971	17	54	2610.2	653.81	653.56	0	0	O00267-2	SPT5H_HUMAN Isoform 2 of Transcription elongation factor SPT5 OS=Homo sapiens GN=SUPT5H	O00267;	23934	23953	81.5007	81.5573	653.559	107895	653.809	312399	654.062	262837	654.566	189243	654.82	183480	655.071	90420.5	1.00993	0.677971	D5A12	13C4	Jurkat	Trypsin	681__MMA__L
1	0	R	GPPSRGGHMDDGGYSMNFNMSSSR	G	2 x Label:13C(4) (M) + Oxidation (M) 1 x Label:13C(4) (M) 1 x Methyl (R)	GPPSR(+14.02)GGHM(+20.01)DDGGYSM(+20.01)NFNM(+4.01)SSSR	Unambiguous	GPPSR(1.00)GGHM(1.00)DDGGYSM(1.00)NFNM(1.00)SSSR	3	1	D130424_005	24684	24684	11	92	2601.08	868.04	868.03	0.01	5.38	P38159	RBMX_HUMAN RNA-binding motif protein, X chromosome OS=Homo sapiens GN=RBMX PE=1 SV=3	H0Y6E7;H3BT71;P38159-2;Q96E39;	24751	24765	83.7411	83.784	868.037	83826.4	868.37	112577	868.704	44336.2	869.385	92940.1	869.719	83975.9	870.054	75238.8	1.34949	1.04742	D5A12	13C4	Jurkat	Trypsin	127__MMA__L
1	0	R	SVQAGNPGGPGPGGRGRGRGQGNWNMGPPGGLQEFNFIVPTGK	T	1 x Label:13C(4) (M) + Oxidation (M) 1 x Dimethyl (R) 2 x Methyl (R)	SVQAGNPGGPGPGGR(+14.02)GR(+14.02)GR(+28.03)GQGNWNM(+20.01)GPPGGLQEFNFIVPTGK	Unambiguous	SVQAGNPGGPGPGGR(1.00)GR(1.00)GR(1.00)GQGNWNM(1.00)GPPGGLQEFNFIVPTGK	5	3	D130424_006	42747	42747	17	84	4335.16	868.24	868.04	0	0	B4DT31	B4DT31_HUMAN Far upstream element-binding protein 1 OS=Homo sapiens GN=FUBP1 PE=2 SV=1	E9PEB5;Q96AE4;Q96AE4-2;	42344	43079	132.828	134.858	868.044	405879	868.245	662558	868.445	706453	871.26	270577	871.461	330845	871.663	452273	3.2195	0.593668	D5A12	13C4	Jurkat	Trypsin	380__MMA__L;382__MMA__L;384__DMA__L
1	0	R	ARGRGGDQQSGYGK	V	2 x Methyl (R)	AR(+14.02)GR(+14.02)GGDQQSGYGK	Unambiguous	AR(1.00)GR(1.00)GGDQQSGYGK	3	2	D130424_007	11369	11369	16	26	1463.72	488.92	488.91	0	0.67	Q14103-3	HNRPD_HUMAN Isoform 3 of Heterogeneous nuclear ribonucleoprotein D0 OS=Homo sapiens GN=HNRNPD	H0YA96;Q14103-4;	11329	11516	43.4871	43.8988	488.915	2.85142e+06	489.248	2.08572e+06	489.584	931253	491.597	2.69521e+06	491.93	1.96789e+06	492.264	796126	2.68146	0.930277	D5A12	13C4	Jurkat	Trypsin	184__MMA__L;186__MMA__L
1	0	R	GPMTGSSGGDRGGFK	N	1 x Label:13C(4) (M) 1 x Methyl (R)	GPM(+4.01)TGSSGGDR(+14.02)GGFK	Unambiguous	GPM(1.00)TGSSGGDR(1.00)GGFK	3	1	D130423_009	10881	10881	18	56	1427.66	476.9	476.89	0	0.7	Q92804	RBP56_HUMAN TATA-binding protein-associated factor 2N OS=Homo sapiens GN=TAF15 PE=1 SV=1	K7EL85;K7EPT6;Q92804-2;	10838	10987	41.2251	41.7602	476.896	1.11809e+06	477.229	802695	477.565	341161	478.239	669509	478.574	476938	478.907	209054	1.34365	0.599264	D5A12	13C4	Jurkat	Trypsin	203__MMA__L
1	0	K	APVTVTSLPAGVR	M	1 x Methyl (R)	APVTVTSLPAGVR(+14.02)	Unambiguous	APVTVTSLPAGVR(1.00)	2	0	D130423_009	25571	25571	11	24	1280.74	641.38	641.38	0	-1.52	P51610	HCFC1_HUMAN Host cell factor 1 OS=Homo sapiens GN=HCFC1 PE=1 SV=2	A6NEM2;P51610-2;P51610-4;	25541	25634	85.1477	85.4188	641.378	516437	641.883	337829	642.381	124945	643.39	372942	643.893	272686	644.393	53595.5	2.01109	0.714068	D5A12	13C4	Jurkat	Trypsin	524__MMA__L
1	0	K	RGGSGSHNWGTVKDELTESPK	Y	1 x Methyl (R)	R(+14.02)GGSGSHNWGTVKDELTESPK	Unambiguous	R(1.00)GGSGSHNWGTVKDELTESPK	4	1	D130424_006	25647	25647	23	40	2255.09	564.78	564.78	0	0.87	Q8NC51	PAIRB_HUMAN Plasminogen activator inhibitor 1 RNA-binding protein OS=Homo sapiens GN=SERBP1 PE=1 SV=2	Q8NC51-2;	25326	26035	85.2865	87.2969	564.782	1.53888e+06	565.031	1.85542e+06	565.282	1.38053e+06	565.786	1.9021e+06	566.038	1.5678e+06	566.288	1.19336e+06	1.00555	0.976633	D5A12	13C4	Jurkat	Trypsin	216__MMA__L
1	0	R	DFGDSLARGGK	G	1 x Methyl (R)	DFGDSLAR(+14.02)GGK	Unambiguous	DFGDSLAR(1.00)GGK	2	1	D130424_006	25956	25956	13	20	1135.56	568.79	568.79	0	1.72	Q709C8	VP13C_HUMAN Vacuolar protein sorting-associated protein 13C OS=Homo sapiens GN=VPS13C PE=1 SV=1	Q709C8-2;Q709C8-3;Q709C8-4;	25867	26162	86.8282	87.6568	568.788	1.22136e+06	569.29	712891	569.79	260842	570.801	1.1184e+06	571.303	633574	571.805	121563	2.01109	0.853514	D5A12	13C4	Jurkat	Trypsin	3519__MMA__L
1	0	R	QYEMGECTRGGFCNFMHLKPISR	E	2 x Carbamidomethyl (C) 2 x Label:13C(4) (M) 1 x Methyl (R) 1 x Gln->pyro-Glu (N-term Q)	Q(+-17.03)YEM(+4.01)GEC(+57.02)TR(+14.02)GGFC(+57.02)NFM(+4.01)HLKPISR	Unambiguous	Q(1.00)YEM(1.00)GEC(1.00)TR(1.00)GGFC(1.00)NFM(1.00)HLKPISR	4	1	D130423_008	34432	34432	21	132	2822.28	706.58	706.58	0	-0.35	Q01081	U2AF1_HUMAN Splicing factor U2AF 35 kDa subunit OS=Homo sapiens GN=U2AF1 PE=1 SV=3	Q01081-2;Q01081-4;	34370	34563	108.27	108.821	706.574	349833	706.828	506017	707.078	488334	707.582	361173	707.837	350995	708.087	319641	1.00993	0.76761	D5A12	13C4	Jurkat	Trypsin	165__MMA__L
1	0	K	FLVPDMMDDICQEQFLELSYLNGVPEPSRGR	G	1 x Carbamidomethyl (C) 2 x Label:13C(4) (M) 2 x Methyl (R)	FLVPDM(+4.01)M(+4.01)DDIC(+57.02)QEQFLELSYLNGVPEPSR(+14.02)GR(+14.02)	Unambiguous	FLVPDM(1.00)M(1.00)DDIC(1.00)QEQFLELSYLNGVPEPSR(1.00)GR(1.00)	4	1	D130424_006	56432	56432	22	180	3690.77	923.96	923.7	1.03	279.89	Q07666	KHDR1_HUMAN KH domain-containing, RNA-binding, signal transduction-associated protein 1 OS=Homo sapiens GN=KHDRBS1 PE=1 SV=1	Q07666-2;Q07666-3;	56394	56440	171.917	172.041	923.701	54606.2	923.954	130656	924.199	136933	925.716	43795.2	925.974	84295	926.223	68839.8	2.01548	0.611213	D5A12	13C4	Jurkat	Trypsin	282__MMA__L;284__MMA__L
1	0	R	SFDEVEGVFGR	G	1 x Methyl (R)	SFDEVEGVFGR(+14.02)	Unambiguous	SFDEVEGVFGR(1.00)	2	0	D130423_008	33069	33069	11	20	1254.59	628.3	628.3	0	0	I1E4Y6	I1E4Y6_HUMAN PERQ amino acid-rich with GYF domain-containing protein 2 OS=Homo sapiens GN=GIGYF2 PE=2 SV=1	C9JW88;E7ESB6;Q6Y7W6;Q6Y7W6-3;Q6Y7W6-4;	33009	33140	104.537	104.889	628.301	328691	628.802	218083	629.303	61675.9	630.312	319304	630.814	215069	631.314	73206.7	2.01109	0.998569	D5A12	13C4	Jurkat	Trypsin	64__MMA__L
1	0	M	AAAAAAAVAGVGRGGGGAEPR	Q	1 x Methyl (R) 1 x Acetylation (Protein N-term)	(+42.01)_AAAAAAAVAGVGR(+14.02)GGGGAEPR	Unambiguous	n(1.00)_AAAAAAAVAGVGR(1.00)GGGGAEPR	2	1	D130423_010	29718	29718	17	40	1791.93	896.97	896.97	0	1.09	Q9H3H3-2	CK068_HUMAN Isoform 2 of UPF0696 protein C11orf68 OS=Homo sapiens GN=C11orf68	Q9H3H3-3;	29395	29940	96.0865	97.5818	896.976	5.19983e+06	897.473	4.75731e+06	897.977	2.64991e+06	898.986	4.47574e+06	899.485	3.8359e+06	899.99	1.87666e+06	2.01109	0.808143	D5A12	13C4	Jurkat	Trypsin	14__MMA__L
1	0	R	FGQGGAGPVGGQGPR	G	1 x Methyl (R)	FGQGGAGPVGGQGPR(+14.02)	Unambiguous	FGQGGAGPVGGQGPR(1.00)	2	0	D130424_005	24678	24678	12	28	1354.67	678.85	678.34	0	2.97	P23246	SFPQ_HUMAN Splicing factor, proline- and glutamine-rich OS=Homo sapiens GN=SFPQ PE=1 SV=2		24673	24924	83.5257	84.2408	678.346	1.03775e+06	678.845	717627	679.348	252362	680.357	971724	680.858	677671	681.36	233171	2.01109	0.937653	D5A12	13C4	Jurkat	Trypsin	681__MMA__L
1	0	R	SGRGTGRGGGGGGGGGAPRGR	Y	4 x Methyl (R)	SGR(+14.02)GTGR(+14.02)GGGGGGGGGAPR(+14.02)GR(+14.02)	Unambiguous	SGR(1.00)GTGR(1.00)GGGGGGGGGAPR(1.00)GR(1.00)	5	3	D130424_006	11560	11560	15	40	1795.92	360.19	360.19	0.01	3.87	Q07955	SRSF1_HUMAN Serine\arginine-rich splicing factor 1 OS=Homo sapiens GN=SRSF1 PE=1 SV=2	J3KTL2;Q07955-2;Q07955-3;	11524	11744	43.7204	44.2437	360.193	5.81088e+06	360.393	5.61124e+06	360.594	3.02652e+06	363.41	5.048e+06	363.61	4.38281e+06	363.811	2.2511e+06	3.21775	0.808512	D5A12	13C4	Jurkat	Trypsin	93__MMA__L;97__MMA__L;109__MMA__L;111__MMA__L
1	0	K	ASRGGGNHQNNYQPY	-	1 x Methyl (R)	ASR(+14.02)GGGNHQNNYQPY	Unambiguous	ASR(1.00)GGGNHQNNYQPY	2	1	D130423_009	9444	9444	10	28	1675.74	838.88	838.88	0	0	O14979	HNRDL_HUMAN Heterogeneous nuclear ribonucleoprotein D-like OS=Homo sapiens GN=HNRPDL PE=1 SV=3	O14979-2;O14979-3;	9409	9490	36.4935	36.727	838.877	309586	839.379	287171	839.881	142964	840.892	313971	841.389	254296	841.893	102110	2.01109	0.906257	D5A12	13C4	Jurkat	Trypsin	408__MMA__L
1	0	K	GFGRGGAESHTFK	-	1 x Methyl (R)	GFGR(+14.02)GGAESHTFK	Unambiguous	GFGR(1.00)GGAESHTFK	3	1	D130424_005	19208	19208	16	24	1363.66	455.56	455.56	0	1.43	K4DIB9	K4DIB9_HUMAN Cysteine-rich protein 1 (Fragment) OS=Homo sapiens GN=CRIP1 PE=4 SV=1	H3BRQ4;P50238;	18795	19475	66.4184	68.4376	455.562	2.27583e+06	455.896	1.72166e+06	456.231	664247	456.903	2.05349e+06	457.236	1.259e+06	457.573	486767	1.34073	0.814987	D5A12	13C4	Jurkat	Trypsin	40__MMA__L
1	0	R	SGPPGPPGGPGMPPGGRGRGRGQGNWGPPGGEMTFSIPTHK	C	1 x Label:13C(4) (M) + Oxidation (M) 1 x Dimethyl (R) 1 x Label:13C(4) (M) 2 x Methyl (R)	SGPPGPPGGPGM(+20.01)PPGGR(+28.03)GR(+14.02)GR(+14.02)GQGNWGPPGGEM(+4.01)TFSIPTHK	Unambiguous	SGPPGPPGGPGM(1.00)PPGGR(1.00)GR(1.00)GR(1.00)GQGNWGPPGGEM(1.00)TFSIPTHK	6	3	D130423_008	25898	25898	17	80	4055.99	677.17	677.01	0	-0.24	Q92945	FUBP2_HUMAN Far upstream element-binding protein 2 OS=Homo sapiens GN=KHSRP PE=1 SV=4		25794	26269	84.8204	86.1412	677.006	158699	677.173	316798	677.341	381437	679.684	172506	679.856	222806	680.019	222483	2.68438	0.720937	D5A12	13C4	Jurkat	Trypsin	411__DMA__L;413__MMA__L;415__MMA__L
1	0	R	GRGRGQGNWNMGPPGGLQEFNFIVPTGK	T	1 x Label:13C(4) (M) + Oxidation (M) 1 x Dimethyl (R) 1 x Methyl (R)	GR(+14.02)GR(+28.03)GQGNWNM(+20.01)GPPGGLQEFNFIVPTGK	Unambiguous	GR(1.00)GR(1.00)GQGNWNM(1.00)GPPGGLQEFNFIVPTGK	4	2	D130423_008	36221	36221	14	54	3032.52	759.14	759.14	0.01	2.66	Q96AE4	FUBP1_HUMAN Far upstream element-binding protein 1 OS=Homo sapiens GN=FUBP1 PE=1 SV=3	B4DT31;E9PEB5;Q96AE4-2;	36117	36340	113.107	113.713	759.136	82219.5	759.389	157869	759.637	128979	762.155	81029.8	762.41	82886.8	762.66	76289.5	3.01883	0.650847	D5A12	13C4	Jurkat	Trypsin	382__MMA__L;384__DMA__L
1	0	K	FELTGIPPAPR	G	1 x Methyl (R)	FELTGIPPAPR(+14.02)	Unambiguous	FELTGIPPAPR(1.00)	2	0	D130423_010	31134	31134	12	20	1210.67	606.34	606.34	0	0	P11142	HSP7C_HUMAN Heat shock cognate 71 kDa protein OS=Homo sapiens GN=HSPA8 PE=1 SV=1	A8K7Q2;E9PKE3;E9PM13;E9PNE6;E9PS65;	31093	31568	100.74	102.041	606.342	1.29363e+06	606.845	943052	607.345	333242	608.354	1.01307e+06	608.856	702562	609.355	239269	2.01109	0.760684	D5A12	13C4	Jurkat	Trypsin	233__MMA__L
1	0	R	TGSETPQAPMSGVGPVSGGPGGFGRGSQGGNFEGPNKR	R	1 x Label:13C(4) (M) + Oxidation (M) 1 x Methyl (R)	TGSETPQAPM(+20.01)SGVGPVSGGPGGFGRGSQGGNFEGPNKR(+14.02)	Unambiguous	TGSETPQAPM(1.00)SGVGPVSGGPGGFGRGSQGGNFEGPNKR(1.00)	4	1	D130424_007	32774	32774	19	74	3648.71	913.19	913.18	0	-0.27	Q8WXF1	PSPC1_HUMAN Paraspeckle component 1 OS=Homo sapiens GN=PSPC1 PE=1 SV=1		32693	32974	106.329	107.123	913.187	184516	913.435	374228	913.686	398449	914.19	341052	914.446	382071	914.695	388844	1.00774	1.1617	D5A12	13C4	Jurkat	Trypsin	520__MMA__L
1	0	M	AECGRGGAAGGALPTSPGPALGAK	G	1 x Carbamidomethyl (C) 1 x Methyl (R) 1 x Acetylation (Protein N-term)	(+42.01)_AEC(+57.02)GR(+14.02)GGAAGGALPTSPGPALGAK	Unambiguous	n(1.00)_AEC(1.00)GR(1.00)GGAAGGALPTSPGPALGAK	3	1	D130423_010	25302	25302	25	46	2178.08	727.04	727.03	0	-0.45	Q9UPR0	PLCL2_HUMAN Inactive phospholipase C-like protein 2 OS=Homo sapiens GN=PLCL2 PE=1 SV=2		25257	25400	84.5722	84.9698	727.036	722845	727.37	822862	727.706	527844	728.376	738049	728.712	737450	729.044	477007	1.34073	0.941625	D5A12	13C4	Jurkat	Trypsin	6__MMA__L
1	0	R	GPMTGSSGGDRGGFK	N	1 x Label:13C(4) (M) + Oxidation (M) 1 x Methyl (R)	GPM(+20.01)TGSSGGDR(+14.02)GGFK	Unambiguous	GPM(1.00)TGSSGGDR(1.00)GGFK	2	1	D130424_007	15754	15754	11	28	1443.66	722.84	722.84	0	1.44	Q92804	RBP56_HUMAN TATA-binding protein-associated factor 2N OS=Homo sapiens GN=TAF15 PE=1 SV=1	K7EL85;K7EPT6;Q92804-2;	15704	15867	57.9119	58.3775	722.838	390967	723.336	249053	723.839	127329	724.852	297333	725.352	183583	725.852	69428.6	2.01548	0.717203	D5A12	13C4	Jurkat	Trypsin	203__MMA__L
1	0	R	GMPPPLRGGPGGPGGPGGPMGR	M	1 x Label:13C(4) (M) + Oxidation (M) 1 x Label:13C(4) (M) 1 x Methyl (R)	GM(+4.01)PPPLR(+14.02)GGPGGPGGPGGPM(+20.01)GR	Unambiguous	GM(1.00)PPPLR(1.00)GGPGGPGGPGGPM(1.00)GR	3	1	D130424_005	29563	29563	20	84	1993	665.34	665.34	0	1	B0QYK0	B0QYK0_HUMAN RNA-binding protein EWS OS=Homo sapiens GN=EWSR1 PE=2 SV=1	C9JGE3;H7BY36;Q01844;Q01844-2;Q01844-3;Q01844-5;Q01844-6;	29271	29983	96.5058	98.5277	665.343	890119	665.677	876207	666.011	544545	666.689	695191	667.024	696135	667.358	237745	1.34657	0.70496	D5A12	13C4	Jurkat	Trypsin	433__MMA__L
1	0	R	GRGGAWSAAAAGPGAGAAAAATGGGGGALEAAMAK	Q	1 x Label:13C(4) (M) 1 x Methyl (R)	GR(+14.02)GGAWSAAAAGPGAGAAAAATGGGGGALEAAM(+4.01)AK	Unambiguous	GR(1.00)GGAWSAAAAGPGAGAAAAATGGGGGALEAAM(1.00)AK	3	1	D130424_005	39471	39471	20	68	2857.4	953.81	953.47	0	-0.68	P50750-2	CDK9_HUMAN Isoform 2 of Cyclin-dependent kinase 9 OS=Homo sapiens GN=CDK9		39463	39478	124.923	124.965	953.479	46992	953.806	70072.1	954.143	73378.4	954.821	50018.4	955.15	61689.3	955.493	59748	1.34365	0.900302	D5A12	13C4	Jurkat	Trypsin	87__MMA__L
1	0	R	SNSGPYRGGYGGGGGYGGSSF	-	1 x Methyl (R)	SNSGPYR(+14.02)GGYGGGGGYGGSSF	Unambiguous	SNSGPYR(1.00)GGYGGGGGYGGSSF	2	1	D130424_006	32121	32121	11	40	1953.82	977.92	977.92	0.01	4.12	Q13151	ROA0_HUMAN Heterogeneous nuclear ribonucleoprotein A0 OS=Homo sapiens GN=HNRNPA0 PE=1 SV=1		31723	32086	103.387	104.425	977.921	371977	978.421	386020	978.922	205291	979.933	331186	980.434	292198	980.937	151299	2.01109	0.804207	D5A12	13C4	Jurkat	Trypsin	291__MMA__L
1	0	M	AAAAAAAAAAGAAGGRGSGPGRR	R	1 x Methyl (R) 1 x Acetylation (Protein N-term)	(+42.01)_AAAAAAAAAAGAAGGRGSGPGR(+14.02)R	Unambiguous	n(1.00)_AAAAAAAAAAGAAGGRGSGPGR(1.00)R	3	1	D130423_010	22905	22905	23	44	1921	641.34	641.34	0	1.08	Q86U42-2	PABP2_HUMAN Isoform 2 of Polyadenylate-binding protein 2 OS=Homo sapiens GN=PABPN1	Q86U42;	22804	23241	77.6874	78.8847	641.339	1.62459e+06	641.675	1.59286e+06	642.01	854596	642.682	1.48724e+06	643.014	1.35421e+06	643.351	696789	1.34073	0.868909	D5A12	13C4	Jurkat	Trypsin	23__MMA__L
1	0	R	GGNFSGRGGFGGSRGGGGYGGSGDGYNGFGNDGSNFGGGGSYNDFGNYNNQSSNFGPMK	G	1 x Label:13C(4) (M) 2 x Methyl (R)	GGNFSGR(+14.02)GGFGGSR(+14.02)GGGGYGGSGDGYNGFGNDGSNFGGGGSYNDFGNYNNQSSNFGPM(+4.01)K	Unambiguous	GGNFSGR(1.00)GGFGGSR(1.00)GGGGYGGSGDGYNGFGNDGSNFGGGGSYNDFGNYNNQSSNFGPM(1.00)K	4	2	D130423_010	33149	33149	20	116	5730.36	1433.85	1433.6	0	-0.51	H0YH80	H0YH80_HUMAN Heterogeneous nuclear ribonucleoprotein A1 (Fragment) OS=Homo sapiens GN=HNRNPA1 PE=2 SV=1	P09651-2;	33128	33207	106.321	106.544	1433.61	40820.7	1433.85	495872	1434.1	392519	1435.61	407731	1435.86	465074	1436.12	463376	2.01328	1.43797	D5A12	13C4	Jurkat	Trypsin	96__MMA__L;103__MMA__L
1	0	K	EQYQQQQQWGSRGGFAGR	A	2 x Methyl (R)	EQYQQQQQWGSR(+14.02)GGFAGR(+14.02)	Unambiguous	EQYQQQQQWGSR(1.00)GGFAGR(1.00)	3	1	D130424_006	28230	28230	18	34	2138	713.68	713.67	0	-0.91	F5H6R6	F5H6R6_HUMAN Heterogeneous nuclear ribonucleoprotein D0 OS=Homo sapiens GN=HNRNPD PE=2 SV=1	B4DTC3;H0Y8G5;H0YA96;Q14103;Q14103-2;Q14103-3;Q14103-4;	27914	28592	92.5591	94.4746	713.673	2.29881e+06	714.008	2.76393e+06	714.343	1.84407e+06	716.357	2.48378e+06	716.689	2.50151e+06	717.026	1.57823e+06	2.68146	0.950297	D5A12	13C4	Jurkat	Trypsin	220__MMA__L;226__MMA__L
1	0	R	SVQAGNPGGPGPGGRGRGRGQGNWNMGPPGGLQEFNFIVPTGK	T	1 x Label:13C(4) (M) 3 x Methyl (R)	SVQAGNPGGPGPGGR(+14.02)GR(+14.02)GR(+14.02)GQGNWNM(+4.01)GPPGGLQEFNFIVPTGK	Unambiguous	SVQAGNPGGPGPGGR(1.00)GR(1.00)GR(1.00)GQGNWNM(1.00)GPPGGLQEFNFIVPTGK	5	3	D130424_007	46282	46282	11	84	4305.15	862.44	862.04	0.02	3.97	Q96AE4	FUBP1_HUMAN Far upstream element-binding protein 1 OS=Homo sapiens GN=FUBP1 PE=1 SV=3	B4DT31;E9PEB5;Q96AE4-2;	46237	46262	143.623	143.691	862.041	18399.6	862.239	102474	862.443	101399	864.458	17631.8	864.651	73133	864.854	105274	2.41506	0.881973	D5A12	13C4	Jurkat	Trypsin	380__MMA__L;382__MMA__L;384__MMA__L
1	0	R	AVPNPVINPYQPAPPSGYFMAAIPQTQNR	A	1 x Label:13C(4) (M) 1 x Methyl (R)	AVPNPVINPYQPAPPSGYFM(+4.01)AAIPQTQNR(+14.02)	Unambiguous	AVPNPVINPYQPAPPSGYFM(1.00)AAIPQTQNR(1.00)	3	0	D130423_008	43228	43228	14	56	3155.6	1053.21	1052.87	-0.01	-4.72	P11940	PABP1_HUMAN Polyadenylate-binding protein 1 OS=Homo sapiens GN=PABPC1 PE=1 SV=2	E7EQV3;E7ERJ7;H0YAW6;H0YB86;P11940-2;	43197	43266	132.563	132.749	1052.87	71634	1053.21	144371	1053.54	85523.2	1054.21	122951	1054.55	102073	1054.88	85314.5	1.34365	1.02922	D5A12	13C4	Jurkat	Trypsin	374__MMA__L
1	0	M	ADDAGAAGGPGGPGGPGMGNR	G	1 x Label:13C(4) (M) 1 x Methyl (R) 1 x Acetylation (Protein N-term)	(+42.01)_ADDAGAAGGPGGPGGPGM(+4.01)GNR(+14.02)	Unambiguous	n(1.00)_ADDAGAAGGPGGPGGPGM(1.00)GNR(1.00)	3	0	D130423_008	21622	21622	19	80	1797.79	600.6	600.27	0.99	550.12	P15880	RS2_HUMAN 40S ribosomal protein S2 OS=Homo sapiens GN=RPS2 PE=1 SV=2	E9PM36;E9PMM9;E9PPT0;E9PQD7;	21597	21624	73.1727	73.2459	600.269	92607.5	600.604	44727.6	600.936	39304.5	601.615	40187.8	601.947	24416.7	602.28	22770.9	1.34365	0.494654	D5A12	13C4	Jurkat	Trypsin	22__MMA__L
1	0	R	GSGLGARGSSYGVTSTESYK	E	1 x Methyl (R)	GSGLGAR(+14.02)GSSYGVTSTESYK	Unambiguous	GSGLGAR(1.00)GSSYGVTSTESYK	3	1	D130423_008	17201	17201	18	38	1976.94	659.99	659.99	0	0	P98175-2	RBM10_HUMAN Isoform 2 of RNA-binding protein 10 OS=Homo sapiens GN=RBM10	P98175;P98175-3;P98175-4;	17145	17289	60.4992	60.9221	659.988	298156	660.321	298804	660.655	167305	661.328	247337	661.663	225291	661.998	154054	1.34073	0.819981	D5A12	13C4	Jurkat	Trypsin	902__MMA__L
1	0	M	AALGHLAGEAAAAPGPGTPCASRGAR	L	1 x Carbamidomethyl (C) 1 x Methyl (R) 1 x Acetylation (Protein N-term)	(+42.01)_AALGHLAGEAAAAPGPGTPC(+57.02)ASRGAR(+14.02)	Unambiguous	n(1.00)_AALGHLAGEAAAAPGPGTPC(1.00)ASRGAR(1.00)	3	1	D130424_006	36289	36289	21	50	2442.22	815.08	815.08	0	0	Q9H7E9	CH033_HUMAN UPF0488 protein C8orf33 OS=Homo sapiens GN=C8orf33 PE=1 SV=1	Q9H7E9-2;	36173	36544	115.834	116.86	815.078	182338	815.414	244240	815.751	171836	816.419	188437	816.753	227891	817.09	146609	1.34073	0.940716	D5A12	13C4	Jurkat	Trypsin	27__MMA__L
1	0	R	AGGLLGAGPDPRGGGPMGPGSGPNLR	A	1 x Label:13C(4) (M) + Oxidation (M) 1 x Methyl (R)	AGGLLGAGPDPR(+14.02)GGGPM(+20.01)GPGSGPNLR	Unambiguous	AGGLLGAGPDPR(1.00)GGGPM(1.00)GPGSGPNLR	3	1	D130423_008	24798	24798	22	50	2348.18	783.74	783.73	0	1.35	P0CG12	CTF8A_HUMAN Chromosome transmission fidelity protein 8 homolog isoform 2 OS=Homo sapiens GN=CHTF8 PE=1 SV=1		24728	24897	81.8865	82.3629	783.733	690456	784.071	827433	784.404	589000	785.077	623184	785.411	688564	785.745	451359	1.34365	0.83683	D5A12	13C4	Jurkat	Trypsin	172__MMA__L
1	0	R	QDYDAGRGGYGK	L	1 x Methyl (R)	QDYDAGR(+14.02)GGYGK	Unambiguous	QDYDAGR(1.00)GGYGK	2	1	D130424_005	18140	18140	13	22	1299.58	650.8	650.8	0	3.1	P52298	NCBP2_HUMAN Nuclear cap-binding protein subunit 2 OS=Homo sapiens GN=NCBP2 PE=1 SV=1	B3KSB0;C9JQX9;E9PAR5;P52298-2;	18134	18380	64.4827	65.2168	650.801	472316	651.301	161257	651.803	106588	652.811	378773	653.312	368253	653.816	120530	2.01109	1.17212	D5A12	13C4	Jurkat	Trypsin	76__MMA__L
1	0	R	GRGQGNWNMGPPGGLQEFNFIVPTGK	T	1 x Label:13C(4) (M) 1 x Methyl (R)	GR(+14.02)GQGNWNM(+4.01)GPPGGLQEFNFIVPTGK	Unambiguous	GR(1.00)GQGNWNM(1.00)GPPGGLQEFNFIVPTGK	3	1	D130424_007	50447	50447	12	50	2775.37	926.14	926.13	0.01	4.31	Q96AE4	FUBP1_HUMAN Far upstream element-binding protein 1 OS=Homo sapiens GN=FUBP1 PE=1 SV=3	B4DT31;E9PEB5;Q96AE4-2;	50028	50551	154.31	155.78	926.136	136756	926.47	207598	926.804	171457	927.474	156819	927.809	173031	928.144	136877	1.34365	0.904839	D5A12	13C4	Jurkat	Trypsin	384__MMA__L
1	0	M	AALGHLAGEAAAAPGPGTPCASRGAR	L	1 x Carbamidomethyl (C) 1 x Methyl (R) 1 x Acetylation (Protein N-term)	(+42.01)_AALGHLAGEAAAAPGPGTPC(+57.02)ASR(+14.02)GAR	Unambiguous	n(1.00)_AALGHLAGEAAAAPGPGTPC(1.00)ASR(1.00)GAR	3	1	D130423_008	27226	27226	30	50	2442.22	815.08	815.08	0	0	Q9H7E9	CH033_HUMAN UPF0488 protein C8orf33 OS=Homo sapiens GN=C8orf33 PE=1 SV=1	Q9H7E9-2;	27114	27272	88.4566	88.8891	815.078	514398	815.414	721646	815.751	444482	816.42	590272	816.757	604786	817.089	434885	1.34073	0.9699	D5A12	13C4	Jurkat	Trypsin	24__MMA__L
1	0	R	SVQAGNPGGPGPGGRGRGRGQGNWNMGPPGGLQEFNFIVPTGK	T	1 x Label:13C(4) (M) + Oxidation (M) 1 x Dimethyl (R) 2 x Methyl (R)	SVQAGNPGGPGPGGR(+14.02)GR(+28.03)GR(+14.02)GQGNWNM(+20.01)GPPGGLQEFNFIVPTGK	Unambiguous	SVQAGNPGGPGPGGR(1.00)GR(1.00)GR(1.00)GQGNWNM(1.00)GPPGGLQEFNFIVPTGK	5	3	D130424_007	40673	40673	21	84	4335.16	868.04	868.04	0.01	3.15	B4DT31	B4DT31_HUMAN Far upstream element-binding protein 1 OS=Homo sapiens GN=FUBP1 PE=2 SV=1	E9PEB5;Q96AE4;Q96AE4-2;	40380	41122	127.554	129.578	868.042	172529	868.244	474755	868.442	630971	871.259	296583	871.459	465968	871.663	442681	3.2195	0.942873	D5A12	13C4	Jurkat	Trypsin	380__MMA__L;382__DMA__L;384__MMA__L
1	0	R	GNRGSGGGGGGGGQGSTNYGK	S	1 x Methyl (R)	GNR(+14.02)GSGGGGGGGGQGSTNYGK	Unambiguous	GNR(1.00)GSGGGGGGGGQGSTNYGK	3	1	D130423_009	5317	5317	30	40	1794.8	599.27	599.27	0	1.09	Q99729-3	ROAA_HUMAN Isoform 3 of Heterogeneous nuclear ribonucleoprotein A\B OS=Homo sapiens GN=HNRNPAB	Q99729-4;	5275	5417	22.1085	22.6442	599.274	635013	599.608	572693	599.943	277877	600.616	555232	600.948	433948	601.283	236989	1.34073	0.82538	D5A12	13C4	Jurkat	Trypsin	253__MMA__L
1	0	M	AAAAAAAAAAGAAGGRGSGPGRR	R	1 x Dimethyl (R) 1 x Acetylation (Protein N-term)	(+42.01)_AAAAAAAAAAGAAGGRGSGPGR(+28.03)R	Unambiguous	n(1.00)_AAAAAAAAAAGAAGGRGSGPGR(1.00)R	3	1	D130423_010	23234	23234	18	44	1935.01	646.35	646.01	0.01	4.16	Q86U42-2	PABP2_HUMAN Isoform 2 of Polyadenylate-binding protein 2 OS=Homo sapiens GN=PABPN1	Q86U42;	23211	23273	78.7977	78.9706	646.013	126690	646.344	174359	646.68	66924.5	648.693	135759	649.03	114834	649.363	47673.8	2.68146	0.810565	D5A12	13C4	Jurkat	Trypsin	23__DMA__L
1	0	R	GGGYGGDRGGGYGGDRGGGYGGDRGGYGGDR	G	4 x Methyl (R)	GGGYGGDR(+14.02)GGGYGGDR(+14.02)GGGYGGDR(+14.02)GGYGGDR(+14.02)	Unambiguous	GGGYGGDR(1.00)GGGYGGDR(1.00)GGGYGGDR(1.00)GGYGGDR(1.00)	5	3	D130423_010	13843	13843	17	60	2894.24	579.86	579.86	0.01	3.8	Q92804-2	RBP56_HUMAN Isoform Short of TATA-binding protein-associated factor 2N OS=Homo sapiens GN=TAF15	Q92804;	13778	13940	51.1568	51.6495	579.857	559741	580.056	832668	580.258	724038	583.076	441048	583.276	633754	583.476	479323	3.21775	0.734309	D5A12	13C4	Jurkat	Trypsin	467__MMA__L;475__MMA__L;483__MMA__L;490__MMA__L
1	0	R	GRGRGQGNWNMGPPGGLQEFNFIVPTGK	T	1 x Label:13C(4) (M) + Oxidation (M) 1 x Dimethyl (R) 1 x Methyl (R)	GR(+28.03)GR(+14.02)GQGNWNM(+20.01)GPPGGLQEFNFIVPTGK	Unambiguous	GR(1.00)GR(1.00)GQGNWNM(1.00)GPPGGLQEFNFIVPTGK	4	2	D130424_005	43643	43643	19	54	3032.52	759.39	759.14	0.01	3.62	E9PEB5	E9PEB5_HUMAN Far upstream element-binding protein 1 OS=Homo sapiens GN=FUBP1 PE=2 SV=1	B4DT31;Q96AE4;Q96AE4-2;	43242	43635	135.267	136.339	759.141	176793	759.389	304468	759.637	333334	762.156	164918	762.411	179041	762.66	173819	3.01883	0.635625	D5A12	13C4	Jurkat	Trypsin	382__DMA__L;384__MMA__L
1	0	K	NVIGLQMGTNRGASQAGMTGYGMPR	Q	1 x Label:13C(4) (M) + Oxidation (M) 2 x Label:13C(4) (M) 1 x Methyl (R)	NVIGLQM(+20.01)GTNR(+14.02)GASQAGM(+4.01)TGYGM(+4.01)PR	Unambiguous	NVIGLQM(1.00)GTNR(1.00)GASQAGM(1.00)TGYGM(1.00)PR	3	1	D130424_006	34914	34914	15	48	2608.27	870.43	870.43	0	0.37	P37802	TAGL2_HUMAN Transgelin-2 OS=Homo sapiens GN=TAGLN2 PE=1 SV=3		34905	34963	112.338	112.493	870.432	115032	870.766	172190	871.101	46905.9	871.772	57673.3	872.114	128559	872.454	192079	1.34949	1.13224	D5A12	13C4	Jurkat	Trypsin	182__MMA__L
1	0	M	ADSSGRGAGKPATGPTNSSSAK	K	1 x Methyl (R) 1 x Acetylation (Protein N-term)	(+42.01)_ADSSGR(+14.02)GAGKPATGPTNSSSAK	Unambiguous	n(1.00)_ADSSGR(1.00)GAGKPATGPTNSSSAK	3	1	D130424_007	16838	16838	21	42	2058.99	687.34	687.34	0	1.07	Q9BT25-3	HAUS8_HUMAN Isoform 3 of HAUS augmin-like complex subunit 8 OS=Homo sapiens GN=HAUS8	M0R1H1;M0R3B3;Q9BT25;	16799	17017	60.9317	61.5075	687.336	525191	687.674	556321	688.007	309558	688.68	548362	689.014	517449	689.349	218873	1.34073	0.923522	D5A12	13C4	Jurkat	Trypsin	7__MMA__L
1	0	K	YSSNLGNFNYEQR	G	1 x Methyl (R)	YSSNLGNFNYEQR(+14.02)	Unambiguous	YSSNLGNFNYEQR(1.00)	2	0	D130424_007	33740	33740	14	24	1604.72	803.37	803.37	0	1.83	B4E283	B4E283_HUMAN Apoptosis inhibitor 5 OS=Homo sapiens GN=API5 PE=2 SV=1	Q9BZZ5;	33695	33955	109.134	109.857	803.37	354813	803.872	304626	804.369	113187	805.377	252968	805.881	279258	806.381	122886	2.01109	0.847904	D5A12	13C4	Jurkat	Trypsin	489__MMA__L
1	0	R	GRGRGQGNWNMGPPGGLQEFNFIVPTGK	T	1 x Label:13C(4) (M) + Oxidation (M) 1 x Dimethyl (R)	GR(+28.03)GRGQGNWNM(+20.01)GPPGGLQEFNFIVPTGK	Unambiguous	GR(1.00)GRGQGNWNM(1.00)GPPGGLQEFNFIVPTGK	4	2	D130423_009	35884	35884	16	54	3018.5	755.89	755.63	0	-0.32	E9PEB5	E9PEB5_HUMAN Far upstream element-binding protein 1 OS=Homo sapiens GN=FUBP1 PE=2 SV=1	B4DT31;Q96AE4;Q96AE4-2;	35749	35934	113.446	113.949	755.632	113778	755.883	197077	756.134	184993	757.645	105745	757.897	146245	758.15	131791	2.01328	0.773988	D5A12	13C4	Jurkat	Trypsin	382__DMA__L
1	0	R	GRGQGNWGPPGGEMTFSIPTHK	C	1 x Label:13C(4) (M) + Oxidation (M) 1 x Methyl (R)	GR(+14.02)GQGNWGPPGGEM(+20.01)TFSIPTHK	Unambiguous	GR(1.00)GQGNWGPPGGEM(1.00)TFSIPTHK	4	1	D130423_010	23887	23887	14	42	2344.12	587.04	587.04	0	0	Q92945	FUBP2_HUMAN Far upstream element-binding protein 2 OS=Homo sapiens GN=KHSRP PE=1 SV=4		23868	23920	80.6369	80.7852	587.038	126154	587.289	185777	587.538	87510.4	588.045	49557.3	588.299	77659.3	588.546	66054	1.00774	0.483852	D5A12	13C4	Jurkat	Trypsin	415__MMA__L
1	0	R	SVQAGNPGGPGPGGRGRGRGQGNWNMGPPGGLQEFNFIVPTGK	T	1 x Label:13C(4) (M) + Oxidation (M) 2 x Dimethyl (R)	SVQAGNPGGPGPGGRGR(+28.03)GR(+28.03)GQGNWNM(+20.01)GPPGGLQEFNFIVPTGK	Unambiguous	SVQAGNPGGPGPGGRGR(1.00)GR(1.00)GQGNWNM(1.00)GPPGGLQEFNFIVPTGK	5	3	D130424_007	42373	42373	22	84	4335.16	868.24	868.04	0	0.23	B4DT31	B4DT31_HUMAN Far upstream element-binding protein 1 OS=Homo sapiens GN=FUBP1 PE=2 SV=1	E9PEB5;Q96AE4;Q96AE4-2;	42360	42786	132.951	134.131	868.044	521732	868.246	743825	868.446	713804	871.26	247643	871.46	329291	871.663	419752	3.2195	0.503539	D5A12	13C4	Jurkat	Trypsin	382__DMA__L;384__DMA__L
1	0	R	EFEGRGGPLPQEEK	W	1 x Methyl (R)	EFEGR(+14.02)GGPLPQEEK	Unambiguous	EFEGR(1.00)GGPLPQEEK	2	1	D130423_010	15612	15612	14	26	1585.78	793.89	793.9	0	-1.31	Q9C0J8	WDR33_HUMAN pre-mRNA 3' end processing protein WDR33 OS=Homo sapiens GN=WDR33 PE=1 SV=2		15584	15697	56.6407	56.9855	793.892	390284	794.396	359483	794.895	166074	795.906	386225	796.406	329435	796.907	137554	2.01109	0.931619	D5A12	13C4	Jurkat	Trypsin	1035__MMA__L
1	0	R	FGQGGAGPVGGQGPRGMGPGTPAGYGR	G	1 x Label:13C(4) (M) + Oxidation (M) 1 x Methyl (R)	FGQGGAGPVGGQGPR(+14.02)GM(+20.01)GPGTPAGYGR	Unambiguous	FGQGGAGPVGGQGPR(1.00)GM(1.00)GPGTPAGYGR	3	1	D130424_007	27847	27847	13	52	2476.18	826.4	826.4	0	-0.79	P23246	SFPQ_HUMAN Splicing factor, proline- and glutamine-rich OS=Homo sapiens GN=SFPQ PE=1 SV=2		27848	27870	92.6344	92.6976	826.401	115820	826.74	167338	827.072	131735	827.743	107484	828.082	168278	828.416	117228	1.34365	0.947208	D5A12	13C4	Jurkat	Trypsin	681__MMA__L
1	0	R	GGGDRGGFGPGK	M	1 x Methyl (R)	GGGDR(+14.02)GGFGPGK	Unambiguous	GGGDR(1.00)GGFGPGK	3	1	D130423_009	8032	8032	17	22	1074.52	359.18	359.18	0	2.84	P35637	FUS_HUMAN RNA-binding protein FUS OS=Homo sapiens GN=FUS PE=1 SV=1	H3BPE7;P35637-2;	7992	8110	31.8319	32.1868	359.181	887775	359.515	492285	359.848	124913	360.521	1.05033e+06	360.856	574122	361.191	160730	1.34073	1.18619	D5A12	13C4	Jurkat	Trypsin	504__MMA__L
1	0	R	GRGRGQGNWGPPGGEMTFSIPTHK	C	1 x Label:13C(4) (M) + Oxidation (M) 1 x Dimethyl (R)	GR(+28.03)GRGQGNWGPPGGEM(+20.01)TFSIPTHK	Unambiguous	GR(1.00)GRGQGNWGPPGGEM(1.00)TFSIPTHK	5	2	D130424_005	29840	29840	13	46	2571.26	515.46	515.26	0	1.52	Q92945	FUBP2_HUMAN Far upstream element-binding protein 2 OS=Homo sapiens GN=KHSRP PE=1 SV=4		29812	30128	98.0303	98.9277	515.26	98849.1	515.461	279750	515.66	208029	516.87	140864	517.071	197613	517.272	41645.3	1.61063	0.647979	D5A12	13C4	Jurkat	Trypsin	413__DMA__L
1	0	R	RGGHQNNYKPY	-	1 x Methyl (R)	R(+14.02)GGHQNNYKPY	Unambiguous	R(1.00)GGHQNNYKPY	3	0	D130424_007	14472	14472	13	40	1346.65	449.89	449.89	0	0	Q99729-3	ROAA_HUMAN Isoform 3 of Heterogeneous nuclear ribonucleoprotein A\B OS=Homo sapiens GN=HNRNPAB	D6R9P3;D6RBZ0;D6RD18;Q99729;Q99729-2;Q99729-4;	14209	14782	53.168	55.1744	449.89	749859	450.22	563980	450.556	348448	451.231	571454	451.562	516292	451.897	262770	1.34073	0.812444	D5A12	13C4	Jurkat	Trypsin	270__MMA__L
1	0	K	EQYQQQQQWGSR	G	1 x Methyl (R)	EQYQQQQQWGSR(+14.02)	Unambiguous	EQYQQQQQWGSR(1.00)	2	0	D130424_005	24705	24705	13	22	1578.72	790.37	790.37	0	-0.62	F5H6R6	F5H6R6_HUMAN Heterogeneous nuclear ribonucleoprotein D0 OS=Homo sapiens GN=HNRNPD PE=2 SV=1	B4DTC3;H0Y8G5;H0YA96;Q14103;Q14103-2;Q14103-3;Q14103-4;	24391	24861	82.7184	84.0622	790.366	2.45775e+06	790.867	2.05923e+06	791.368	1.09284e+06	792.378	2.2335e+06	792.88	1.71595e+06	793.379	739851	2.01109	0.835911	D5A12	13C4	Jurkat	Trypsin	220__MMA__L
1	0	R	FGGNPGGFGNQGGFGNSR	G	1 x Methyl (R)	FGGNPGGFGNQGGFGNSR(+14.02)	Unambiguous	FGGNPGGFGNQGGFGNSR(1.00)	2	0	D130423_008	24094	24094	16	34	1739.77	870.89	870.89	-0.01	-3.44	Q13148	TADBP_HUMAN TAR DNA-binding protein 43 OS=Homo sapiens GN=TARDBP PE=1 SV=1	B4DJ45;Q13148-2;	24078	24126	80.0593	80.1951	870.893	163951	871.397	130486	871.9	29449.5	872.907	140944	873.41	127748	873.912	39029.5	2.01109	0.950091	D5A12	13C4	Jurkat	Trypsin	177__MMA__L
1	0	R	GPGGPRGGLGGGMR	G	1 x Label:13C(4) (M) + Oxidation (M) 1 x Methyl (R)	GPGGPR(+14.02)GGLGGGM(+20.01)R	Unambiguous	GPGGPR(1.00)GGLGGGM(1.00)R	3	1	D130423_008	8422	8422	17	52	1258.64	420.55	420.55	0	0.79	Q13283	G3BP1_HUMAN Ras GTPase-activating protein-binding protein 1 OS=Homo sapiens GN=G3BP1 PE=1 SV=1	F5H4D6;	8376	8556	32.8303	33.442	420.553	1.80396e+06	420.889	1.09069e+06	421.221	419243	421.898	1.49461e+06	422.231	961491	422.565	366216	1.34365	0.851662	D5A12	13C4	Jurkat	Trypsin	253__MMA__L
1	0	R	RGNMPQRGGGGGGSGGIGYPYPR	A	1 x Label:13C(4) (M) + Oxidation (M) 1 x Dimethyl (R) 1 x Methyl (R)	R(+28.03)GNM(+20.01)PQR(+14.02)GGGGGGSGGIGYPYPR	Unambiguous	R(1.00)GNM(1.00)PQR(1.00)GGGGGGSGGIGYPYPR	4	1	D130423_009	14645	14645	18	44	2309.12	578.29	578.29	0	2.11	Q00839-2	HNRPU_HUMAN Isoform Short of Heterogeneous nuclear ribonucleoprotein U OS=Homo sapiens GN=HNRNPU	Q00839;	14514	14745	53.1623	53.867	578.288	742179	578.539	536780	578.79	610016	581.307	404228	581.56	422470	581.81	264899	3.01883	0.577878	D5A12	13C4	Jurkat	Trypsin	733__DMA__L;739__MMA__L
1	0	M	ADFDTYDDRAYSSFGGGRGSR	G	1 x Methyl (R) 1 x Acetylation (Protein N-term)	(+42.01)_ADFDTYDDRAYSSFGGGR(+14.02)GSR	Unambiguous	n(1.00)_ADFDTYDDRAYSSFGGGR(1.00)GSR	3	2	D130423_009	28790	28790	21	40	2355.01	786.01	786.01	0	-0.83	Q15056	IF4H_HUMAN Eukaryotic translation initiation factor 4H OS=Homo sapiens GN=EIF4H PE=1 SV=5	Q15056-2;	28517	28976	93.4972	94.7586	786.011	2.71138e+06	786.345	3.35135e+06	786.68	2.31731e+06	787.35	2.51455e+06	787.686	2.75653e+06	788.021	1.79489e+06	1.34073	0.843192	D5A12	13C4	Jurkat	Trypsin	19__MMA__L
1	0	R	AQSGTRGGAGNTSTSCGDSNSICPAPSTMSK	A	2 x Carbamidomethyl (C) 1 x Label:13C(4) (M) 1 x Methyl (R)	AQSGTR(+14.02)GGAGNTSTSC(+57.02)GDSNSIC(+57.02)PAPSTM(+4.01)SK	Unambiguous	AQSGTR(1.00)GGAGNTSTSC(1.00)GDSNSIC(1.00)PAPSTM(1.00)SK	3	1	D130424_005	24354	24354	12	60	3061.33	1022.12	1021.45	-0.01	-3.59	P49247	RPIA_HUMAN Ribose-5-phosphate isomerase OS=Homo sapiens GN=RPIA PE=1 SV=3		24382	24395	82.6929	82.7292	1021.45	28451.8	1021.79	65195	1022.12	219843	1022.79	152926	1023.13	88335.4	1023.46	66870.1	1.34365	0.982909	D5A12	13C4	Jurkat	Trypsin	52__MMA__L
1	0	R	GGFGGSRGGGGYGGSGDGYNGFGNDGSNFGGGGSYNDFGNYNNQSSNFGPMK	G	1 x Label:13C(4) (M) 1 x Methyl (R)	GGFGGSR(+14.02)GGGGYGGSGDGYNGFGNDGSNFGGGGSYNDFGNYNNQSSNFGPM(+4.01)K	Unambiguous	GGFGGSR(1.00)GGGGYGGSGDGYNGFGNDGSNFGGGGSYNDFGNYNNQSSNFGPM(1.00)K	4	1	D130423_008	35346	35346	13	102	5041.04	1261.52	1261.27	0.01	2.32	H0YH80	H0YH80_HUMAN Heterogeneous nuclear ribonucleoprotein A1 (Fragment) OS=Homo sapiens GN=HNRNPA1 PE=2 SV=1	P09651-2;	35297	35406	110.859	111.154	1261.27	37153.4	1261.52	133630	1261.77	154787	1262.28	170653	1262.52	178286	1262.78	130813	1.00774	1.47358	D5A12	13C4	Jurkat	Trypsin	103__MMA__L
1	0	R	GGGYGGDRGGGYGGDRGGYGGDR	G	3 x Methyl (R)	GGGYGGDR(+14.02)GGGYGGDR(+14.02)GGYGGDR(+14.02)	Unambiguous	GGGYGGDR(1.00)GGGYGGDR(1.00)GGYGGDR(1.00)	4	2	D130424_005	21585	21585	16	44	2160.93	541.24	541.24	0.01	4.18	Q92804	RBP56_HUMAN TATA-binding protein-associated factor 2N OS=Homo sapiens GN=TAF15 PE=1 SV=1	Q92804-2;	21168	21864	73.3975	75.4156	541.242	5.0768e+06	541.493	5.79982e+06	541.741	3.7662e+06	544.258	4.16124e+06	544.508	4.49049e+06	544.758	2.5499e+06	3.01664	0.764992	D5A12	13C4	Jurkat	Trypsin	475__MMA__L;483__MMA__L;490__MMA__L
1	0	K	FELTGIPPAPRGVPQIEVTFDIDANGILNVSAVDKSTGKENK	L	1 x Methyl (R)	FELTGIPPAPR(+14.02)GVPQIEVTFDIDANGILNVSAVDKSTGKENK	Unambiguous	FELTGIPPAPR(1.00)GVPQIEVTFDIDANGILNVSAVDKSTGKENK	5	3	D130423_009	43238	43238	18	82	4450.34	891.48	891.08	-0.02	-3.62	A8K7Q2	A8K7Q2_HUMAN Heat shock cognate 71 kDa protein OS=Homo sapiens GN=HSPA8 PE=2 SV=1	E9PKE3;E9PM13;E9PNE6;E9PS65;P11142;	43217	43342	134.101	134.437	891.074	14093.2	891.275	125493	891.478	151307	891.874	138072	892.078	90613.9	892.279	120236	0.804437	1.19949	D5A12	13C4	Jurkat	Trypsin	233__MMA__L
1	0	R	SNSGPYRGGYGGGGGYGGSSF	-	1 x Dimethyl (R)	SNSGPYR(+28.03)GGYGGGGGYGGSSF	Unambiguous	SNSGPYR(1.00)GGYGGGGGYGGSSF	2	1	D130424_005	32354	32354	21	40	1967.83	984.93	984.92	0.01	2.54	Q13151	ROA0_HUMAN Heterogeneous nuclear ribonucleoprotein A0 OS=Homo sapiens GN=HNRNPA0 PE=1 SV=1		32076	32453	104.433	105.488	984.926	380991	985.432	405411	985.931	242537	988.949	353569	989.451	362446	989.952	177001	4.02219	0.8679	D5A12	13C4	Jurkat	Trypsin	291__DMA__L
1	0	R	GPPSRGGHMDDGGYSMNFNMSSSR	G	2 x Label:13C(4) (M) + Oxidation (M) 1 x Label:13C(4) (M) 1 x Methyl (R)	GPPSR(+14.02)GGHM(+4.01)DDGGYSM(+20.01)NFNM(+20.01)SSSR	Unambiguous	GPPSR(1.00)GGHM(1.00)DDGGYSM(1.00)NFNM(1.00)SSSR	4	1	D130424_006	23737	23737	15	46	2601.08	651.28	651.28	0.01	4.6	P38159	RBMX_HUMAN RNA-binding motif protein, X chromosome OS=Homo sapiens GN=RBMX PE=1 SV=3	H0Y6E7;H3BT71;P38159-2;Q96E39;	23442	23804	79.8638	80.9497	651.279	468001	651.53	584863	651.779	409499	652.289	218298	652.542	402113	652.79	325892	1.01212	0.647105	D5A12	13C4	Jurkat	Trypsin	127__MMA__L
1	0	R	GSGLGARGSSYGVTSTESYKETLHK	T	1 x Methyl (R)	GSGLGAR(+14.02)GSSYGVTSTESYKETLHK	Unambiguous	GSGLGAR(1.00)GSSYGVTSTESYKETLHK	4	2	D130423_009	17343	17343	16	48	2585.27	647.32	647.32	0	-1.51	P98175-3	RBM10_HUMAN Isoform 3 of RNA-binding protein 10 OS=Homo sapiens GN=RBM10	P98175;P98175-2;P98175-4;	17278	17398	61.5281	61.8805	647.323	144169	647.577	258340	647.828	139325	648.328	191732	648.583	207526	648.834	135800	1.00555	0.987495	D5A12	13C4	Jurkat	Trypsin	902__MMA__L
1	0	K	RGGSGSHNWGTVK	D	1 x Methyl (R)	R(+14.02)GGSGSHNWGTVK	Unambiguous	R(1.00)GGSGSHNWGTVK	3	0	D130423_008	7421	7421	13	24	1355.67	452.9	452.9	0	0.72	Q8NC51	PAIRB_HUMAN Plasminogen activator inhibitor 1 RNA-binding protein OS=Homo sapiens GN=SERBP1 PE=1 SV=2	Q8NC51-2;Q8NC51-3;Q8NC51-4;	7379	7591	29.325	30.048	452.896	592310	453.23	400063	453.565	160067	454.237	469365	454.572	342473	454.906	91969.8	1.34073	0.784256	D5A12	13C4	Jurkat	Trypsin	216__MMA__L
1	0	M	AEERPGAWFGFGFCGFGQELGSGRGR	Q	1 x Carbamidomethyl (C) 1 x Methyl (R) 1 x Acetylation (Protein N-term)	(+42.01)_AEERPGAWFGFGFC(+57.02)GFGQELGSGR(+14.02)GR	Unambiguous	n(1.00)_AEERPGAWFGFGFC(1.00)GFGQELGSGR(1.00)GR	3	1	D130423_008	43732	43732	24	50	2887.32	963.78	963.45	-0.01	-4.48	G3V2I3	G3V2I3_HUMAN RCC1 domain-containing protein 1 OS=Homo sapiens GN=RCCD1 PE=2 SV=1	A6NED2;	43713	43823	133.96	134.257	963.448	283726	963.782	459241	964.115	374044	964.783	290028	965.117	329876	965.451	258149	1.34073	0.786074	D5A12	13C4	Jurkat	Trypsin	25__MMA__L
1	0	R	GMGPGTPAGYGR	G	1 x Label:13C(4) (M) 1 x Methyl (R)	GM(+4.01)GPGTPAGYGR(+14.02)	Unambiguous	GM(1.00)GPGTPAGYGR(1.00)	2	0	D130423_009	15894	15894	10	22	1137.54	569.78	569.78	0	2.58	P23246	SFPQ_HUMAN Splicing factor, proline- and glutamine-rich OS=Homo sapiens GN=SFPQ PE=1 SV=2		15820	15911	57.1158	57.397	569.78	721314	570.28	667095	570.781	134690	571.795	597332	572.295	315178	572.795	110878	2.01548	0.671911	D5A12	13C4	Jurkat	Trypsin	693__MMA__L
1	0	K	VLVPLAAPSMSVRGGGAGQPLPLVSPPFSVPVQNGAQPPSK	L	1 x Label:13C(4) (M) 1 x Methyl (R)	VLVPLAAPSM(+4.01)SVR(+14.02)GGGAGQPLPLVSPPFSVPVQNGAQPPSK	Unambiguous	VLVPLAAPSM(1.00)SVR(1.00)GGGAGQPLPLVSPPFSVPVQNGAQPPSK	4	1	D130423_010	43235	43235	15	80	4021.2	1006.56	1006.31	-0.01	-2.97	I3L190	I3L190_HUMAN Protein capicua homolog (Fragment) OS=Homo sapiens GN=CIC PE=2 SV=1	I3L2J0;Q96RK0;	43200	43244	134.221	134.339	1006.31	44138	1006.56	51964.2	1006.81	107558	1007.31	98015.7	1007.57	98250.8	1007.82	58086.6	1.00774	1.24891	D5A12	13C4	Jurkat	Trypsin	178__MMA__L
1	0	M	SLMVSAGRGLGAVWSPTHVQVTVLQAR	G	1 x Label:13C(4) (M) 1 x Methyl (R) 1 x Acetylation (Protein N-term)	(+42.01)_SLM(+4.01)VSAGR(+14.02)GLGAVWSPTHVQVTVLQAR	Unambiguous	n(1.00)_SLM(1.00)VSAGR(1.00)GLGAVWSPTHVQVTVLQAR	3	1	D130423_010	42607	42607	33	52	2879.56	960.86	960.86	0	0.34	Q6WKZ4	RFIP1_HUMAN Rab11 family-interacting protein 1 OS=Homo sapiens GN=RAB11FIP1 PE=1 SV=3	Q6WKZ4-3;Q6WKZ4-5;	42578	42656	132.546	132.76	960.858	139866	961.197	237944	961.53	227872	962.202	194690	962.535	199479	962.875	132321	1.34365	0.869251	D5A12	13C4	Jurkat	Trypsin	9__MMA__L
1	0	R	VQSQWASTRGGHK	E	1 x Methyl (R)	VQSQWASTR(+14.02)GGHK	Unambiguous	VQSQWASTR(1.00)GGHK	2	1	D130424_006	12446	12446	17	24	1454.74	728.38	728.38	0	0.67	B4DFJ1	B4DFJ1_HUMAN TERF1-interacting nuclear factor 2 OS=Homo sapiens GN=TINF2 PE=2 SV=1	H0YKA6;Q86TZ8;Q9BSI4;Q9BSI4-2;	12386	12535	45.3986	45.7791	728.376	537900	728.88	412862	729.38	182371	730.389	449608	730.891	374325	731.391	168046	2.01109	0.87543	D5A12	13C4	Jurkat	Trypsin	241__MMA__L
1	0	R	APAPLQFGGLRGSAPFSEK	N	1 x Methyl (R)	APAPLQFGGLR(+14.02)GSAPFSEK	Unambiguous	APAPLQFGGLR(1.00)GSAPFSEK	3	1	D130423_010	30725	30725	17	36	1943.03	648.68	648.68	0	0.5	Q9BTC0	DIDO1_HUMAN Death-inducer obliterator 1 OS=Homo sapiens GN=DIDO1 PE=1 SV=5		30662	30838	99.5644	100.041	648.685	225492	649.018	267503	649.351	139839	650.023	214783	650.357	215297	650.691	156819	1.34073	0.927412	D5A12	13C4	Jurkat	Trypsin	1993__MMA__L
1	0	R	YYDSRPGGYGYGYGR	S	2 x Methyl (R)	YYDSR(+14.02)PGGYGYGYGR(+14.02)	Unambiguous	YYDSR(1.00)PGGYGYGYGR(1.00)	3	0	D130423_010	18803	18803	13	56	1757.78	586.93	586.93	0	0	P98179	RBM3_HUMAN Putative RNA-binding protein 3 OS=Homo sapiens GN=RBM3 PE=1 SV=1		18777	18802	66.2027	66.2739	586.935	204317	587.268	283422	587.602	61488.7	589.614	153285	589.95	114033	590.283	22137.3	2.68146	0.527023	D5A12	13C4	Jurkat	Trypsin	121__MMA__L;131__MMA__L
1	0	R	FGQGGAGPVGGQGPRGMGPGTPAGYGRGR	E	1 x Label:13C(4) (M) + Oxidation (M) 2 x Methyl (R)	FGQGGAGPVGGQGPR(+14.02)GM(+20.01)GPGTPAGYGRGR(+14.02)	Unambiguous	FGQGGAGPVGGQGPR(1.00)GM(1.00)GPGTPAGYGRGR(1.00)	4	2	D130423_008	16860	16860	13	56	2703.32	676.84	676.84	0	1.81	P23246	SFPQ_HUMAN Splicing factor, proline- and glutamine-rich OS=Homo sapiens GN=SFPQ PE=1 SV=2		16800	16949	59.4788	59.9243	676.839	331726	677.09	425064	677.34	346708	678.852	320983	679.103	407906	679.351	333169	2.01328	0.962447	D5A12	13C4	Jurkat	Trypsin	681__MMA__L;695__MMA__L
1	0	-	MLPTQAGAAAALGRGSALGGSLNR	T	1 x Label:13C(4) (M) + Oxidation (M) 1 x Methyl (R) 1 x Acetylation (Protein N-term)	(+42.01)_M(+20.01)LPTQAGAAAALGR(+14.02)GSALGGSLNR	Unambiguous	n(1.00)_M(1.00)LPTQAGAAAALGR(1.00)GSALGGSLNR	3	1	D130423_010	34993	34993	22	92	2315.22	773.08	772.75	1.01	434.08	P11831	SRF_HUMAN Serum response factor OS=Homo sapiens GN=SRF PE=1 SV=1		34950	35109	111.42	111.861	772.747	336371	773.083	433944	773.415	306496	774.089	311646	774.425	331737	774.757	165727	1.34365	0.751394	D5A12	13C4	Jurkat	Trypsin	14__MMA__L
1	0	R	GMPPPLRGGPGGPGGPGGPMGR	M	2 x Label:13C(4) (M) + Oxidation (M) 1 x Methyl (R)	GM(+20.01)PPPLR(+14.02)GGPGGPGGPGGPM(+20.01)GR	Unambiguous	GM(1.00)PPPLR(1.00)GGPGGPGGPGGPM(1.00)GR	3	1	D130424_005	24726	24726	21	42	2008.99	670.67	670.67	0.01	3.46	H7BY36	H7BY36_HUMAN RNA-binding protein EWS (Fragment) OS=Homo sapiens GN=EWSR1 PE=4 SV=1	B0QYK0;C9JGE3;Q01844;Q01844-2;Q01844-3;Q01844-5;Q01844-6;	24495	25007	83.0201	84.4795	670.673	854498	671.007	833531	671.341	619606	672.019	589798	672.357	504774	672.688	360263	1.34657	0.630444	D5A12	13C4	Jurkat	Trypsin	433__MMA__L
1	0	R	GFGDGYNGYGGGPGGGNFGGSPGYGGGR	G	1 x Methyl (R)	GFGDGYNGYGGGPGGGNFGGSPGYGGGR(+14.02)	Unambiguous	GFGDGYNGYGGGPGGGNFGGSPGYGGGR(1.00)	3	0	D130423_008	29176	29176	24	54	2508.04	837.02	837.02	0.01	2.82	P22626	ROA2_HUMAN Heterogeneous nuclear ribonucleoproteins A2\B1 OS=Homo sapiens GN=HNRNPA2B1 PE=1 SV=2	P22626-2;	29127	29380	94.0123	94.6982	837.025	564839	837.358	764006	837.691	575025	838.364	555592	838.698	660170	839.032	450649	1.34073	0.875275	D5A12	13C4	Jurkat	Trypsin	266__MMA__L
1	0	R	SVQAGNPGGPGPGGR	G	1 x Methyl (R)	SVQAGNPGGPGPGGR(+14.02)	Unambiguous	SVQAGNPGGPGPGGR(1.00)	2	0	D130423_009	10627	10627	16	28	1320.65	661.33	661.33	0	0.74	B4DT31	B4DT31_HUMAN Far upstream element-binding protein 1 OS=Homo sapiens GN=FUBP1 PE=2 SV=1	E9PEB5;Q96AE4;Q96AE4-2;	10589	10687	40.3723	40.7097	661.332	774100	661.837	570404	662.338	212151	663.345	730055	663.849	407002	664.347	195467	2.01109	0.856018	D5A12	13C4	Jurkat	Trypsin	380__MMA__L
1	0	M	AAAPARGGGGGGGGGGGCSGSGSSASR	G	1 x Carbamidomethyl (C) 1 x Methyl (R) 1 x Acetylation (Protein N-term)	(+42.01)_AAAPAR(+14.02)GGGGGGGGGGGC(+57.02)SGSGSSASR	Unambiguous	n(1.00)_AAAPAR(1.00)GGGGGGGGGGGC(1.00)SGSGSSASR	3	1	D130423_010	8973	8973	16	52	2174.94	726.32	725.99	-0.01	-5.95	J3KN10	J3KN10_HUMAN Phosphatidylinositol 4-kinase alpha OS=Homo sapiens GN=PI4KA PE=4 SV=1		8965	8981	35.3072	35.3586	725.991	113350	726.324	128625	726.659	64700.2	727.328	84594.6	727.663	42869.5	727.998	10291.6	1.34073	0.449191	D5A12	13C4	Jurkat	Trypsin	7__MMA__L
1	0	M	ASEARGGLGAPPLQSAR	S	1 x Methyl (R) 1 x Acetylation (Protein N-term)	(+42.01)_ASEAR(+14.02)GGLGAPPLQSAR	Unambiguous	n(1.00)_ASEAR(1.00)GGLGAPPLQSAR	3	1	D130423_009	23266	23266	18	32	1692.89	565.3	565.3	0	-0.58	Q01433-2	AMPD2_HUMAN Isoform Ex1A-2-3 of AMP deaminase 2 OS=Homo sapiens GN=AMPD2	E9PJF6;	23216	23343	78.6151	78.9687	565.304	609575	565.639	503267	565.971	212276	566.645	567182	566.978	444227	567.314	233423	1.34073	0.939413	D5A12	13C4	Jurkat	Trypsin	6__MMA__L
1	0	R	GGNFSGRGGFGGSRGGGGYGGSGDGYNGFGNDGSNFGGGGSYNDFGNYNNQSSNFGPMK	G	1 x Label:13C(4) (M) + Oxidation (M) 1 x Dimethyl (R) 1 x Methyl (R)	GGNFSGR(+14.02)GGFGGSR(+28.03)GGGGYGGSGDGYNGFGNDGSNFGGGGSYNDFGNYNNQSSNFGPM(+20.01)K	Unambiguous	GGNFSGR(1.00)GGFGGSR(1.00)GGGGYGGSGDGYNGFGNDGSNFGGGGSYNDFGNYNNQSSNFGPM(1.00)K	4	2	D130423_009	31844	31844	12	116	5760.37	1441.61	1441.1	0.02	2.63	H0YH80	H0YH80_HUMAN Heterogeneous nuclear ribonucleoprotein A1 (Fragment) OS=Homo sapiens GN=HNRNPA1 PE=2 SV=1	P09651-2;	31648	31810	102.079	102.517	1441.1	74080.2	1441.36	351308	1441.61	604902	1444.12	225738	1444.38	381228	1444.62	522830	3.01883	1.09658	D5A12	13C4	Jurkat	Trypsin	96__MMA__L;103__DMA__L
1	0	R	MGMGNNYSGGYGTPDGLGGYGR	G	2 x Label:13C(4) (M) 1 x Methyl (R)	M(+4.01)GM(+4.01)GNNYSGGYGTPDGLGGYGR(+14.02)	Unambiguous	M(1.00)GM(1.00)GNNYSGGYGTPDGLGGYGR(1.00)	2	0	D130424_005	39510	39510	12	42	2201.94	1101.98	1101.98	0.01	5.99	B4DHY1	B4DHY1_HUMAN Heterogeneous nuclear ribonucleoprotein H3 OS=Homo sapiens GN=HNRNPH3 PE=2 SV=1	P31942;P31942-2;P31942-3;P31942-4;	39192	39469	124.181	124.939	1101.99	274250	1102.49	300995	1102.98	196754	1104	208126	1104.51	227148	1105	128330	2.01986	0.730058	D5A12	13C4	Jurkat	Trypsin	215__MMA__L
1	0	R	SGPPGPPGGPGMPPGGRGRGRGQGNWGPPGGEMTFSIPTHK	C	2 x Label:13C(4) (M) + Oxidation (M) 1 x Dimethyl (R) 1 x Methyl (R)	SGPPGPPGGPGM(+20.01)PPGGR(+28.03)GR(+14.02)GRGQGNWGPPGGEM(+20.01)TFSIPTHK	Unambiguous	SGPPGPPGGPGM(1.00)PPGGR(1.00)GR(1.00)GRGQGNWGPPGGEM(1.00)TFSIPTHK	6	3	D130424_007	38749	38749	15	80	4057.97	677.34	677.34	0.01	3.19	Q92945	FUBP2_HUMAN Far upstream element-binding protein 2 OS=Homo sapiens GN=KHSRP PE=1 SV=4		38658	38879	122.852	123.453	677.341	204506	677.509	207292	677.672	140027	679.353	146562	679.52	182985	679.688	191929	2.01401	0.945004	D5A12	13C4	Jurkat	Trypsin	411__DMA__L;413__MMA__L
1	0	R	GRGTLTRGAFVGATAAPGYIAPGYGTPYGYSTAAPAYGLPK	R	2 x Methyl (R)	GR(+14.02)GTLTR(+14.02)GAFVGATAAPGYIAPGYGTPYGYSTAAPAYGLPK	Unambiguous	GR(1.00)GTLTR(1.00)GAFVGATAAPGYIAPGYGTPYGYSTAAPAYGLPK	4	2	D130423_008	35924	35924	19	80	4046.06	1013.03	1012.52	-0.01	-2.72	Q96SI9-2	STRBP_HUMAN Isoform 2 of Spermatid perinuclear RNA-binding protein OS=Homo sapiens GN=STRBP	Q96SI9;	35899	35955	112.506	112.66	1012.52	27273.4	1012.78	208641	1013.02	206216	1014.54	67935.4	1014.79	221782	1015.04	247701	2.01109	1.21552	D5A12	13C4	Jurkat	Trypsin	612__MMA__L;617__MMA__L
1	0	R	FGQGGAGPVGGQGPRGMGPGTPAGYGR	G	1 x Label:13C(4) (M) 2 x Methyl (R)	FGQGGAGPVGGQGPR(+14.02)GM(+4.01)GPGTPAGYGR(+14.02)	Unambiguous	FGQGGAGPVGGQGPR(1.00)GM(1.00)GPGTPAGYGR(1.00)	3	1	D130424_006	31510	31510	14	52	2474.2	826.08	825.74	0	0.79	P23246	SFPQ_HUMAN Splicing factor, proline- and glutamine-rich OS=Homo sapiens GN=SFPQ PE=1 SV=2		31563	31575	102.926	102.962	825.737	24587.9	826.075	176907	826.407	143035	828.428	66645.6	828.761	95161.7	829.095	63316.8	2.68438	0.653423	D5A12	13C4	Jurkat	Trypsin	681__MMA__L;693__MMA__L
1	0	R	VPLAGAAGGPGIGR	A	1 x Methyl (R)	VPLAGAAGGPGIGR(+14.02)	Unambiguous	VPLAGAAGGPGIGR(1.00)	2	0	D130423_009	21598	21598	22	26	1205.69	603.85	603.85	0	0	P14678	RSMB_HUMAN Small nuclear ribonucleoprotein-associated proteins B and B' OS=Homo sapiens GN=SNRPB PE=1 SV=2	A8MT02;P14678-2;P14678-3;	21536	21707	73.8254	74.2994	603.85	4.48325e+06	604.354	2.99726e+06	604.854	1.17033e+06	605.861	3.05373e+06	606.363	1.97034e+06	606.866	707828	2.01109	0.662583	D5A12	13C4	Jurkat	Trypsin	29__MMA__L
1	0	K	NVIGLQMGTNRGASQAGMTGYGMPR	Q	1 x Label:13C(4) (M) + Oxidation (M) 2 x Label:13C(4) (M) 1 x Methyl (R)	NVIGLQM(+4.01)GTNR(+14.02)GASQAGM(+20.01)TGYGM(+4.01)PR	Unambiguous	NVIGLQM(1.00)GTNR(1.00)GASQAGM(1.00)TGYGM(1.00)PR	3	1	D130423_009	28263	28263	15	48	2608.27	870.76	870.43	-0.01	-2.34	P37802	TAGL2_HUMAN Transgelin-2 OS=Homo sapiens GN=TAGLN2 PE=1 SV=3		28294	28396	92.8799	93.1649	870.43	115008	870.765	206217	871.101	155495	871.778	76876.4	872.114	115190	872.449	81093.7	1.34949	0.572999	D5A12	13C4	Jurkat	Trypsin	182__MMA__L
1	0	R	SSGSGAGGGGRGGK	A	1 x Methyl (R)	SSGSGAGGGGR(+14.02)GGK	Unambiguous	SSGSGAGGGGR(1.00)GGK	2	1	D130424_005	9196	9196	12	26	1104.52	553.27	553.27	0	0.88	Q8NDT2	RB15B_HUMAN Putative RNA-binding protein 15B OS=Homo sapiens GN=RBM15B PE=1 SV=3		9147	9224	38.0672	38.2501	553.27	434196	553.771	213003	554.276	42837	555.282	447977	555.782	209040	556.284	38888.3	2.01109	1.00851	D5A12	13C4	Jurkat	Trypsin	95__MMA__L
1	0	R	SGPPGPPGGPGMPPGGRGRGRGQGNWGPPGGEMTFSIPTHK	C	1 x Label:13C(4) (M) + Oxidation (M) 2 x Dimethyl (R) 1 x Label:13C(4) (M)	SGPPGPPGGPGM(+4.01)PPGGR(+28.03)GR(+28.03)GRGQGNWGPPGGEM(+20.01)TFSIPTHK	Unambiguous	SGPPGPPGGPGM(1.00)PPGGR(1.00)GR(1.00)GRGQGNWGPPGGEM(1.00)TFSIPTHK	5	3	D130423_008	27017	27017	12	80	4055.99	812.41	812.21	-0.01	-1.44	Q92945	FUBP2_HUMAN Far upstream element-binding protein 2 OS=Homo sapiens GN=KHSRP PE=1 SV=4		26999	27061	88.1435	88.3132	812.21	45476.7	812.408	118251	812.609	114924	815.425	43036.7	815.633	81561.8	815.828	56563.4	3.22125	0.650139	D5A12	13C4	Jurkat	Trypsin	411__DMA__L;413__DMA__L
1	0	M	AAAAAAAAAAGAAGGRGSGPGRR	R	1 x Methyl (R) 1 x Acetylation (Protein N-term)	(+42.01)_AAAAAAAAAAGAAGGR(+14.02)GSGPGRR	Unambiguous	n(1.00)_AAAAAAAAAAGAAGGR(1.00)GSGPGRR	3	1	D130423_009	23281	23281	18	44	1921	641.34	641.34	0	1.08	Q86U42-2	PABP2_HUMAN Isoform 2 of Polyadenylate-binding protein 2 OS=Homo sapiens GN=PABPN1	Q86U42;	22927	23381	77.8227	79.0774	641.34	1.80436e+06	641.675	1.81676e+06	642.01	919751	642.682	1.62323e+06	643.014	1.56679e+06	643.351	734124	1.34073	0.864181	D5A12	13C4	Jurkat	Trypsin	17__MMA__L
1	0	R	NRPPFGQGYTQPGPGYR	-	2 x Methyl (R)	NR(+14.02)PPFGQGYTQPGPGYR(+14.02)	Unambiguous	NR(1.00)PPFGQGYTQPGPGYR(1.00)	3	0	D130423_009	19846	19846	15	32	1918.94	640.66	640.65	0	-0.51	Q92734	TFG_HUMAN Protein TFG OS=Homo sapiens GN=TFG PE=1 SV=2	Q92734-2;	19835	20003	68.9828	69.4748	640.655	416846	640.989	447823	641.325	235407	643.335	293514	643.672	256535	644.005	140610	2.68146	0.627828	D5A12	13C4	Jurkat	Trypsin	385__MMA__L;400__MMA__L
1	0	R	SVQAGNPGGPGPGGRGRGRGQGNWNMGPPGGLQEFNFIVPTGK	T	1 x Label:13C(4) (M) + Oxidation (M) 2 x Dimethyl (R)	SVQAGNPGGPGPGGR(+28.03)GR(+28.03)GRGQGNWNM(+20.01)GPPGGLQEFNFIVPTGK	Unambiguous	SVQAGNPGGPGPGGR(1.00)GR(1.00)GRGQGNWNM(1.00)GPPGGLQEFNFIVPTGK	5	3	D130423_008	34465	34465	13	84	4335.16	868.24	868.04	0.01	2.48	E9PEB5	E9PEB5_HUMAN Far upstream element-binding protein 1 OS=Homo sapiens GN=FUBP1 PE=2 SV=1	B4DT31;Q96AE4;Q96AE4-2;	34031	34624	107.311	109.002	868.043	168429	868.243	320785	868.443	438643	871.26	194743	871.461	206722	871.662	298139	3.2195	0.753999	D5A12	13C4	Jurkat	Trypsin	380__DMA__L;382__DMA__L
1	0	M	SRGSSAGFDR	H	1 x Methyl (R) 1 x Acetylation (Protein N-term)	(+42.01)_SR(+14.02)GSSAGFDR	Unambiguous	n(1.00)_SR(1.00)GSSAGFDR	2	1	D130423_009	10762	10762	13	18	1094.51	548.26	548.26	0	-0.89	G3V295	G3V295_HUMAN Proteasome subunit alpha type OS=Homo sapiens GN=PSMA6 PE=2 SV=1	G3V2S7;G3V3I1;G3V3U4;G3V4S5;G3V5Z7;P60900;	10718	10838	40.8143	41.2251	548.263	2.07469e+06	548.763	1.11234e+06	549.266	368653	550.274	2.08145e+06	550.774	1.07967e+06	551.277	359821	2.01109	0.990229	D5A12	13C4	Jurkat	Trypsin	3__MMA__L
1	0	M	ADFDTYDDRAYSSFGGGRGSR	G	1 x Methyl (R) 1 x Acetylation (Protein N-term)	(+42.01)_ADFDTYDDRAYSSFGGGRGSR(+14.02)	Unambiguous	n(1.00)_ADFDTYDDRAYSSFGGGRGSR(1.00)	3	2	D130423_010	28509	28509	21	40	2355.01	786.01	786.01	0	0.41	Q15056-2	IF4H_HUMAN Isoform Short of Eukaryotic translation initiation factor 4H OS=Homo sapiens GN=EIF4H	Q15056;	28423	28901	93.4308	94.7334	786.011	2.16652e+06	786.346	2.72683e+06	786.68	1.85227e+06	787.351	2.05883e+06	787.686	2.26061e+06	788.021	1.4721e+06	1.34073	0.858564	D5A12	13C4	Jurkat	Trypsin	22__MMA__L
1	0	R	GRGRGQGNWNMGPPGGLQEFNFIVPTGK	T	1 x Label:13C(4) (M) 2 x Methyl (R)	GR(+14.02)GR(+14.02)GQGNWNM(+4.01)GPPGGLQEFNFIVPTGK	Unambiguous	GR(1.00)GR(1.00)GQGNWNM(1.00)GPPGGLQEFNFIVPTGK	3	2	D130423_010	36806	36806	13	54	3002.51	1001.85	1001.84	0	1.3	B4DT31	B4DT31_HUMAN Far upstream element-binding protein 1 OS=Homo sapiens GN=FUBP1 PE=2 SV=1	E9PEB5;Q96AE4;Q96AE4-2;	36775	36877	116.449	116.725	1001.84	237922	1002.18	461111	1002.52	407233	1004.53	169536	1004.86	296572	1005.2	250800	2.68438	0.648043	D5A12	13C4	Jurkat	Trypsin	382__MMA__L;384__MMA__L
1	0	R	GTRGGGFGAHGRGR	S	3 x Methyl (R)	GTR(+14.02)GGGFGAHGR(+14.02)GR(+14.02)	Unambiguous	GTR(1.00)GGGFGAHGR(1.00)GR(1.00)	4	2	D130424_005	11932	11932	16	26	1383.72	346.94	346.94	0.01	4.41	P98179	RBM3_HUMAN Putative RNA-binding protein 3 OS=Homo sapiens GN=RBM3 PE=1 SV=1		11903	12068	44.6808	44.947	346.939	5.40504e+07	347.189	4.0624e+07	347.439	1.84379e+07	349.954	4.65755e+07	350.206	2.99886e+07	350.456	1.18067e+07	3.01664	0.781266	D5A12	13C4	Jurkat	Trypsin	90__MMA__L;99__MMA__L;101__MMA__L
1	0	R	SGGGYGGDRGGGYGGDRGGGYGGDR	G	3 x Methyl (R)	SGGGYGGDR(+14.02)GGGYGGDR(+14.02)GGGYGGDR(+14.02)	Unambiguous	SGGGYGGDR(1.00)GGGYGGDR(1.00)GGGYGGDR(1.00)	4	2	D130424_006	22568	22568	17	144	2304.99	577.26	577.25	0	1.74	Q92804	RBP56_HUMAN TATA-binding protein-associated factor 2N OS=Homo sapiens GN=TAF15 PE=1 SV=1	K7EKB2;Q92804-2;	22205	22693	76.1895	77.6616	577.254	943096	577.504	491134	577.754	295804	580.268	274825	580.523	311408	580.769	133207	3.01664	0.415853	D5A12	13C4	Jurkat	Trypsin	124__MMA__L;132__MMA__L;140__MMA__L
1	0	R	SVQAGNPGGPGPGGRGRGRGQGNWNMGPPGGLQEFNFIVPTGK	T	1 x Label:13C(4) (M) + Oxidation (M) 2 x Dimethyl (R)	SVQAGNPGGPGPGGR(+28.03)GRGR(+28.03)GQGNWNM(+20.01)GPPGGLQEFNFIVPTGK	Unambiguous	SVQAGNPGGPGPGGR(1.00)GRGR(1.00)GQGNWNM(1.00)GPPGGLQEFNFIVPTGK	5	3	D130424_006	41022	41022	20	84	4335.16	868.04	868.04	-0.01	-2.37	B4DT31	B4DT31_HUMAN Far upstream element-binding protein 1 OS=Homo sapiens GN=FUBP1 PE=2 SV=1	E9PEB5;Q96AE4;Q96AE4-2;	40641	41383	128.186	130.206	868.038	230845	868.244	555536	868.442	720863	871.26	328362	871.463	573396	871.662	481903	3.2195	0.918007	D5A12	13C4	Jurkat	Trypsin	380__DMA__L;384__DMA__L
1	0	M	ADFDTYDDRAYSSFGGGRGSRGSAGGHGSR	S	1 x Dimethyl (R) 1 x Acetylation (Protein N-term)	(+42.01)_ADFDTYDDR(+28.03)AYSSFGGGRGSRGSAGGHGSR	Unambiguous	n(1.00)_ADFDTYDDR(1.00)AYSSFGGGRGSRGSAGGHGSR	5	3	D130423_010	22318	22318	11	58	3135.37	628.08	628.08	0	0.31	Q15056	IF4H_HUMAN Eukaryotic translation initiation factor 4H OS=Homo sapiens GN=EIF4H PE=1 SV=5	Q15056-2;	22271	22340	76.1588	76.3499	628.081	84573.8	628.283	198498	628.484	142731	629.692	56271.3	629.891	114944	630.093	125667	1.60887	0.697229	D5A12	13C4	Jurkat	Trypsin	10__DMA__L
1	0	K	RGGHSSVSTESESSSFHSS	-	1 x Methyl (R)	R(+14.02)GGHSSVSTESESSSFHSS	Unambiguous	R(1.00)GGHSSVSTESESSSFHSS	3	0	D130424_007	16438	16438	16	36	1964.85	655.96	655.96	0	0	P61073	CXCR4_HUMAN C-X-C chemokine receptor type 4 OS=Homo sapiens GN=CXCR4 PE=1 SV=1	P61073-2;	16452	16471	59.9871	60.0459	655.958	87360.1	656.292	39229.2	656.624	42465.6	657.298	55869.2	657.63	79445.9	657.966	6204.25	1.34073	0.83712	D5A12	13C4	Jurkat	Trypsin	334__MMA__L
1	0	R	GGNFSGRGGFGGSRGGGGYGGSGDGYNGFGNDGSNFGGGGSYNDFGNYNNQSSNFGPMK	G	1 x Label:13C(4) (M) + Oxidation (M) 1 x Dimethyl (R) 1 x Methyl (R)	GGNFSGR(+28.03)GGFGGSR(+14.02)GGGGYGGSGDGYNGFGNDGSNFGGGGSYNDFGNYNNQSSNFGPM(+20.01)K	Unambiguous	GGNFSGR(1.00)GGFGGSR(1.00)GGGGYGGSGDGYNGFGNDGSNFGGGGSYNDFGNYNNQSSNFGPM(1.00)K	5	2	D130423_009	31689	31689	18	116	5760.37	1153.28	1153.08	-0.01	-1.02	H0YH80	H0YH80_HUMAN Heterogeneous nuclear ribonucleoprotein A1 (Fragment) OS=Homo sapiens GN=HNRNPA1 PE=2 SV=1	P09651-2;	31667	31799	102.13	102.488	1153.09	29689.2	1153.29	160764	1153.49	296167	1155.5	131949	1155.7	187877	1155.9	295934	2.41506	1.26538	D5A12	13C4	Jurkat	Trypsin	96__DMA__L;103__MMA__L
1	0	R	HEMPPHIYAISESAYR	C	1 x Label:13C(4) (M) 1 x Methyl (R)	HEM(+4.01)PPHIYAISESAYR(+14.02)	Unambiguous	HEM(1.00)PPHIYAISESAYR(1.00)	3	0	D130424_005	32809	32809	17	30	1917.92	640.32	640.31	0.01	4.71	P35580-2	MYH10_HUMAN Isoform 2 of Myosin-10 OS=Homo sapiens GN=MYH10	E7ERA5;F8W6L6;P35580;P35580-3;P35580-4;	32684	32779	106.138	106.396	640.317	147139	640.651	114552	640.985	65859.7	641.667	178216	642.002	59593.4	642.335	24666.6	1.34365	0.801332	D5A12	13C4	Jurkat	Trypsin	163__MMA__L
1	0	K	FELTGIPPAPRGVPQIEVTFDIDANGILNVSAVDK	S	1 x Methyl (R)	FELTGIPPAPR(+14.02)GVPQIEVTFDIDANGILNVSAVDK	Unambiguous	FELTGIPPAPR(1.00)GVPQIEVTFDIDANGILNVSAVDK	4	1	D130423_010	45050	45050	17	68	3705.96	927.5	927.5	0.01	3.82	E9PS65	E9PS65_HUMAN Heat shock cognate 71 kDa protein (Fragment) OS=Homo sapiens GN=HSPA8 PE=2 SV=1	A8K7Q2;E9PKE3;E9PM13;E9PNE6;P11142;	45010	45147	139.094	139.465	927.493	272314	927.748	79648.3	928.003	92872.6	928.498	250326	928.754	102885	929.003	117483	1.00555	1.05813	D5A12	13C4	Jurkat	Trypsin	233__MMA__L
1	0	M	SRGGSYPHLLWDVR	K	1 x Methyl (R) 1 x Acetylation (Protein N-term)	(+42.01)_SR(+14.02)GGSYPHLLWDVR	Unambiguous	n(1.00)_SR(1.00)GGSYPHLLWDVR	3	1	D130424_005	40714	40714	15	26	1697.86	566.96	566.96	0	2.3	Q58WW2	DCAF6_HUMAN DDB1- and CUL4-associated factor 6 OS=Homo sapiens GN=DCAF6 PE=1 SV=1	F2Z305;Q58WW2-2;Q58WW2-3;Q58WW2-4;	40285	40717	127.188	128.37	566.963	253744	567.298	147686	567.629	129404	568.304	126028	568.637	214202	568.972	92496.9	1.34073	0.815185	D5A12	13C4	Jurkat	Trypsin	3__MMA__L
1	0	K	LGSGRGTGQMEGR	F	1 x Label:13C(4) (M) + Oxidation (M) 1 x Methyl (R)	LGSGR(+14.02)GTGQM(+20.01)EGR	Unambiguous	LGSGR(1.00)GTGQM(1.00)EGR	3	1	D130424_006	12010	12010	17	48	1338.65	447.22	447.22	0	1.49	Q9UN86	G3BP2_HUMAN Ras GTPase-activating protein-binding protein 2 OS=Homo sapiens GN=G3BP2 PE=1 SV=2	Q9UN86-2;	11990	12045	44.7269	44.8156	447.223	1.06204e+07	447.558	7.49086e+06	447.892	2.83168e+06	448.568	8.04259e+06	448.901	4.92963e+06	449.235	1.4113e+06	1.34365	0.686796	D5A12	13C4	Jurkat	Trypsin	468__MMA__L
1	0	K	RGFGFGGFAISAGKK	E	1 x Methyl (R)	R(+14.02)GFGFGGFAISAGKK	Unambiguous	R(1.00)GFGFGGFAISAGKK	3	0	D130423_008	25629	25629	17	28	1512.82	505.28	505.28	0	2.66	J3KTK9	J3KTK9_HUMAN ATP-dependent RNA helicase DDX42 OS=Homo sapiens GN=DDX42 PE=4 SV=1	J3QRI2;Q86XP3;	25594	25680	84.2762	84.5108	505.279	160379	505.616	94225.4	505.948	65508.9	506.62	85791.6	506.956	101973	507.289	35916.9	1.34073	0.698756	D5A12	13C4	Jurkat	Trypsin	12__MMA__L
1	0	R	SVQAGNPGGPGPGGRGRGRGQGNWNMGPPGGLQEFNFIVPTGK	T	1 x Label:13C(4) (M) + Oxidation (M) 1 x Dimethyl (R) 2 x Methyl (R)	SVQAGNPGGPGPGGR(+28.03)GR(+14.02)GR(+14.02)GQGNWNM(+20.01)GPPGGLQEFNFIVPTGK	Unambiguous	SVQAGNPGGPGPGGR(1.00)GR(1.00)GR(1.00)GQGNWNM(1.00)GPPGGLQEFNFIVPTGK	5	3	D130424_005	40720	40720	27	84	4335.16	868.04	868.04	0.01	2.03	B4DT31	B4DT31_HUMAN Far upstream element-binding protein 1 OS=Homo sapiens GN=FUBP1 PE=2 SV=1	E9PEB5;Q96AE4;Q96AE4-2;	40438	41011	127.607	129.168	868.041	366149	868.242	872911	868.443	1.05019e+06	871.261	465978	871.463	815194	871.664	873354	3.2195	0.941149	D5A12	13C4	Jurkat	Trypsin	380__DMA__L;382__MMA__L;384__MMA__L
1	0	M	AEERPGAWFGFGFCGFGQELGSGRGR	Q	1 x Carbamidomethyl (C) 1 x Methyl (R) 1 x Acetylation (Protein N-term)	(+42.01)_AEERPGAWFGFGFC(+57.02)GFGQELGSGRGR(+14.02)	Unambiguous	n(1.00)_AEERPGAWFGFGFC(1.00)GFGQELGSGRGR(1.00)	4	1	D130423_008	43763	43763	18	50	2887.32	723.09	722.84	0	-1.35	A6NED2	RCCD1_HUMAN RCC1 domain-containing protein 1 OS=Homo sapiens GN=RCCD1 PE=1 SV=1	G3V2I3;	43724	43790	133.989	134.167	722.838	42725.1	723.086	93014.2	723.34	58841.9	723.843	74134.5	724.093	86572.5	724.347	47789.7	1.00555	1.07151	D5A12	13C4	Jurkat	Trypsin	27__MMA__L
1	0	R	IVQISGNSMPRGSGSGFKPFK	G	1 x Label:13C(4) (M) 1 x Methyl (R)	IVQISGNSM(+4.01)PR(+14.02)GSGSGFKPFK	Unambiguous	IVQISGNSM(1.00)PR(1.00)GSGSGFKPFK	4	1	D130423_008	24186	24186	17	40	2211.16	553.8	553.8	0	1.77	A8K5V8	A8K5V8_HUMAN SAFB-like transcription modulator OS=Homo sapiens GN=SLTM PE=2 SV=1	H0YKH2;H7C3F4;Q9NWH9;	24106	24373	80.139	80.8819	553.799	411674	554.05	520236	554.3	368430	554.805	424194	555.056	442449	555.308	338648	1.00774	0.926905	D5A12	13C4	Jurkat	Trypsin	586__MMA__L
1	0	R	VPLAGAAGGPGIGRAAGRGIPAGVPMPQAPAGLAGPVR	G	1 x Label:13C(4) (M) + Oxidation (M) 1 x Dimethyl (R) 1 x Methyl (R)	VPLAGAAGGPGIGR(+14.02)AAGR(+28.03)GIPAGVPM(+20.01)PQAPAGLAGPVR	Unambiguous	VPLAGAAGGPGIGR(1.00)AAGR(1.00)GIPAGVPM(1.00)PQAPAGLAGPVR	4	2	D130424_006	41537	41537	15	74	3445.92	862.74	862.49	0	0	P14678	RSMB_HUMAN Small nuclear ribonucleoprotein-associated proteins B and B' OS=Homo sapiens GN=SNRPB PE=1 SV=2	A8MT02;P14678-2;P14678-3;	41497	41523	130.524	130.598	862.49	69028.7	862.737	77646.3	862.989	132024	865.507	33339	865.761	144459	866.009	92931.3	3.01883	0.971405	D5A12	13C4	Jurkat	Trypsin	29__MMA__L;33__DMA__L
1	0	R	GRGQGNWGPPGGEMTFSIPTHK	C	1 x Label:13C(4) (M) 1 x Methyl (R)	GR(+14.02)GQGNWGPPGGEM(+4.01)TFSIPTHK	Unambiguous	GR(1.00)GQGNWGPPGGEM(1.00)TFSIPTHK	4	1	D130424_007	36364	36364	21	42	2328.12	583.04	583.04	0	1.26	Q92945	FUBP2_HUMAN Far upstream element-binding protein 2 OS=Homo sapiens GN=KHSRP PE=1 SV=4		36039	36486	115.594	116.815	583.039	294879	583.291	373688	583.541	264929	584.046	271555	584.297	295225	584.548	217406	1.00774	0.840053	D5A12	13C4	Jurkat	Trypsin	415__MMA__L
1	0	R	GATVTRGVPPPPTVR	G	2 x Methyl (R)	GATVTR(+14.02)GVPPPPTVR(+14.02)	Unambiguous	GATVTR(1.00)GVPPPPTVR(1.00)	3	1	D130423_008	17897	17897	15	28	1531.88	511.64	511.63	0	-0.64	Q07666-2	KHDR1_HUMAN Isoform 2 of KH domain-containing, RNA-binding, signal transduction-associated protein 1 OS=Homo sapiens GN=KHDRBS1	Q07666;Q07666-3;	17854	18034	62.571	63.082	511.635	446717	511.97	373829	512.305	200508	514.316	360017	514.65	294819	514.986	61417.8	2.68146	0.701484	D5A12	13C4	Jurkat	Trypsin	331__MMA__L;340__MMA__L
1	0	M	AAAAAAAAAAGAAGGRGSGPGRR	R	1 x Dimethyl (R) 1 x Acetylation (Protein N-term)	(+42.01)_AAAAAAAAAAGAAGGRGSGPGRR(+28.03)	Unambiguous	n(1.00)_AAAAAAAAAAGAAGGRGSGPGRR(1.00)	3	1	D130423_009	23353	23353	23	44	1935.01	646.35	646.01	0.01	4.16	Q86U42-2	PABP2_HUMAN Isoform 2 of Polyadenylate-binding protein 2 OS=Homo sapiens GN=PABPN1	Q86U42;	23324	23391	78.9125	79.1056	646.014	227235	646.345	234917	646.68	69878.9	648.692	187438	649.029	115603	649.363	102952	2.68146	0.7631	D5A12	13C4	Jurkat	Trypsin	24__DMA__L
1	0	R	SGPPGPPGGPGMPPGGRGRGR	G	1 x Label:13C(4) (M) + Oxidation (M) 2 x Methyl (R)	SGPPGPPGGPGM(+20.01)PPGGRGR(+14.02)GR(+14.02)	Unambiguous	SGPPGPPGGPGM(1.00)PPGGRGR(1.00)GR(1.00)	4	2	D130424_007	19588	19588	18	40	1944.99	487.25	487.25	0	0.56	Q92945	FUBP2_HUMAN Far upstream element-binding protein 2 OS=Homo sapiens GN=KHSRP PE=1 SV=4		19554	19976	68.7509	69.9955	487.258	1.90466e+06	487.505	1.05604e+06	487.758	547072	489.268	508571	489.518	802325	489.769	373179	2.01328	0.480098	D5A12	13C4	Jurkat	Trypsin	413__MMA__L;415__MMA__L
1	0	K	FLVPDMMDDICQEQFLELSYLNGVPEPSRGR	G	1 x Label:13C(4) (M) + Oxidation (M) 1 x Carbamidomethyl (C) 1 x Label:13C(4) (M) 1 x Methyl (R)	FLVPDM(+20.01)M(+4.01)DDIC(+57.02)QEQFLELSYLNGVPEPSRGR(+14.02)	Unambiguous	FLVPDM(1.00)M(1.00)DDIC(1.00)QEQFLELSYLNGVPEPSRGR(1.00)	3	1	D130423_010	43988	43988	16	60	3692.75	1231.93	1231.92	0.02	4.36	Q07666	KHDR1_HUMAN KH domain-containing, RNA-binding, signal transduction-associated protein 1 OS=Homo sapiens GN=KHDRBS1 PE=1 SV=1	Q07666-2;Q07666-3;	43962	44017	136.269	136.417	1231.93	59981.1	1232.26	105535	1232.6	119650	1233.27	105789	1233.61	100800	1233.94	98261.2	1.34657	1.06903	D5A12	13C4	Jurkat	Trypsin	284__MMA__L
1	0	R	GTGRGGGGGGGGGAPR	G	2 x Methyl (R)	GTGR(+14.02)GGGGGGGGGAPR(+14.02)	Unambiguous	GTGR(1.00)GGGGGGGGGAPR(1.00)	3	1	D130424_005	11478	11478	21	30	1254.61	419.21	419.21	0.01	4.77	J3KTL2	J3KTL2_HUMAN Serine\arginine-rich-splicing factor 1 OS=Homo sapiens GN=SRSF1 PE=4 SV=1	Q07955;Q07955-2;Q07955-3;	11430	11606	43.6888	44.0702	419.213	1.24638e+06	419.547	841650	419.881	326349	421.896	1.48551e+06	422.229	885947	422.562	236626	2.68146	1.08023	D5A12	13C4	Jurkat	Trypsin	97__MMA__L;109__MMA__L
1	0	R	SGPPGPPGGPGMPPGGRGRGR	G	1 x Label:13C(4) (M) + Oxidation (M) 2 x Methyl (R)	SGPPGPPGGPGM(+20.01)PPGGR(+14.02)GRGR(+14.02)	Unambiguous	SGPPGPPGGPGM(1.00)PPGGR(1.00)GRGR(1.00)	3	2	D130424_007	19592	19592	12	40	1944.99	649.67	649.34	-0.01	-3.58	Q92945	FUBP2_HUMAN Far upstream element-binding protein 2 OS=Homo sapiens GN=KHSRP PE=1 SV=4		19611	19692	68.916	69.1611	649.336	320805	649.669	330883	650.007	164819	652.02	241077	652.355	217637	652.691	101887	2.68438	0.686584	D5A12	13C4	Jurkat	Trypsin	411__MMA__L;415__MMA__L
1	0	R	ALPANAILNQFQPAAGGYFVPAVPQAQGRPPYYTPNQLAQMRPNPR	W	1 x Label:13C(4) (M) 3 x Methyl (R)	ALPANAILNQFQPAAGGYFVPAVPQAQGR(+14.02)PPYYTPNQLAQM(+4.01)R(+14.02)PNPR(+14.02)	Unambiguous	ALPANAILNQFQPAAGGYFVPAVPQAQGR(1.00)PPYYTPNQLAQM(1.00)R(1.00)PNPR(1.00)	4	0	D130423_008	43149	43149	13	90	5035.62	1259.92	1259.91	0.01	2.52	B1ANR0	B1ANR0_HUMAN Poly(A) binding protein, cytoplasmic 4 (Inducible form), isoform CRA_e OS=Homo sapiens GN=PABPC4 PE=2 SV=1	H0Y5F5;H0YEU6;Q13310;Q13310-2;Q13310-3;	43120	43186	132.356	132.533	1259.92	67630.8	1260.17	180767	1260.42	247359	1262.93	64996.9	1263.18	101030	1263.43	193596	3.01883	0.725402	D5A12	13C4	Jurkat	Trypsin	419__MMA__L;432__MMA__L;436__MMA__L
1	0	R	GSYRGGSISVQVNSIK	F	1 x Methyl (R)	GSYR(+14.02)GGSISVQVNSIK	Unambiguous	GSYR(1.00)GGSISVQVNSIK	3	1	D130423_009	19626	19626	15	30	1664.88	555.97	555.97	0	1.17	Q14978-3	NOLC1_HUMAN Isoform 3 of Nucleolar and coiled-body phosphoprotein 1 OS=Homo sapiens GN=NOLC1	Q14978;Q14978-2;	19581	19637	68.2662	68.4156	555.969	328441	556.302	207756	556.638	96663.4	557.308	307699	557.642	183129	557.98	113548	1.34073	0.954991	D5A12	13C4	Jurkat	Trypsin	683__MMA__L
1	0	K	EQYQQQQQWGSRGGFAGR	A	1 x Glu->pyro-Glu (N-term E) 1 x Methyl (R)	E(+-18.01)QYQQQQQWGSR(+14.02)GGFAGR	Unambiguous	E(1.00)QYQQQQQWGSR(1.00)GGFAGR	3	1	D130423_010	22771	22771	24	68	2105.98	703	703	0	0	Q14103-3	HNRPD_HUMAN Isoform 3 of Heterogeneous nuclear ribonucleoprotein D0 OS=Homo sapiens GN=HNRNPD	B4DTC3;F5H6R6;H0Y8G5;H0YA96;Q14103;Q14103-2;Q14103-4;	22714	22888	77.4359	77.9172	702.999	594064	703.334	747156	703.666	476565	704.34	671253	704.672	649312	705.009	392210	1.34073	0.942232	D5A12	13C4	Jurkat	Trypsin	220__MMA__L
1	0	M	AATLLAARGAGPAPAWGPEAFTPDWESR	E	1 x Methyl (R) 1 x Acetylation (Protein N-term)	(+42.01)_AATLLAAR(+14.02)GAGPAPAWGPEAFTPDWESR	Unambiguous	n(1.00)_AATLLAAR(1.00)GAGPAPAWGPEAFTPDWESR	3	1	D130423_008	45184	45184	19	54	2921.45	975.16	974.82	0	-1	P28072	PSB6_HUMAN Proteasome subunit beta type-6 OS=Homo sapiens GN=PSMB6 PE=1 SV=4		45149	45199	137.823	137.959	974.825	46533.9	975.161	51634.2	975.497	50169.7	976.161	50676.1	976.502	52164.4	976.835	70099.5	1.34073	1.16585	D5A12	13C4	Jurkat	Trypsin	9__MMA__L
1	0	K	FLVPDMMDDICQEQFLELSYLNGVPEPSRGR	G	1 x Label:13C(4) (M) + Oxidation (M) 1 x Carbamidomethyl (C) 1 x Dimethyl (R) 1 x Label:13C(4) (M) 1 x Methyl (R)	FLVPDM(+20.01)M(+4.01)DDIC(+57.02)QEQFLELSYLNGVPEPSR(+28.03)GR(+14.02)	Unambiguous	FLVPDM(1.00)M(1.00)DDIC(1.00)QEQFLELSYLNGVPEPSR(1.00)GR(1.00)	3	1	D130423_009	44076	44076	13	60	3720.78	1241.61	1241.27	0	1.12	Q07666	KHDR1_HUMAN KH domain-containing, RNA-binding, signal transduction-associated protein 1 OS=Homo sapiens GN=KHDRBS1 PE=1 SV=1	Q07666-2;Q07666-3;	44046	44090	136.324	136.442	1241.28	32817.9	1241.61	94202.7	1241.94	123372	1245.3	26801.2	1245.63	44594.6	1245.97	82137.7	4.02803	0.61317	D5A12	13C4	Jurkat	Trypsin	282__DMA__L;284__MMA__L
1	0	R	SVQAGNPGGPGPGGRGRGRGQGNWNMGPPGGLQEFNFIVPTGK	T	1 x Label:13C(4) (M) + Oxidation (M) 1 x Dimethyl (R) 1 x Methyl (R)	SVQAGNPGGPGPGGR(+28.03)GRGR(+14.02)GQGNWNM(+20.01)GPPGGLQEFNFIVPTGK	Unambiguous	SVQAGNPGGPGPGGR(1.00)GRGR(1.00)GQGNWNM(1.00)GPPGGLQEFNFIVPTGK	5	3	D130423_009	31741	31741	10	84	4321.14	865.24	865.24	0.01	2.26	B4DT31	B4DT31_HUMAN Far upstream element-binding protein 1 OS=Homo sapiens GN=FUBP1 PE=2 SV=1	E9PEB5;Q96AE4;Q96AE4-2;	31718	31861	102.269	102.655	865.234	86077.8	865.435	216050	865.64	307949	867.655	101778	867.849	182873	868.047	528984	2.41506	1.33366	D5A12	13C4	Jurkat	Trypsin	380__DMA__L;384__MMA__L
1	0	R	SMRGGYIGSTYFER	C	1 x Label:13C(4) (M) + Oxidation (M) 1 x Methyl (R)	SM(+20.01)R(+14.02)GGYIGSTYFER	Unambiguous	SM(1.00)R(1.00)GGYIGSTYFER	3	1	D130423_008	21465	21465	13	26	1656.77	553.27	553.26	0	1.84	P61081	UBC12_HUMAN NEDD8-conjugating enzyme Ubc12 OS=Homo sapiens GN=UBE2M PE=1 SV=1		21392	21550	72.6198	73.0445	553.265	267585	553.601	259367	553.935	133614	554.609	230094	554.944	135153	555.276	70881.7	1.34365	0.660234	D5A12	13C4	Jurkat	Trypsin	169__MMA__L
1	0	R	FGQGGAGPVGGQGPRGMGPGTPAGYGRGR	E	1 x Label:13C(4) (M) + Oxidation (M) 2 x Methyl (R)	FGQGGAGPVGGQGPR(+14.02)GM(+20.01)GPGTPAGYGR(+14.02)GR	Unambiguous	FGQGGAGPVGGQGPR(1.00)GM(1.00)GPGTPAGYGR(1.00)GR	4	2	D130424_006	25879	25879	20	56	2703.32	676.84	676.84	0	0.36	P23246	SFPQ_HUMAN Splicing factor, proline- and glutamine-rich OS=Homo sapiens GN=SFPQ PE=1 SV=2		25620	26212	86.1102	87.8005	676.84	557868	677.09	621040	677.341	442916	678.852	266278	679.105	442231	679.352	311662	2.01328	0.629027	D5A12	13C4	Jurkat	Trypsin	681__MMA__L;693__MMA__L
1	0	M	ADFDTYDDRAYSSFGGGRGSRGSAGGHGSR	S	2 x Methyl (R) 1 x Acetylation (Protein N-term)	(+42.01)_ADFDTYDDR(+14.02)AYSSFGGGR(+14.02)GSRGSAGGHGSR	Unambiguous	n(1.00)_ADFDTYDDR(1.00)AYSSFGGGR(1.00)GSRGSAGGHGSR	5	3	D130423_008	22747	22747	13	58	3135.37	628.08	628.08	0	1.56	Q15056	IF4H_HUMAN Eukaryotic translation initiation factor 4H OS=Homo sapiens GN=EIF4H PE=1 SV=5	Q15056-2;	22683	22802	76.1999	76.5253	628.084	94852.2	628.283	133764	628.484	129165	629.692	72339.4	629.891	159182	630.094	110669	1.60887	0.956424	D5A12	13C4	Jurkat	Trypsin	10__MMA__L;19__MMA__L
1	0	R	SGPPGPPGGPGMPPGGRGRGRGQGNWGPPGGEMTFSIPTHK	C	1 x Label:13C(4) (M) + Oxidation (M) 1 x Dimethyl (R) 1 x Label:13C(4) (M) 2 x Methyl (R)	SGPPGPPGGPGM(+4.01)PPGGR(+28.03)GR(+14.02)GR(+14.02)GQGNWGPPGGEM(+20.01)TFSIPTHK	Unambiguous	SGPPGPPGGPGM(1.00)PPGGR(1.00)GR(1.00)GR(1.00)GQGNWGPPGGEM(1.00)TFSIPTHK	6	3	D130424_007	36918	36918	18	80	4055.99	677.34	677.01	-0.01	-1.69	Q92945	FUBP2_HUMAN Far upstream element-binding protein 2 OS=Homo sapiens GN=KHSRP PE=1 SV=4		36950	37036	118.147	118.391	677.007	159690	677.17	255655	677.337	326542	679.689	112723	679.861	232070	680.025	167089	2.68438	0.689971	D5A12	13C4	Jurkat	Trypsin	411__DMA__L;413__MMA__L;415__MMA__L
1	0	-	MRGGGFGDRDR	D	1 x Label:13C(4) (M) 1 x Methyl (R) 1 x Acetylation (Protein N-term)	(+42.01)_M(+4.01)R(+14.02)GGGFGDRDR	Unambiguous	n(1.00)_M(1.00)R(1.00)GGGFGDRDR	3	2	D130423_008	13118	13118	19	40	1282.6	428.54	428.54	0	0.78	C9JMU5	C9JMU5_HUMAN Probable ATP-dependent RNA helicase DDX17 OS=Homo sapiens GN=DDX17 PE=2 SV=1	Q92841-1;Q92841-2;Q92841-3;	13044	13222	47.961	48.5382	428.541	2.14245e+06	428.875	1.41545e+06	429.21	552398	429.886	1.35612e+06	430.22	902471	430.552	372582	1.34365	0.64014	D5A12	13C4	Jurkat	Trypsin	2__MMA__L
1	0	R	SGPPGPPGGPGMPPGGRGRGRGQGNWGPPGGEMTFSIPTHK	C	1 x Label:13C(4) (M) + Oxidation (M) 1 x Dimethyl (R) 1 x Label:13C(4) (M) 2 x Methyl (R)	SGPPGPPGGPGM(+20.01)PPGGR(+14.02)GR(+14.02)GR(+28.03)GQGNWGPPGGEM(+4.01)TFSIPTHK	Unambiguous	SGPPGPPGGPGM(1.00)PPGGR(1.00)GR(1.00)GR(1.00)GQGNWGPPGGEM(1.00)TFSIPTHK	5	3	D130423_009	25507	25507	13	80	4055.99	812.41	812.21	-0.01	-2.95	Q92945	FUBP2_HUMAN Far upstream element-binding protein 2 OS=Homo sapiens GN=KHSRP PE=1 SV=4		25480	25556	84.9763	85.1923	812.205	103104	812.407	258513	812.606	353953	815.425	145749	815.63	157570	815.828	232086	3.22125	0.748222	D5A12	13C4	Jurkat	Trypsin	411__MMA__L;413__MMA__L;415__DMA__L
1	0	R	QEPYYPQQYGHYGYNQRPPYGYY	-	1 x Methyl (R)	QEPYYPQQYGHYGYNQR(+14.02)PPYGYY	Unambiguous	QEPYYPQQYGHYGYNQR(1.00)PPYGYY	3	0	D130423_008	30107	30107	12	44	2944.29	982.44	982.44	0.01	3.4	Q9BTL3	RAM_HUMAN RNMT-activating mini protein OS=Homo sapiens GN=FAM103A1 PE=1 SV=1		30090	30126	96.6319	96.7314	982.44	171235	982.768	217506	983.104	213759	983.777	63471.9	984.114	206978	984.444	193551	1.34073	0.770126	D5A12	13C4	Jurkat	Trypsin	112__MMA__L
1	0	R	TSLALDESLFR	G	1 x Methyl (R)	TSLALDESLFR(+14.02)	Unambiguous	TSLALDESLFR(1.00)	2	0	D130423_009	35457	35457	11	20	1264.67	633.34	633.34	0	1.54	Q86U42-2	PABP2_HUMAN Isoform 2 of Polyadenylate-binding protein 2 OS=Homo sapiens GN=PABPN1	B4DEH8;G3V4T2;H0YJH9;Q86U42;Q92843-2;	35431	35508	112.555	112.766	633.339	199819	633.842	191000	634.342	60690.9	635.351	182871	635.852	115928	636.354	21897.9	2.01109	0.710274	D5A12	13C4	Jurkat	Trypsin	110__MMA__L
1	0	R	SVQAGNPGGPGPGGRGRGRGQGNWNMGPPGGLQEFNFIVPTGK	T	1 x Label:13C(4) (M) + Oxidation (M) 1 x Dimethyl (R) 1 x Methyl (R)	SVQAGNPGGPGPGGRGR(+14.02)GR(+28.03)GQGNWNM(+20.01)GPPGGLQEFNFIVPTGK	Unambiguous	SVQAGNPGGPGPGGRGR(1.00)GR(1.00)GQGNWNM(1.00)GPPGGLQEFNFIVPTGK	5	3	D130423_008	32264	32264	12	84	4321.14	865.24	865.24	0	0	B4DT31	B4DT31_HUMAN Far upstream element-binding protein 1 OS=Homo sapiens GN=FUBP1 PE=2 SV=1	E9PEB5;Q96AE4;Q96AE4-2;	32205	32342	102.356	102.726	865.235	113255	865.435	252449	865.64	286556	867.655	127855	867.855	221055	868.047	591215	2.41506	1.44134	D5A12	13C4	Jurkat	Trypsin	382__MMA__L;384__DMA__L
1	0	K	SARGTRGGGFGAHGRGR	S	4 x Methyl (R)	SAR(+14.02)GTR(+14.02)GGGFGAHGR(+14.02)GR(+14.02)	Unambiguous	SAR(1.00)GTR(1.00)GGGFGAHGR(1.00)GR(1.00)	5	3	D130424_007	11720	11720	17	32	1711.91	343.39	343.39	0	1.21	P98179	RBM3_HUMAN Putative RNA-binding protein 3 OS=Homo sapiens GN=RBM3 PE=1 SV=1		11681	11769	44.1841	44.326	343.39	1.47597e+07	343.59	1.37859e+07	343.79	7.34176e+06	346.606	1.06315e+07	346.807	9.99653e+06	347.008	4.65281e+06	3.21775	0.704451	D5A12	13C4	Jurkat	Trypsin	87__MMA__L;90__MMA__L;99__MMA__L;101__MMA__L
1	0	R	KGPGPGGPGGAGVARGGAGGGPSGD	-	1 x Methyl (R)	KGPGPGGPGGAGVAR(+14.02)GGAGGGPSGD	Unambiguous	KGPGPGGPGGAGVAR(1.00)GGAGGGPSGD	3	1	D130423_010	11537	11537	15	48	1959.95	654.66	654.32	0	-1.56	Q92686	NEUG_HUMAN Neurogranin OS=Homo sapiens GN=NRGN PE=1 SV=1		11496	11582	43.6704	43.9202	654.323	105043	654.656	151916	654.99	70531.8	655.666	176706	656.001	160625	656.332	46555.3	1.34073	1.17221	D5A12	13C4	Jurkat	Trypsin	68__MMA__L
1	0	R	SGPPGPPGGPGMPPGGRGRGRGQGNWGPPGGEMTFSIPTHK	C	2 x Label:13C(4) (M) + Oxidation (M) 1 x Dimethyl (R) 1 x Methyl (R)	SGPPGPPGGPGM(+20.01)PPGGRGR(+14.02)GR(+28.03)GQGNWGPPGGEM(+20.01)TFSIPTHK	Unambiguous	SGPPGPPGGPGM(1.00)PPGGRGR(1.00)GR(1.00)GQGNWGPPGGEM(1.00)TFSIPTHK	6	3	D130424_007	37378	37378	14	80	4057.97	677.34	677.34	0	0.24	Q92945	FUBP2_HUMAN Far upstream element-binding protein 2 OS=Homo sapiens GN=KHSRP PE=1 SV=4		37302	37360	119.14	119.298	677.337	225883	677.505	123362	677.672	178272	679.352	144069	679.52	392237	679.689	131840	2.01401	1.26659	D5A12	13C4	Jurkat	Trypsin	413__MMA__L;415__DMA__L
1	0	R	SGPPGPPGGPGMPPGGRGRGRGQGNWGPPGGEMTFSIPTHK	C	1 x Label:13C(4) (M) + Oxidation (M) 2 x Dimethyl (R) 1 x Label:13C(4) (M)	SGPPGPPGGPGM(+4.01)PPGGR(+28.03)GRGR(+28.03)GQGNWGPPGGEM(+20.01)TFSIPTHK	Unambiguous	SGPPGPPGGPGM(1.00)PPGGR(1.00)GRGR(1.00)GQGNWGPPGGEM(1.00)TFSIPTHK	6	3	D130424_006	36538	36538	17	80	4055.99	677.34	677.01	0	0	Q92945	FUBP2_HUMAN Far upstream element-binding protein 2 OS=Homo sapiens GN=KHSRP PE=1 SV=4		36242	36841	116.026	117.683	677.011	226575	677.174	239751	677.337	269501	679.684	146686	679.861	282088	680.029	240850	2.68438	0.910029	D5A12	13C4	Jurkat	Trypsin	411__DMA__L;415__DMA__L
1	0	R	SGPPGPPGGPGMPPGGRGRGR	G	1 x Label:13C(4) (M) + Oxidation (M) 1 x Dimethyl (R) 1 x Methyl (R)	SGPPGPPGGPGM(+20.01)PPGGR(+14.02)GR(+28.03)GR	Unambiguous	SGPPGPPGGPGM(1.00)PPGGR(1.00)GR(1.00)GR	4	2	D130424_007	20015	20015	16	40	1959	490.76	490.76	0	-1	Q92945	FUBP2_HUMAN Far upstream element-binding protein 2 OS=Homo sapiens GN=KHSRP PE=1 SV=4		19958	20362	69.9466	71.1098	490.758	477832	491.008	371735	491.258	245650	493.778	417362	494.027	196731	494.28	180318	3.01883	0.725345	D5A12	13C4	Jurkat	Trypsin	411__MMA__L;413__DMA__L
1	0	R	AQPFAQPPGPWPLSSPGPR	L	1 x Methyl (R)	AQPFAQPPGPWPLSSPGPR(+14.02)	Unambiguous	AQPFAQPPGPWPLSSPGPR(1.00)	3	0	D130423_008	37086	37086	14	36	2000.03	667.68	667.68	0	-1.95	Q9BUT9	F195A_HUMAN Protein FAM195A OS=Homo sapiens GN=FAM195A PE=1 SV=2		36984	37131	115.466	115.867	667.684	182240	668.016	177872	668.353	82348.5	669.024	149811	669.358	161281	669.69	102601	1.34073	0.934985	D5A12	13C4	Jurkat	Trypsin	65__MMA__L
1	0	R	SGPPGPPGGPGMPPGGRGRGRGQGNWGPPGGEMTFSIPTHK	C	2 x Label:13C(4) (M) 3 x Methyl (R)	SGPPGPPGGPGM(+4.01)PPGGR(+14.02)GR(+14.02)GR(+14.02)GQGNWGPPGGEM(+4.01)TFSIPTHK	Unambiguous	SGPPGPPGGPGM(1.00)PPGGR(1.00)GR(1.00)GR(1.00)GQGNWGPPGGEM(1.00)TFSIPTHK	6	3	D130424_007	44339	44339	17	80	4025.98	672.01	672	0	1.03	Q92945	FUBP2_HUMAN Far upstream element-binding protein 2 OS=Homo sapiens GN=KHSRP PE=1 SV=4		44206	44362	138.02	138.449	672.01	87157	672.171	279497	672.34	276995	674.018	106964	674.184	158438	674.348	130650	2.01401	0.615322	D5A12	13C4	Jurkat	Trypsin	411__MMA__L;413__MMA__L;415__MMA__L
1	0	R	VVPNAANGWAGQPPPTWQQGYGPQGMWVPAGQAIGGYGPPPAGR	G	1 x Label:13C(4) (M) 1 x Methyl (R)	VVPNAANGWAGQPPPTWQQGYGPQGM(+4.01)WVPAGQAIGGYGPPPAGR(+14.02)	Unambiguous	VVPNAANGWAGQPPPTWQQGYGPQGM(1.00)WVPAGQAIGGYGPPPAGR(1.00)	4	0	D130423_009	43075	43075	14	86	4457.17	1115.3	1115.3	0.01	2.96	K7EK33	K7EK33_HUMAN DAZ-associated protein 1 (Fragment) OS=Homo sapiens GN=DAZAP1 PE=4 SV=1	K7EJ88;Q96EP5;Q96EP5-2;	43015	43092	133.559	133.765	1115.31	76657.6	1115.55	235760	1115.8	225800	1116.31	263865	1116.56	291912	1116.81	278766	1.00774	1.55057	D5A12	13C4	Jurkat	Trypsin	196__MMA__L
1	0	R	DGYGSPHHTPPYGPR	S	1 x Methyl (R)	DGYGSPHHTPPYGPR(+14.02)	Unambiguous	DGYGSPHHTPPYGPR(1.00)	3	0	D130424_005	21498	21498	15	28	1650.75	551.26	551.26	0	-1.26	Q8TAP9	MPLKI_HUMAN M-phase-specific PLK1-interacting protein OS=Homo sapiens GN=MPLKIP PE=1 SV=1		21382	21825	74.0184	75.3136	551.258	283779	551.593	321343	551.928	147401	552.599	302357	552.935	198868	553.265	225569	1.34073	0.96581	D5A12	13C4	Jurkat	Trypsin	57__MMA__L
1	0	R	TLGHVMPRGSGTGIYSNAAPPPVTYQGNLYRPLLR	G	1 x Label:13C(4) (M) 3 x Methyl (R)	TLGHVM(+4.01)PR(+14.02)GSGTGIYSNAAPPPVTYQGNLYR(+14.02)PLLR(+14.02)	Unambiguous	TLGHVM(1.00)PR(1.00)GSGTGIYSNAAPPPVTYQGNLYR(1.00)PLLR(1.00)	5	1	D130424_007	41425	41425	16	68	3799.02	761.01	760.81	0	1.03	B4DZC3	B4DZC3_HUMAN 5'-3' exoribonuclease 2 OS=Homo sapiens GN=XRN2 PE=2 SV=1	Q9H0D6;Q9H0D6-2;	41469	41491	130.524	130.583	760.81	56701.5	761.014	41397.9	761.213	81289.9	763.224	19842	763.429	21059.2	763.628	136390	2.41506	0.988306	D5A12	13C4	Jurkat	Trypsin	770__MMA__L;793__MMA__L;797__MMA__L
1	0	R	LPSLFSQNIIPEYGMFQGMRGGGAFPGGSR	F	1 x Label:13C(4) (M) + Oxidation (M) 1 x Label:13C(4) (M) 1 x Methyl (R)	LPSLFSQNIIPEYGM(+4.01)FQGM(+20.01)R(+14.02)GGGAFPGGSR	Unambiguous	LPSLFSQNIIPEYGM(1.00)FQGM(1.00)R(1.00)GGGAFPGGSR	3	1	D130423_010	42716	42716	12	58	3208.58	1070.87	1070.53	-0.01	-1.83	Q9ULX6	AKP8L_HUMAN A-kinase anchor protein 8-like OS=Homo sapiens GN=AKAP8L PE=1 SV=3	Q9ULX6-2;	42699	42754	132.875	133.023	1070.54	52939.4	1070.87	61092.8	1071.2	99708.3	1071.87	73498.5	1072.22	31315.2	1072.54	47619	1.34657	0.713167	D5A12	13C4	Jurkat	Trypsin	237__MMA__L
1	0	R	GPPRGGMVQKPGFGVGRGLAPR	Q	1 x Label:13C(4) (M) + Oxidation (M) 1 x Dimethyl (R) 1 x Methyl (R)	GPPR(+28.03)GGM(+20.01)VQKPGFGVGR(+14.02)GLAPR	Unambiguous	GPPR(1.00)GGM(1.00)VQKPGFGVGR(1.00)GLAPR	5	2	D130424_005	25723	25723	14	42	2252.25	451.46	451.46	0.01	3.04	Q13283	G3BP1_HUMAN Ras GTPase-activating protein-binding protein 1 OS=Homo sapiens GN=G3BP1 PE=1 SV=1	F5H4D6;	25588	26062	86.1194	87.4801	451.458	1.16002e+06	451.658	1.43657e+06	451.859	1.00404e+06	453.872	1.0486e+06	454.074	1.23296e+06	454.273	755508	2.41506	0.843483	D5A12	13C4	Jurkat	Trypsin	265__DMA__L;278__MMA__L
1	0	R	GMPPPLRGGPGGPGGPGGPMGR	M	2 x Label:13C(4) (M) 2 x Methyl (R)	GM(+4.01)PPPLR(+14.02)GGPGGPGGPGGPM(+4.01)GR(+14.02)	Unambiguous	GM(1.00)PPPLR(1.00)GGPGGPGGPGGPM(1.00)GR(1.00)	3	1	D130424_005	32292	32292	15	42	1991.02	664.68	664.68	0.01	2.51	Q01844-2	EWS_HUMAN Isoform EWS-B of RNA-binding protein EWS OS=Homo sapiens GN=EWSR1	B0QYK0;C9JGE3;H7BY36;Q01844;Q01844-3;Q01844-5;Q01844-6;	32028	32276	104.3	104.986	664.68	190411	665.014	247711	665.346	104894	667.37	189758	667.702	185721	668.037	108296	2.6873	0.890905	D5A12	13C4	Jurkat	Trypsin	433__MMA__L;448__MMA__L
1	0	R	SSQGRPSSMYFQTHDQIGMISAGPSHVAAMNIPIPFNLVMPPMPPPGYFGQANGPAAGRGTPK	G	1 x Label:13C(4) (M) + Oxidation (M) 4 x Label:13C(4) (M) 1 x Methyl (R)	SSQGRPSSM(+4.01)YFQTHDQIGM(+4.01)ISAGPSHVAAM(+4.01)NIPIPFNLVM(+4.01)PPM(+20.01)PPPGYFGQANGPAAGR(+14.02)GTPK	Unambiguous	SSQGRPSSM(1.00)YFQTHDQIGM(1.00)ISAGPSHVAAM(1.00)NIPIPFNLVM(1.00)PPM(1.00)PPPGYFGQANGPAAGR(1.00)GTPK	6	1	D130423_008	43520	43520	20	124	6612.24	1103.39	1103.05	0.01	1.18	Q92900	RENT1_HUMAN Regulator of nonsense transcripts 1 OS=Homo sapiens GN=UPF1 PE=1 SV=2	Q92900-2;	43460	43526	133.279	133.455	1103.04	21009.6	1103.22	87754.5	1103.38	127832	1103.72	145436	1103.89	164462	1104.05	62719.9	0.677669	1.57491	D5A12	13C4	Jurkat	Trypsin	1019__MMA__L
1	0	R	TSLALDESLFRGR	Q	2 x Methyl (R)	TSLALDESLFR(+14.02)GR(+14.02)	Unambiguous	TSLALDESLFR(1.00)GR(1.00)	3	1	D130423_008	30514	30514	15	48	1491.8	498.28	498.27	0	0	Q86U42	PABP2_HUMAN Polyadenylate-binding protein 2 OS=Homo sapiens GN=PABPN1 PE=1 SV=3	B4DEH8;G3V4T2;H0YJH9;Q86U42-2;Q92843-2;	30452	30529	97.6122	97.8195	498.277	77745.8	498.61	66724.9	498.943	24910.8	500.957	72258.4	501.292	44746.6	501.623	8773.98	2.68146	0.742578	D5A12	13C4	Jurkat	Trypsin	110__MMA__L;112__MMA__L
1	0	R	SGPPGPPGGPGMPPGGRGRGR	G	1 x Label:13C(4) (M) + Oxidation (M) 3 x Methyl (R)	SGPPGPPGGPGM(+20.01)PPGGR(+14.02)GR(+14.02)GR(+14.02)	Unambiguous	SGPPGPPGGPGM(1.00)PPGGR(1.00)GR(1.00)GR(1.00)	4	2	D130424_005	20293	20293	22	120	1959	491.01	490.76	1	507.91	Q92945	FUBP2_HUMAN Far upstream element-binding protein 2 OS=Homo sapiens GN=KHSRP PE=1 SV=4		20250	20635	70.7679	71.8673	490.758	475817	491.008	450809	491.259	235277	493.778	316610	494.025	282136	494.28	282699	3.01883	0.758621	D5A12	13C4	Jurkat	Trypsin	411__MMA__L;413__MMA__L;415__MMA__L
1	0	R	FGSRGGPGGGFRPFVPHIPFDFYLCEMAFPR	V	1 x Label:13C(4) (M) + Oxidation (M) 1 x Carbamidomethyl (C) 1 x Methyl (R)	FGSR(+14.02)GGPGGGFRPFVPHIPFDFYLC(+57.02)EM(+20.01)AFPR	Unambiguous	FGSR(1.00)GGPGGGFRPFVPHIPFDFYLC(1.00)EM(1.00)AFPR	5	1	D130423_009	42614	42614	23	60	3548.71	710.95	710.75	0	0	Q12905	ILF2_HUMAN Interleukin enhancer-binding factor 2 OS=Homo sapiens GN=ILF2 PE=1 SV=2		42577	42734	132.377	132.804	710.748	177915	710.95	361948	711.152	364600	711.552	299596	711.755	317037	711.957	284213	0.80619	0.996002	D5A12	13C4	Jurkat	Trypsin	16__MMA__L
1	0	R	SVQAGNPGGPGPGGRGRGRGQGNWNMGPPGGLQEFNFIVPTGK	T	1 x Label:13C(4) (M) + Oxidation (M) 1 x Dimethyl (R) 1 x Methyl (R)	SVQAGNPGGPGPGGR(+14.02)GR(+28.03)GRGQGNWNM(+20.01)GPPGGLQEFNFIVPTGK	Unambiguous	SVQAGNPGGPGPGGR(1.00)GR(1.00)GRGQGNWNM(1.00)GPPGGLQEFNFIVPTGK	5	3	D130423_010	31607	31607	8	84	4321.14	865.24	865.24	0	1.13	B4DT31	B4DT31_HUMAN Far upstream element-binding protein 1 OS=Homo sapiens GN=FUBP1 PE=2 SV=1	E9PEB5;Q96AE4;Q96AE4-2;	31599	31753	102.126	102.54	865.235	67850.4	865.434	227946	865.639	230915	867.654	91240.5	867.847	152451	868.047	437276	2.41506	1.29286	D5A12	13C4	Jurkat	Trypsin	380__MMA__L;382__DMA__L
1	0	R	NLPLPPPPPPRGGDLMAYDRR	G	1 x Label:13C(4) (M) + Oxidation (M) 1 x Methyl (R)	NLPLPPPPPPR(+14.02)GGDLM(+20.01)AYDRR	Unambiguous	NLPLPPPPPPR(1.00)GGDLM(1.00)AYDRR	4	1	D130424_006	35856	35856	14	40	2362.24	591.57	591.57	0	1.24	P61978-2	HNRPK_HUMAN Isoform 2 of Heterogeneous nuclear ribonucleoprotein K OS=Homo sapiens GN=HNRNPK	P61978;P61978-3;Q5T6W1;Q5T6W2;Q5T6W5;	35645	36288	114.371	116.153	591.568	1.5665e+06	591.82	1.89772e+06	592.07	1.40545e+06	592.576	1.49479e+06	592.826	1.76111e+06	593.076	1.14026e+06	1.00774	0.902764	D5A12	13C4	Jurkat	Trypsin	316__MMA__L
1	0	R	LRGPGGPRGGLGGGMR	G	1 x Label:13C(4) (M) + Oxidation (M) 1 x Methyl (R)	LRGPGGPR(+14.02)GGLGGGM(+20.01)R	Unambiguous	LRGPGGPR(1.00)GGLGGGM(1.00)R	4	2	D130424_005	18305	18305	20	90	1527.82	382.96	382.96	0	1.96	Q13283	G3BP1_HUMAN Ras GTPase-activating protein-binding protein 1 OS=Homo sapiens GN=G3BP1 PE=1 SV=1	F5H4D6;	18178	18653	64.6166	66.0201	382.965	1.98882e+06	383.214	1.405e+06	383.465	677998	383.971	1501470	384.223	843309	384.473	492481	1.00774	0.696805	D5A12	13C4	Jurkat	Trypsin	253__MMA__L
1	0	R	QDYDAGRGGYGK	L	1 x Methyl (R) 1 x Gln->pyro-Glu (N-term Q)	Q(+-17.03)DYDAGR(+14.02)GGYGK	Unambiguous	Q(1.00)DYDAGR(1.00)GGYGK	2	1	D130423_010	13631	13631	21	22	1282.56	642.29	642.29	0	0	P52298	NCBP2_HUMAN Nuclear cap-binding protein subunit 2 OS=Homo sapiens GN=NCBP2 PE=1 SV=1	B3KSB0;C9JQX9;E9PAR5;P52298-2;	13590	13744	50.5551	51.0569	642.287	372691	642.793	287316	643.296	182557	644.299	346850	644.8	242913	645.301	82930.7	2.01109	0.798388	D5A12	13C4	Jurkat	Trypsin	76__MMA__L
1	0	R	SGPPGPPGGPGMPPGGRGRGRGQGNWGPPGGEMTFSIPTHK	C	1 x Label:13C(4) (M) + Oxidation (M) 1 x Dimethyl (R) 1 x Label:13C(4) (M) 2 x Methyl (R)	SGPPGPPGGPGM(+4.01)PPGGR(+14.02)GR(+14.02)GR(+28.03)GQGNWGPPGGEM(+20.01)TFSIPTHK	Unambiguous	SGPPGPPGGPGM(1.00)PPGGR(1.00)GR(1.00)GR(1.00)GQGNWGPPGGEM(1.00)TFSIPTHK	5	3	D130424_005	34323	34323	11	80	4055.99	812.41	812.21	0	-0.48	Q92945	FUBP2_HUMAN Far upstream element-binding protein 2 OS=Homo sapiens GN=KHSRP PE=1 SV=4		34346	34361	110.766	110.807	812.211	124563	812.414	116040	812.607	144078	815.426	37851.1	815.63	120473	815.829	36073.6	3.22125	0.505347	D5A12	13C4	Jurkat	Trypsin	411__MMA__L;413__MMA__L;415__DMA__L
1	0	R	GWWGVNAEPPFPGPGHGGPTRGSFHK	E	1 x Methyl (R)	GWWGVNAEPPFPGPGHGGPTR(+14.02)GSFHK	Unambiguous	GWWGVNAEPPFPGPGHGGPTR(1.00)GSFHK	5	1	D130424_005	37402	37402	13	50	2742.32	549.67	549.47	0	-1.16	P79522	PRR3_HUMAN Proline-rich protein 3 OS=Homo sapiens GN=PRR3 PE=2 SV=2	P79522-2;	37392	37442	119.225	119.367	549.471	145327	549.673	429432	549.875	235231	550.275	233769	550.477	150714	550.677	167912	0.804437	0.681978	D5A12	13C4	Jurkat	Trypsin	120__MMA__L
1	0	R	QLQVISSSCGSTPSASLGRGGGGGGAGPNAR	G	1 x Carbamidomethyl (C) 1 x Methyl (R) 1 x Gln->pyro-Glu (N-term Q)	Q(+-17.03)LQVISSSC(+57.02)GSTPSASLGR(+14.02)GGGGGGAGPNAR	Unambiguous	Q(1.00)LQVISSSC(1.00)GSTPSASLGR(1.00)GGGGGGAGPNAR	3	1	D130423_010	29233	29233	26	120	2839.36	947.46	947.46	-0.01	-2.11	J3KNB0	J3KNB0_HUMAN F-box only protein 41 OS=Homo sapiens GN=FBXO41 PE=4 SV=1	Q8TF61;	29204	29275	95.5565	95.7518	947.462	161742	947.795	278535	948.133	202139	948.798	180091	949.139	246441	949.471	139264	1.34073	0.88073	D5A12	13C4	Jurkat	Trypsin	421__MMA__L
1	0	R	GMPPPLRGGPGGPGGPGGPMGR	M	1 x Label:13C(4) (M) + Oxidation (M) 1 x Label:13C(4) (M) 1 x Methyl (R)	GM(+20.01)PPPLRGGPGGPGGPGGPM(+4.01)GR(+14.02)	Unambiguous	GM(1.00)PPPLRGGPGGPGGPGGPM(1.00)GR(1.00)	3	1	D130424_005	31115	31115	20	84	1993	665.34	665.34	0.01	2.51	B0QYK0	B0QYK0_HUMAN RNA-binding protein EWS OS=Homo sapiens GN=EWSR1 PE=2 SV=1	C9JGE3;H7BY36;Q01844;Q01844-2;Q01844-3;Q01844-5;Q01844-6;	30691	31406	100.505	102.529	665.339	603469	665.677	669219	666.011	403754	666.689	505424	667.023	525455	667.358	207956	1.34657	0.738967	D5A12	13C4	Jurkat	Trypsin	448__MMA__L
1	0	R	SGPPGPPGGPGMPPGGRGR	G	1 x Label:13C(4) (M) 2 x Methyl (R)	SGPPGPPGGPGM(+4.01)PPGGR(+14.02)GR(+14.02)	Unambiguous	SGPPGPPGGPGM(1.00)PPGGR(1.00)GR(1.00)	3	1	D130423_009	16441	16441	14	72	1715.87	572.96	572.96	-0.01	-6.99	Q92945	FUBP2_HUMAN Far upstream element-binding protein 2 OS=Homo sapiens GN=KHSRP PE=1 SV=4		16038	16644	57.776	59.6091	572.964	457558	573.299	462643	573.631	207908	575.649	326236	575.984	294491	576.315	117306	2.68438	0.654221	D5A12	13C4	Jurkat	Trypsin	411__MMA__L;413__MMA__L
1	0	K	MRGASSGKK	T	1 x Label:13C(4) (M) 1 x Methyl (R)	M(+4.01)R(+14.02)GASSGKK	Unambiguous	M(1.00)R(1.00)GASSGKK	3	1	D130424_006	9517	9517	21	32	938.52	313.85	313.85	0	0	Q15014	MO4L2_HUMAN Mortality factor 4-like protein 2 OS=Homo sapiens GN=MORF4L2 PE=1 SV=1	Q5JXX1;Q5JXX2;Q5JXX3;Q5JXX6;	9479	9545	38.7893	38.9415	313.846	539591	314.18	210491	314.513	23735.7	315.189	431187	315.524	214424	315.857	53585.6	1.34365	0.903567	D5A12	13C4	Jurkat	Trypsin	35__MMA__L
1	0	K	VTLTRGGLQQPPHLPAGPHAHSPVPPGIK	S	1 x Methyl (R)	VTLTR(+14.02)GGLQQPPHLPAGPHAHSPVPPGIK	Unambiguous	VTLTR(1.00)GGLQQPPHLPAGPHAHSPVPPGIK	5	1	D130423_009	23112	23112	12	56	2972.65	595.74	595.54	0	-0.66	H0Y3K4	H0Y3K4_HUMAN RNA-binding protein 33 (Fragment) OS=Homo sapiens GN=RBM33 PE=4 SV=1	Q96EV2;	23059	23146	78.1901	78.4218	595.535	81563.8	595.738	261800	595.938	192072	596.338	116373	596.542	292730	596.742	159860	0.804437	1.06262	D5A12	13C4	Jurkat	Trypsin	801__MMA__L
1	0	R	SDPFVPPAASSEPLSTPWNELNYVGGRGLGGPSPSRPPPSLFSQSMAPDYGVMGMQGAGGYDSTMPYGCGRSQPR	M	1 x Label:13C(4) (M) + Oxidation (M) 1 x Carbamidomethyl (C) 3 x Label:13C(4) (M) 1 x Methyl (R)	SDPFVPPAASSEPLSTPWNELNYVGGRGLGGPSPSRPPPSLFSQSM(+20.01)APDYGVM(+4.01)GM(+4.01)QGAGGYDSTM(+4.01)PYGC(+57.02)GRSQPR(+14.02)	Unambiguous	SDPFVPPAASSEPLSTPWNELNYVGGRGLGGPSPSRPPPSLFSQSM(1.00)APDYGVM(1.00)GM(1.00)QGAGGYDSTM(1.00)PYGC(1.00)GRSQPR(1.00)	6	2	D130423_010	43241	43241	13	148	7859.64	1311.11	1310.95	-0.02	-3.04	M0QYL4	M0QYL4_HUMAN A-kinase anchor protein 8 OS=Homo sapiens GN=AKAP8 PE=4 SV=1	O43823;	43222	43266	134.28	134.398	1310.95	41928.8	1311.13	61617	1311.29	146622	1311.63	188939	1311.79	92583.7	1311.96	29772.7	0.676208	1.24435	D5A12	13C4	Jurkat	Trypsin	281__MMA__L
1	0	-	MYNGIGLPTPRGSGTNGYVQR	N	1 x Label:13C(4) (M) + Oxidation (M) 1 x Methyl (R) 1 x Acetylation (Protein N-term)	(+42.01)_M(+20.01)YNGIGLPTPR(+14.02)GSGTNGYVQR	Unambiguous	n(1.00)_M(1.00)YNGIGLPTPR(1.00)GSGTNGYVQR	3	1	D130423_010	30242	30242	13	80	2313.14	772.39	772.05	1.01	437.5	Q9UQ35	SRRM2_HUMAN Serine\arginine repetitive matrix protein 2 OS=Homo sapiens GN=SRRM2 PE=1 SV=2	I3L0N7;I3L4D8;Q9UQ35-2;	30235	30258	98.3873	98.4501	772.054	33155.8	772.388	48523.4	772.721	55761.9	773.394	25958.4	773.731	55007.3	774.063	11573.1	1.34365	0.673298	D5A12	13C4	Jurkat	Trypsin	11__MMA__L
1	0	R	SGPPGPPGGPGMPPGGRGRGR	G	1 x Label:13C(4) (M) + Oxidation (M) 1 x Dimethyl (R)	SGPPGPPGGPGM(+20.01)PPGGRGRGR(+28.03)	Unambiguous	SGPPGPPGGPGM(1.00)PPGGRGRGR(1.00)	3	2	D130424_005	19866	19866	9	40	1944.98	649.67	649.33	-0.01	-3.08	Q92945	FUBP2_HUMAN Far upstream element-binding protein 2 OS=Homo sapiens GN=KHSRP PE=1 SV=4		19880	19976	69.6449	69.9365	649.336	399432	649.673	393012	650.007	245581	652.023	330491	652.355	304100	652.691	159716	2.68438	0.765211	D5A12	13C4	Jurkat	Trypsin	415__DMA__L
1	0	R	RGGHTWVSGKPILCPIMHCNK	E	2 x Carbamidomethyl (C) 1 x Label:13C(4) (M) 1 x Methyl (R)	R(+14.02)GGHTWVSGKPILC(+57.02)PIM(+4.01)HC(+57.02)NK	Unambiguous	R(1.00)GGHTWVSGKPILC(1.00)PIM(1.00)HC(1.00)NK	5	0	D130423_008	19996	19996	14	40	2465.24	494.26	494.06	0	-0.79	E9PH99	E9PH99_HUMAN Zinc finger protein 451 OS=Homo sapiens GN=ZNF451 PE=2 SV=1	D6RAV4;D6RIA1;Q9Y4E5;Q9Y4E5-2;	19892	19939	68.4103	68.5413	494.056	60774.2	494.256	181246	494.457	164637	494.862	21677.8	495.063	124162	495.264	66158.6	0.80619	0.52132	D5A12	13C4	Jurkat	Trypsin	19__MMA__L
1	0	R	GGNFGFGDSRGGGGNFGPGPGSNFRGGSDGYGSGR	G	3 x Methyl (R)	GGNFGFGDSR(+14.02)GGGGNFGPGPGSNFR(+14.02)GGSDGYGSGR(+14.02)	Unambiguous	GGNFGFGDSR(1.00)GGGGNFGPGPGSNFR(1.00)GGSDGYGSGR(1.00)	4	2	D130424_007	36588	36588	16	204	3306.46	827.63	827.62	0.02	4.84	P22626	ROA2_HUMAN Heterogeneous nuclear ribonucleoproteins A2\B1 OS=Homo sapiens GN=HNRNPA2B1 PE=1 SV=2	P22626-2;	36207	36714	116.054	117.47	827.619	458329	827.874	847840	828.122	869264	830.637	508568	830.887	834241	831.137	774873	3.01664	0.973453	D5A12	13C4	Jurkat	Trypsin	213__MMA__L;228__MMA__L;238__MMA__L
1	0	K	GMASSPGRGGISWQSSIVHYMNR	M	1 x Label:13C(4) (M) + Oxidation (M) 1 x Label:13C(4) (M) 1 x Methyl (R)	GM(+20.01)ASSPGR(+14.02)GGISWQSSIVHYM(+4.01)NR	Unambiguous	GM(1.00)ASSPGR(1.00)GGISWQSSIVHYM(1.00)NR	4	1	D130424_005	36604	36604	22	132	2515.21	629.81	629.81	0.01	2.39	Q14781	CBX2_HUMAN Chromobox protein homolog 2 OS=Homo sapiens GN=CBX2 PE=1 SV=2		36510	36544	116.738	116.832	629.813	13351.5	630.059	100243	630.312	84374.7	630.818	60374.4	631.071	95285	631.322	78707	1.00993	1.18385	D5A12	13C4	Jurkat	Trypsin	247__MMA__L
1	0	K	NVIGLQMGTNRGASQAGMTGYGMPR	Q	1 x Label:13C(4) (M) + Oxidation (M) 2 x Label:13C(4) (M) 1 x Methyl (R)	NVIGLQM(+4.01)GTNR(+14.02)GASQAGM(+4.01)TGYGM(+20.01)PR	Unambiguous	NVIGLQM(1.00)GTNR(1.00)GASQAGM(1.00)TGYGM(1.00)PR	3	1	D130424_006	35178	35178	14	48	2608.27	870.43	870.43	0	1.5	P37802	TAGL2_HUMAN Transgelin-2 OS=Homo sapiens GN=TAGLN2 PE=1 SV=3		34988	35385	112.56	113.653	870.431	191627	870.766	245830	871.101	171732	871.778	155100	872.114	169560	872.449	161805	1.34949	0.798545	D5A12	13C4	Jurkat	Trypsin	182__MMA__L
1	0	R	SGPPGPPGGPGMPPGGRGRGRGQGNWGPPGGEMTFSIPTHK	C	1 x Label:13C(4) (M) + Oxidation (M) 1 x Dimethyl (R) 1 x Label:13C(4) (M) 1 x Methyl (R)	SGPPGPPGGPGM(+4.01)PPGGRGR(+28.03)GR(+14.02)GQGNWGPPGGEM(+20.01)TFSIPTHK	Unambiguous	SGPPGPPGGPGM(1.00)PPGGRGR(1.00)GR(1.00)GQGNWGPPGGEM(1.00)TFSIPTHK	6	3	D130423_010	26634	26634	8	80	4041.98	674.84	674.67	0	-0.24	Q92945	FUBP2_HUMAN Far upstream element-binding protein 2 OS=Homo sapiens GN=KHSRP PE=1 SV=4		26661	26725	88.4933	88.6665	674.669	53679.7	674.836	122683	675.006	115774	676.681	36611.2	676.854	47833.4	677.014	119399	2.01401	0.697768	D5A12	13C4	Jurkat	Trypsin	413__DMA__L;415__MMA__L
1	0	R	GTGRGGGGGGGGGAPRGR	Y	3 x Methyl (R)	GTGR(+14.02)GGGGGGGGGAPR(+14.02)GR(+14.02)	Unambiguous	GTGR(1.00)GGGGGGGGGAPR(1.00)GR(1.00)	3	2	D130424_005	11371	11371	18	68	1481.76	494.93	494.93	0	1.35	J3KTL2	J3KTL2_HUMAN Serine\arginine-rich-splicing factor 1 OS=Homo sapiens GN=SRSF1 PE=4 SV=1	Q07955;Q07955-2;Q07955-3;	11331	11639	43.4592	44.1461	494.927	3.57089e+06	495.261	2.7832e+06	495.596	1.1472e+06	498.948	3.1997e+06	499.282	2.02189e+06	499.618	852972	4.02219	0.809801	D5A12	13C4	Jurkat	Trypsin	97__MMA__L;109__MMA__L;111__MMA__L
1	0	R	GGGFGGNDNFGRGGNFSGRGGFGGSR	G	3 x Methyl (R)	GGGFGGNDNFGR(+14.02)GGNFSGR(+14.02)GGFGGSR(+14.02)	Unambiguous	GGGFGGNDNFGR(1.00)GGNFSGR(1.00)GGFGGSR(1.00)	4	2	D130424_005	30878	30878	16	150	2489.13	623.29	623.29	0.01	2.01	F8W6I7	F8W6I7_HUMAN Heterogeneous nuclear ribonucleoprotein A1 OS=Homo sapiens GN=HNRNPA1 PE=2 SV=1	H0YH80;P09651;P09651-2;	30522	30892	100.031	101.071	623.29	235787	623.541	231724	623.792	228200	626.308	217174	626.557	316124	626.81	171648	3.01664	1.01328	D5A12	13C4	Jurkat	Trypsin	218__MMA__L;225__MMA__L;232__MMA__L
1	0	R	RPAQSVNRGGMTR	N	1 x Label:13C(4) (M) + Oxidation (M) 1 x Methyl (R)	RPAQSVNR(+14.02)GGM(+20.01)TR	Unambiguous	RPAQSVNR(1.00)GGM(1.00)TR	4	1	D130424_006	11883	11883	17	72	1462.76	366.7	366.7	0	2.05	E9PB61	E9PB61_HUMAN THO complex subunit 4 OS=Homo sapiens GN=ALYREF PE=2 SV=1	Q86V81;	11799	11979	44.3754	44.7092	366.698	2.64366e+06	366.949	2.19476e+06	367.2	1.02247e+06	367.706	2.56028e+06	367.957	1.69784e+06	368.206	836719	1.00774	0.869295	D5A12	13C4	Jurkat	Trypsin	204__MMA__L
1	0	R	SGPPGPPGGPGMPPGGRGRGR	G	1 x Label:13C(4) (M) + Oxidation (M) 2 x Methyl (R)	SGPPGPPGGPGM(+20.01)PPGGR(+14.02)GR(+14.02)GR	Unambiguous	SGPPGPPGGPGM(1.00)PPGGR(1.00)GR(1.00)GR	3	2	D130424_005	19877	19877	11	80	1944.99	649.34	649.34	0	-1.03	Q92945	FUBP2_HUMAN Far upstream element-binding protein 2 OS=Homo sapiens GN=KHSRP PE=1 SV=4		19880	19976	69.6449	69.9365	649.336	399432	649.673	393012	650.007	245581	652.023	330491	652.355	304100	652.691	159716	2.68438	0.765211	D5A12	13C4	Jurkat	Trypsin	411__MMA__L;413__MMA__L
1	0	R	VEPGSLESSPGLGR	G	1 x Methyl (R)	VEPGSLESSPGLGR(+14.02)	Unambiguous	VEPGSLESSPGLGR(1.00)	2	0	D130423_008	21819	21819	9	26	1397.71	699.87	699.86	0.01	7.87	H0Y4V9	H0Y4V9_HUMAN La-related protein 4B (Fragment) OS=Homo sapiens GN=LARP4B PE=4 SV=1	Q92615;	21811	21830	73.7814	73.8355	699.865	82515.4	700.366	59047.2	700.868	6508.75	701.876	73880	702.374	30318.3	702.878	7478.51	2.01109	0.754209	D5A12	13C4	Jurkat	Trypsin	59__MMA__L
1	0	R	GTLTRGAFVGATAAPGYIAPGYGTPYGYSTAAPAYGLPK	R	1 x Methyl (R)	GTLTR(+14.02)GAFVGATAAPGYIAPGYGTPYGYSTAAPAYGLPK	Unambiguous	GTLTR(1.00)GAFVGATAAPGYIAPGYGTPYGYSTAAPAYGLPK	4	1	D130423_010	38407	38407	12	76	3818.93	955.99	955.74	0	0.77	Q96SI9-2	STRBP_HUMAN Isoform 2 of Spermatid perinuclear RNA-binding protein OS=Homo sapiens GN=STRBP	Q96SI9;	38394	38444	120.976	121.113	955.738	9735.53	955.99	87957	956.241	92400.8	956.741	81422.7	956.992	104167	957.245	99100.2	1.00555	1.49763	D5A12	13C4	Jurkat	Trypsin	617__MMA__L
1	0	R	ISSPMHPSAGGQRGGFGSPGGGSGGMSR	G	2 x Label:13C(4) (M) + Oxidation (M) 1 x Methyl (R)	ISSPM(+20.01)HPSAGGQR(+14.02)GGFGSPGGGSGGM(+20.01)SR	Unambiguous	ISSPM(1.00)HPSAGGQR(1.00)GGFGSPGGGSGGM(1.00)SR	4	1	D130424_005	21583	21583	17	162	2626.2	657.56	657.56	0	0.38	O00267	SPT5H_HUMAN Transcription elongation factor SPT5 OS=Homo sapiens GN=SUPT5H PE=1 SV=1	O00267-2;	21559	21584	74.5437	74.6129	657.558	72535	657.811	204397	658.058	94066.4	658.567	88053.2	658.816	110387	659.068	81827.4	1.00993	0.755443	D5A12	13C4	Jurkat	Trypsin	681__MMA__L
1	0	A	AAAAAAAAAGAAGGRGSGPGR	R	1 x Methyl (R) 1 x Acetylation (Protein N-term)	(+42.01)_AAAAAAAAAGAAGGRGSGPGR(+14.02)	Unambiguous	n(1.00)_AAAAAAAAAGAAGGRGSGPGR(1.00)	3	1	D130424_006	34338	34338	25	80	1693.86	565.63	565.63	0	1.77	Q86U42	PABP2_HUMAN Polyadenylate-binding protein 2 OS=Homo sapiens GN=PABPN1 PE=1 SV=3		34056	34345	109.929	110.763	565.627	357007	565.962	304984	566.297	120044	566.969	304546	567.302	242368	567.639	116062	1.34073	0.847757	D5A12	13C4	Jurkat	Trypsin	23__MMA__L
1	0	R	GPPRGGMVQKPGFGVGR	G	1 x Label:13C(4) (M) + Oxidation (M) 1 x Methyl (R)	GPPR(+14.02)GGM(+20.01)VQKPGFGVGR	Unambiguous	GPPR(1.00)GGM(1.00)VQKPGFGVGR	4	1	D130424_006	22052	22052	23	96	1729.92	433.49	433.49	0	0.58	F5H4D6	F5H4D6_HUMAN Ras GTPase-activating protein-binding protein 1 OS=Homo sapiens GN=G3BP1 PE=2 SV=1	Q13283;	21984	22458	75.5465	76.9415	433.489	936363	433.739	864279	433.99	442046	434.497	680610	434.748	676419	434.997	330292	1.00774	0.752365	D5A12	13C4	Jurkat	Trypsin	265__MMA__L
1	0	R	GGNFGFGDSR	G	1 x Methyl (R)	GGNFGFGDSR(+14.02)	Unambiguous	GGNFGFGDSR(1.00)	2	0	D130423_009	19017	19017	6	18	1026.45	514.23	514.23	0	-0.95	P22626	ROA2_HUMAN Heterogeneous nuclear ribonucleoproteins A2\B1 OS=Homo sapiens GN=HNRNPA2B1 PE=1 SV=2	P22626-2;	19003	19019	66.614	66.6625	514.233	273616	514.734	148854	515.236	16666.5	516.244	309698	516.745	89481.6	517.25	14571	2.01109	0.942192	D5A12	13C4	Jurkat	Trypsin	213__MMA__L
1	0	R	ISSPMHPSAGGQRGGFGSPGGGSGGMSR	G	1 x Label:13C(4) (M) + Oxidation (M) 1 x Label:13C(4) (M) 1 x Methyl (R)	ISSPM(+20.01)HPSAGGQR(+14.02)GGFGSPGGGSGGM(+4.01)SR	Unambiguous	ISSPM(1.00)HPSAGGQR(1.00)GGFGSPGGGSGGM(1.00)SR	4	1	D130424_006	23455	23455	19	162	2610.2	653.81	653.56	1	382.35	O00267	SPT5H_HUMAN Transcription elongation factor SPT5 OS=Homo sapiens GN=SUPT5H PE=1 SV=1	O00267-2;	23515	23532	80.0829	80.1363	653.558	203477	653.809	265950	654.062	178049	654.566	194519	654.82	106410	655.071	109652	1.00993	0.634124	D5A12	13C4	Jurkat	Trypsin	681__MMA__L
1	0	R	SVQAGNPGGPGPGGRGR	G	2 x Methyl (R)	SVQAGNPGGPGPGGR(+14.02)GR(+14.02)	Unambiguous	SVQAGNPGGPGPGGR(1.00)GR(1.00)	3	1	D130423_010	8994	8994	13	64	1547.79	516.94	516.94	0	0	B4DT31	B4DT31_HUMAN Far upstream element-binding protein 1 OS=Homo sapiens GN=FUBP1 PE=2 SV=1	E9PEB5;Q96AE4;Q96AE4-2;	8975	9096	35.3391	35.6811	516.939	772881	517.271	659848	517.606	294607	519.62	881012	519.954	695540	520.289	239794	2.68146	1.05153	D5A12	13C4	Jurkat	Trypsin	380__MMA__L;382__MMA__L
1	0	R	GGFGARGGGGLPPK	K	1 x Methyl (R)	GGFGAR(+14.02)GGGGLPPK	Unambiguous	GGFGAR(1.00)GGGGLPPK	3	1	D130423_010	13472	13472	15	52	1240.67	414.56	414.56	0	0	Q92841	DDX17_HUMAN Probable ATP-dependent RNA helicase DDX17 OS=Homo sapiens GN=DDX17 PE=1 SV=2	C9JMU5;H3BLZ8;Q92841-1;Q92841-2;Q92841-3;	13136	13738	49.0196	51.0374	414.562	984712	414.897	670167	415.23	197477	415.905	935416	416.239	564462	416.571	190496	1.34073	0.912554	D5A12	13C4	Jurkat	Trypsin	21__MMA__L
1	0	R	LMTPTLSFLAR	S	1 x Label:13C(4) (M) 1 x Methyl (R)	LM(+4.01)TPTLSFLAR(+14.02)	Unambiguous	LM(1.00)TPTLSFLAR(1.00)	2	0	D130424_006	38374	38374	7	20	1266.72	634.36	634.37	-0.01	-7.9	Q3KQU3	MA7D1_HUMAN MAP7 domain-containing protein 1 OS=Homo sapiens GN=MAP7D1 PE=1 SV=1	Q3KQU3-2;Q3KQU3-4;	38062	38791	121.116	123.117	634.361	6.98163e+06	634.865	4.92549e+06	635.366	2.02072e+06	636.374	6.04665e+06	636.873	4.09211e+06	637.376	1.61034e+06	2.01548	0.843569	D5A12	13C4	Jurkat	Trypsin	310__MMA__L
1	0	K	FLVPDMMDDICQEQFLELSYLNGVPEPSRGR	G	1 x Label:13C(4) (M) + Oxidation (M) 1 x Carbamidomethyl (C) 1 x Label:13C(4) (M) 1 x Methyl (R)	FLVPDM(+4.01)M(+20.01)DDIC(+57.02)QEQFLELSYLNGVPEPSR(+14.02)GR	Unambiguous	FLVPDM(1.00)M(1.00)DDIC(1.00)QEQFLELSYLNGVPEPSR(1.00)GR	3	1	D130423_008	44614	44614	10	60	3692.75	1231.92	1231.92	0	-0.53	Q07666-2	KHDR1_HUMAN Isoform 2 of KH domain-containing, RNA-binding, signal transduction-associated protein 1 OS=Homo sapiens GN=KHDRBS1	Q07666;Q07666-3;	44574	44629	136.279	136.424	1231.92	28446.9	1232.26	97890.9	1232.59	87618.6	1233.27	77668.9	1233.61	89277.5	1233.93	101815	1.34657	1.25615	D5A12	13C4	Jurkat	Trypsin	282__MMA__L
1	0	-	MLPTQAGAAAALGRGSALGGSLNR	T	1 x Label:13C(4) (M) + Oxidation (M) 1 x Methyl (R) 1 x Acetylation (Protein N-term)	(+42.01)_M(+20.01)LPTQAGAAAALGRGSALGGSLNR(+14.02)	Unambiguous	n(1.00)_M(1.00)LPTQAGAAAALGRGSALGGSLNR(1.00)	3	1	D130424_007	45056	45056	23	92	2315.22	773.08	772.75	1.01	435.81	P11831	SRF_HUMAN Serum response factor OS=Homo sapiens GN=SRF PE=1 SV=1		44801	45147	139.664	140.619	772.748	218400	773.084	289419	773.415	202405	774.088	183884	774.426	195148	774.758	112402	1.34365	0.691941	D5A12	13C4	Jurkat	Trypsin	24__MMA__L
1	0	R	TARGGGLSLLPPPPGGK	V	1 x Methyl (R)	TAR(+14.02)GGGLSLLPPPPGGK	Unambiguous	TAR(1.00)GGGLSLLPPPPGGK	3	1	D130423_008	24551	24551	19	64	1587.91	530.31	530.31	0	1.89	F5H2U7	F5H2U7_HUMAN Adaptin ear-binding coat-associated protein 1 (Fragment) OS=Homo sapiens GN=NECAP1 PE=2 SV=1	Q8NC96;	24483	24715	81.1907	81.85	530.31	599971	530.646	616126	530.979	200881	531.65	636042	531.984	531125	532.319	224224	1.34073	0.981943	D5A12	13C4	Jurkat	Trypsin	38__MMA__L
1	0	R	YGDGPRPPK	M	1 x Methyl (R)	YGDGPR(+14.02)PPK	Unambiguous	YGDGPR(1.00)PPK	3	0	D130424_006	16500	16500	13	32	999.51	334.18	334.18	0	1	Q08211	DHX9_HUMAN ATP-dependent RNA helicase A OS=Homo sapiens GN=DHX9 PE=1 SV=4	Q08211-2;	16272	16629	59.033	60.0432	334.179	666495	334.514	351841	334.848	88813.1	335.52	539591	335.854	274326	336.188	91676.6	1.34073	0.817951	D5A12	13C4	Jurkat	Trypsin	1160__MMA__L
1	0	R	SGPPGPPGGPGMPPGGRGRGR	G	1 x Label:13C(4) (M) + Oxidation (M) 1 x Dimethyl (R) 1 x Methyl (R)	SGPPGPPGGPGM(+20.01)PPGGR(+28.03)GRGR(+14.02)	Unambiguous	SGPPGPPGGPGM(1.00)PPGGR(1.00)GRGR(1.00)	3	2	D130424_005	20341	20341	9	40	1959	654.68	654.01	0	0	Q92945	FUBP2_HUMAN Far upstream element-binding protein 2 OS=Homo sapiens GN=KHSRP PE=1 SV=4		20362	20378	71.0906	71.1348	654.01	222344	654.344	174924	654.677	78310.6	658.034	96599.9	658.367	144761	658.703	31299.1	4.02511	0.573322	D5A12	13C4	Jurkat	Trypsin	411__DMA__L;415__MMA__L
1	0	K	QEMASASSSQRGR	S	1 x Label:13C(4) (M) 1 x Gln->pyro-Glu (N-term Q) 1 x Methyl (R)	Q(+-17.03)EM(+4.01)ASASSSQR(+14.02)GR	Unambiguous	Q(1.00)EM(1.00)ASASSSQR(1.00)GR	2	1	D130423_010	10072	10072	19	24	1394.64	698.33	698.33	0	0	P09651-2	ROA1_HUMAN Isoform A1-A of Heterogeneous nuclear ribonucleoprotein A1 OS=Homo sapiens GN=HNRNPA1	F8VZ49;F8W6I7;H0YH80;P09651;P09651-3;Q32P51;	10016	10189	38.6691	39.2372	698.327	2.87128e+06	698.827	1.87526e+06	699.331	817686	700.341	2.17032e+06	700.842	1.41671e+06	701.344	634227	2.01548	0.758641	D5A12	13C4	Jurkat	Trypsin	213__MMA__L
1	0	R	MGMGNNYSGGYGTPDGLGGYGRGGGGSGGYYGQGGMSGGGWR	G	1 x Label:13C(4) (M) + Oxidation (M) 2 x Label:13C(4) (M) 1 x Methyl (R)	M(+20.01)GM(+4.01)GNNYSGGYGTPDGLGGYGRGGGGSGGYYGQGGM(+4.01)SGGGWR(+14.02)	Unambiguous	M(1.00)GM(1.00)GNNYSGGYGTPDGLGGYGRGGGGSGGYYGQGGM(1.00)SGGGWR(1.00)	3	1	D130424_006	43426	43426	5	82	4007.67	1337.24	1336.9	0.02	4.51	B4DHY1	B4DHY1_HUMAN Heterogeneous nuclear ribonucleoprotein H3 OS=Homo sapiens GN=HNRNPH3 PE=2 SV=1	P31942;P31942-2;P31942-3;P31942-4;	43442	43485	135.851	135.974	1336.91	53812.6	1337.24	179123	1337.57	186724	1338.24	210420	1338.58	103391	1338.91	148259	1.34949	1.10106	D5A12	13C4	Jurkat	Trypsin	235__MMA__L
1	0	R	APVPVRGGPK	F	1 x Methyl (R)	APVPVR(+14.02)GGPK	Unambiguous	APVPVR(1.00)GGPK	3	1	D130424_005	17341	17341	11	36	990.6	331.21	331.21	0	1.01	Q12906	ILF3_HUMAN Interleukin enhancer-binding factor 3 OS=Homo sapiens GN=ILF3 PE=1 SV=3	Q12906-2;Q12906-3;Q12906-4;Q12906-5;Q12906-6;Q12906-7;	17269	17518	62.0469	62.7201	331.206	4.21153e+06	331.541	2.50236e+06	331.875	724617	332.547	3.62774e+06	332.882	1.97935e+06	333.216	528047	1.34073	0.824781	D5A12	13C4	Jurkat	Trypsin	609__MMA__L
1	0	A	AAAAAAAAAGAAGGRGSGPGR	R	1 x Methyl (R) 1 x Acetylation (Protein N-term)	(+42.01)_AAAAAAAAAGAAGGR(+14.02)GSGPGR	Unambiguous	n(1.00)_AAAAAAAAAGAAGGR(1.00)GSGPGR	3	1	D130423_008	24779	24779	27	80	1693.86	565.63	565.63	0	0.59	Q86U42	PABP2_HUMAN Polyadenylate-binding protein 2 OS=Homo sapiens GN=PABPN1 PE=1 SV=3		24715	24967	81.85	82.5569	565.627	1.09741e+06	565.962	1.0035e+06	566.297	459791	566.969	1.07497e+06	567.302	878575	567.639	436579	1.34073	0.933385	D5A12	13C4	Jurkat	Trypsin	17__MMA__L
1	0	K	FLVPDMMDDICQEQFLELSYLNGVPEPSRGR	G	1 x Label:13C(4) (M) + Oxidation (M) 1 x Carbamidomethyl (C) 1 x Label:13C(4) (M) 1 x Methyl (R)	FLVPDM(+20.01)M(+4.01)DDIC(+57.02)QEQFLELSYLNGVPEPSR(+14.02)GR	Unambiguous	FLVPDM(1.00)M(1.00)DDIC(1.00)QEQFLELSYLNGVPEPSR(1.00)GR	3	1	D130424_006	55188	55188	9	60	3692.75	1231.92	1231.92	-0.02	-5.42	Q07666-2	KHDR1_HUMAN Isoform 2 of KH domain-containing, RNA-binding, signal transduction-associated protein 1 OS=Homo sapiens GN=KHDRBS1	Q07666;Q07666-3;	55172	55204	168.575	168.664	1231.92	38480.6	1232.26	98023.5	1232.6	104859	1233.27	90502.5	1233.6	122705	1233.94	99757.5	1.34657	1.29665	D5A12	13C4	Jurkat	Trypsin	282__MMA__L
1	0	R	RGGFAVQAK	K	1 x Methyl (R)	R(+14.02)GGFAVQAK	Unambiguous	R(1.00)GGFAVQAK	2	0	D130423_009	9263	9263	11	16	946.53	474.28	474.27	0	1.03	Q8TDN6	BRX1_HUMAN Ribosome biogenesis protein BRX1 homolog OS=Homo sapiens GN=BRIX1 PE=1 SV=2		9221	9351	35.8772	36.3016	474.274	3.10419e+06	474.776	1.69724e+06	475.277	503563	476.286	2.73799e+06	476.787	1.31561e+06	477.289	358410	2.01109	0.831673	D5A12	13C4	Jurkat	Trypsin	9__MMA__L
1	0	-	MRGGGFGDRDR	D	1 x Label:13C(4) (M) + Oxidation (M) 1 x Methyl (R) 1 x Acetylation (Protein N-term)	(+42.01)_M(+20.01)R(+14.02)GGGFGDRDR	Unambiguous	n(1.00)_M(1.00)R(1.00)GGGFGDRDR	3	2	D130423_008	9145	9145	13	40	1298.6	433.87	433.87	0	0	C9JMU5	C9JMU5_HUMAN Probable ATP-dependent RNA helicase DDX17 OS=Homo sapiens GN=DDX17 PE=2 SV=1	Q92841-1;Q92841-2;Q92841-3;	9050	9178	35.1456	35.5066	433.874	451670	434.207	265579	434.541	106666	435.217	322439	435.551	195023	435.884	113602	1.34365	0.765934	D5A12	13C4	Jurkat	Trypsin	2__MMA__L
1	0	K	GMDSGFAGGEDEIYNVYDQAWRGGK	D	1 x Label:13C(4) (M) 1 x Methyl (R)	GM(+4.01)DSGFAGGEDEIYNVYDQAWR(+14.02)GGK	Unambiguous	GM(1.00)DSGFAGGEDEIYNVYDQAWR(1.00)GGK	3	1	D130423_009	39296	39296	8	96	2739.21	914.41	914.08	1	365.8	G3V3A4	G3V3A4_HUMAN SNW domain-containing protein 1 OS=Homo sapiens GN=SNW1 PE=2 SV=1	G3V4X8;Q13573;	39297	39309	123.325	123.36	914.078	14858.9	914.412	62833.5	914.747	65927.7	915.423	29232.6	915.751	35605.6	916.086	14251.2	1.34365	0.550685	D5A12	13C4	Jurkat	Trypsin	438__MMA__L
1	0	K	GEGGFGGR	G	1 x Methyl (R)	GEGGFGGR(+14.02)	Unambiguous	GEGGFGGR(1.00)	2	0	D130424_005	17010	17010	11	14	749.35	375.68	375.68	0	1.33	P19338	NUCL_HUMAN Nucleolin OS=Homo sapiens GN=NCL PE=1 SV=3	H7BY16;	16978	17040	61.2345	61.4212	375.681	820019	376.183	290887	376.683	61785.7	377.692	864401	378.192	213640	378.695	46237.7	2.01109	0.958716	D5A12	13C4	Jurkat	Trypsin	281__MMA__L
1	0	R	GPPPRGGMAQK	L	1 x Label:13C(4) (M) 1 x Methyl (R)	GPPPR(+14.02)GGM(+4.01)AQK	Unambiguous	GPPPR(1.00)GGM(1.00)AQK	2	1	D130424_006	12039	12039	12	20	1112.59	557.31	557.3	0	0.9	Q9UN86	G3BP2_HUMAN Ras GTPase-activating protein-binding protein 2 OS=Homo sapiens GN=G3BP2 PE=1 SV=2	Q9UN86-2;	12012	12122	44.7624	44.9398	557.305	8.97248e+06	557.807	5.55187e+06	558.308	1.83642e+06	559.32	7.88131e+06	559.822	4.42444e+06	560.321	1.02986e+06	2.01548	0.815097	D5A12	13C4	Jurkat	Trypsin	457__MMA__L
1	0	K	FLVPDMMDDICQEQFLELSYLNGVPEPSRGR	G	1 x Label:13C(4) (M) + Oxidation (M) 1 x Carbamidomethyl (C) 1 x Dimethyl (R) 1 x Label:13C(4) (M) 1 x Methyl (R)	FLVPDM(+4.01)M(+20.01)DDIC(+57.02)QEQFLELSYLNGVPEPSR(+28.03)GR(+14.02)	Unambiguous	FLVPDM(1.00)M(1.00)DDIC(1.00)QEQFLELSYLNGVPEPSR(1.00)GR(1.00)	3	1	D130423_008	44658	44658	10	60	3720.78	1241.94	1241.27	0	0.26	Q07666-2	KHDR1_HUMAN Isoform 2 of KH domain-containing, RNA-binding, signal transduction-associated protein 1 OS=Homo sapiens GN=KHDRBS1	Q07666;Q07666-3;	44618	44673	136.395	136.543	1241.27	22438.1	1241.61	92801.7	1241.95	84244.7	1245.3	43650.6	1245.63	62659.4	1245.96	59848.6	4.02803	0.83294	D5A12	13C4	Jurkat	Trypsin	282__DMA__L;284__MMA__L
1	0	R	GYGGSQGGGRGRGGYDK	D	2 x Methyl (R)	GYGGSQGGGR(+14.02)GR(+14.02)GGYDK	Unambiguous	GYGGSQGGGR(1.00)GR(1.00)GGYDK	4	2	D130423_008	6874	6874	13	96	1655.78	414.95	414.95	0	0.6	Q92804	RBP56_HUMAN TATA-binding protein-associated factor 2N OS=Homo sapiens GN=TAF15 PE=1 SV=1	K7EL85;K7ENI1;K7EPT6;Q92804-2;	6853	6908	27.5973	27.7921	414.951	283880	415.202	198885	415.453	100926	416.963	213770	417.213	139446	417.464	49783.1	2.01109	0.690434	D5A12	13C4	Jurkat	Trypsin	182__MMA__L;184__MMA__L
1	0	R	KAPGGPMLLPQTYGARGK	G	1 x Label:13C(4) (M) 1 x Methyl (R)	KAPGGPM(+4.01)LLPQTYGAR(+14.02)GK	Unambiguous	KAPGGPM(1.00)LLPQTYGAR(1.00)GK	3	1	D130423_009	19582	19582	16	68	1859.03	621.02	620.68	1.01	544.37	B7ZKM0	B7ZKM0_HUMAN SART3 protein OS=Homo sapiens GN=SART3 PE=2 SV=1	Q15020;	19553	19562	68.1899	68.217	620.682	140708	621.016	27210.9	621.35	35420	622.027	23859.9	622.362	156411	622.697	64995	1.34365	1.20619	D5A12	13C4	Jurkat	Trypsin	870__MMA__L
1	0	R	MGMGNNYSGGYGTPDGLGGYGRGGGGSGGYYGQGGMSGGGWRGMY	-	1 x Label:13C(4) (M) + Oxidation (M) 3 x Label:13C(4) (M) 1 x Methyl (R)	M(+20.01)GM(+4.01)GNNYSGGYGTPDGLGGYGRGGGGSGGYYGQGGM(+4.01)SGGGWR(+14.02)GM(+4.01)Y	Unambiguous	M(1.00)GM(1.00)GNNYSGGYGTPDGLGGYGRGGGGSGGYYGQGGM(1.00)SGGGWR(1.00)GM(1.00)Y	4	2	D130424_007	44922	44922	12	264	4362.82	1091.97	1091.71	1.04	237.23	P31942-2	HNRH3_HUMAN Isoform 2 of Heterogeneous nuclear ribonucleoprotein H3 OS=Homo sapiens GN=HNRNPH3	B4DHY1;P31942;P31942-3;P31942-4;	44962	44996	140.109	140.201	1091.72	168512	1091.97	107701	1092.22	96391.5	1092.73	47861.3	1092.99	29347.1	1093.24	92897.5	1.01431	0.456532	D5A12	13C4	Jurkat	Trypsin	235__MMA__L
1	0	R	GMGPGTPAGYGRGR	E	1 x Label:13C(4) (M) + Oxidation (M) 1 x Methyl (R)	GM(+20.01)GPGTPAGYGR(+14.02)GR	Unambiguous	GM(1.00)GPGTPAGYGR(1.00)GR	3	1	D130423_008	11566	11566	16	52	1366.66	456.56	456.56	0	0	P23246	SFPQ_HUMAN Splicing factor, proline- and glutamine-rich OS=Homo sapiens GN=SFPQ PE=1 SV=2		11198	11826	42.059	44.073	456.561	946834	456.894	684726	457.228	139583	457.904	763205	458.239	441521	458.572	189351	1.34365	0.787106	D5A12	13C4	Jurkat	Trypsin	693__MMA__L
1	0	K	GGNFGGR	S	1 x Methyl (R)	GGNFGGR(+14.02)	Unambiguous	GGNFGGR(1.00)	2	0	D130424_006	12860	12860	7	12	677.32	339.67	339.67	0	2.97	F8W6I7	F8W6I7_HUMAN Heterogeneous nuclear ribonucleoprotein A1 OS=Homo sapiens GN=HNRNPA1 PE=2 SV=1	H0YH80;P09651;P09651-2;P09651-3;P51991;P51991-2;Q32P51;	12817	12873	46.6627	46.8676	339.669	224013	340.171	80614.4	340.672	14324.2	341.681	234736	342.183	62438.4	342.685	5617.9	2.01109	0.949335	D5A12	13C4	Jurkat	Trypsin	284__MMA__L
1	0	K	EQYQQQQQWGSRGGFAGRARGR	G	4 x Methyl (R)	EQYQQQQQWGSR(+14.02)GGFAGR(+14.02)AR(+14.02)GR(+14.02)	Unambiguous	EQYQQQQQWGSR(1.00)GGFAGR(1.00)AR(1.00)GR(1.00)	5	3	D130423_008	15436	15436	11	42	2606.3	522.47	522.27	-0.01	-2.72	B4DTC3	B4DTC3_HUMAN Heterogeneous nuclear ribonucleoprotein D0 OS=Homo sapiens GN=HNRNPD PE=2 SV=1	F5H6R6;H0Y8G5;H0YA96;Q14103;Q14103-2;Q14103-3;Q14103-4;	15309	15458	55.0629	55.5103	522.267	197032	522.468	278068	522.666	222010	525.486	189649	525.685	241290	525.881	202218	3.21775	0.908259	D5A12	13C4	Jurkat	Trypsin	220__MMA__L;226__MMA__L;228__MMA__L;230__MMA__L
1	0	K	EDIYSGGGGGGSR	S	1 x Methyl (R)	EDIYSGGGGGGSR(+14.02)	Unambiguous	EDIYSGGGGGGSR(1.00)	2	0	D130423_008	11807	11807	7	24	1224.54	613.28	613.28	0	0.82	Q13151	ROA0_HUMAN Heterogeneous nuclear ribonucleoprotein A0 OS=Homo sapiens GN=HNRNPA0 PE=1 SV=1		11789	11808	43.9569	44.0179	613.276	207095	613.776	153349	614.278	12724.2	615.287	129196	615.787	75379	616.29	17418.3	2.01109	0.594887	D5A12	13C4	Jurkat	Trypsin	189__MMA__L
1	0	K	QEMASASSSQRGR	S	1 x Label:13C(4) (M) + Oxidation (M) 1 x Methyl (R)	QEM(+20.01)ASASSSQR(+14.02)GR	Unambiguous	QEM(1.00)ASASSSQR(1.00)GR	3	1	D130424_007	11180	11180	13	48	1427.66	476.89	476.89	0	0	F8W6I7	F8W6I7_HUMAN Heterogeneous nuclear ribonucleoprotein A1 OS=Homo sapiens GN=HNRNPA1 PE=2 SV=1	F8VZ49;H0YH80;P09651;P09651-2;P09651-3;Q32P51;	11120	11351	42.9974	43.5387	476.895	1.33738e+06	477.229	756863	477.563	399016	478.239	991025	478.572	649933	478.907	249454	1.34365	0.758211	D5A12	13C4	Jurkat	Trypsin	213__MMA__L
1	0	R	QYEMGECTRGGFCNFMHLKPISR	E	1 x Label:13C(4) (M) + Oxidation (M) 2 x Carbamidomethyl (C) 1 x Label:13C(4) (M) 1 x Methyl (R) 1 x Gln->pyro-Glu (N-term Q)	Q(+-17.03)YEM(+20.01)GEC(+57.02)TR(+14.02)GGFC(+57.02)NFM(+4.01)HLKPISR	Unambiguous	Q(1.00)YEM(1.00)GEC(1.00)TR(1.00)GGFC(1.00)NFM(1.00)HLKPISR	4	1	D130423_008	31334	31334	15	132	2838.27	710.83	710.57	1.01	356.56	Q01081	U2AF1_HUMAN Splicing factor U2AF 35 kDa subunit OS=Homo sapiens GN=U2AF1 PE=1 SV=3	Q01081-2;Q01081-4;	31282	31383	99.8664	100.139	710.576	58690.1	710.828	66668.1	711.075	78534.2	711.584	50040.7	711.836	59113	712.088	60366.6	1.00993	0.83142	D5A12	13C4	Jurkat	Trypsin	165__MMA__L
1	0	M	AASAARGAAALR	R	1 x Methyl (R) 1 x Acetylation (Protein N-term)	(+42.01)_AASAAR(+14.02)GAAALR	Unambiguous	n(1.00)_AASAAR(1.00)GAAALR	2	1	D130423_010	17732	17732	13	22	1140.64	571.33	571.33	0	0.86	Q9GZT3	SLIRP_HUMAN SRA stem-loop-interacting RNA-binding protein, mitochondrial OS=Homo sapiens GN=SLIRP PE=1 SV=1	G3V2S9;G3V4X6;H0YJI1;Q9GZT3-2;	17680	17877	63.0067	63.6017	571.324	1.42839e+06	571.827	900783	572.33	290614	573.337	1.31631e+06	573.839	730281	574.341	171760	2.01109	0.846767	D5A12	13C4	Jurkat	Trypsin	7__MMA__L
1	0	R	FGQGGAGPVGGQGPRGMGPGTPAGYGR	G	1 x Label:13C(4) (M) + Oxidation (M) 1 x Methyl (R)	FGQGGAGPVGGQGPRGM(+20.01)GPGTPAGYGR(+14.02)	Unambiguous	FGQGGAGPVGGQGPRGM(1.00)GPGTPAGYGR(1.00)	3	1	D130424_007	28133	28133	9	52	2476.18	826.4	826.4	0.01	4.04	P23246	SFPQ_HUMAN Splicing factor, proline- and glutamine-rich OS=Homo sapiens GN=SFPQ PE=1 SV=2		28055	28079	93.2138	93.2778	826.407	127489	826.739	75263.8	827.072	20144.7	827.744	68119	828.077	41603.9	828.41	58589.7	1.34365	0.755113	D5A12	13C4	Jurkat	Trypsin	693__MMA__L
1	0	R	SWEGSPGEQPRGGGAGGRGR	R	3 x Methyl (R)	SWEGSPGEQPR(+14.02)GGGAGGR(+14.02)GR(+14.02)	Unambiguous	SWEGSPGEQPR(1.00)GGGAGGR(1.00)GR(1.00)	4	2	D130423_010	10543	10543	15	114	1995.96	500.25	500	1	502.01	Q9Y3X0	CCDC9_HUMAN Coiled-coil domain-containing protein 9 OS=Homo sapiens GN=CCDC9 PE=1 SV=1		10524	10617	40.3823	40.7009	499.999	413680	500.249	392727	500.5	273940	503.013	376659	503.266	199095	503.517	204164	3.01664	0.721914	D5A12	13C4	Jurkat	Trypsin	121__MMA__L;128__MMA__L;130__MMA__L
1	0	R	QNLAARGGFVQILTK	Q	1 x Methyl (R)	QNLAAR(+14.02)GGFVQILTK	Unambiguous	QNLAAR(1.00)GGFVQILTK	3	1	D130423_010	27304	27304	14	28	1628.94	543.99	543.99	0	0	Q9C0G0	ZN407_HUMAN Zinc finger protein 407 OS=Homo sapiens GN=ZNF407 PE=1 SV=2	Q9C0G0-2;Q9C0G0-3;	27248	27361	90.1189	90.4257	543.987	571309	544.321	529928	544.656	249812	545.325	487658	545.661	475209	545.996	208176	1.34073	0.866767	D5A12	13C4	Jurkat	Trypsin	277__MMA__L
1	0	R	SGPPGPPGGPGMPPGGRGRGRGQGNWGPPGGEMTFSIPTHK	C	1 x Label:13C(4) (M) + Oxidation (M) 2 x Dimethyl (R) 1 x Label:13C(4) (M)	SGPPGPPGGPGM(+20.01)PPGGR(+28.03)GRGR(+28.03)GQGNWGPPGGEM(+4.01)TFSIPTHK	Unambiguous	SGPPGPPGGPGM(1.00)PPGGR(1.00)GRGR(1.00)GQGNWGPPGGEM(1.00)TFSIPTHK	6	3	D130423_010	25426	25426	13	80	4055.99	677.01	677.01	0.01	1.75	Q92945	FUBP2_HUMAN Far upstream element-binding protein 2 OS=Homo sapiens GN=KHSRP PE=1 SV=4		25334	25557	84.7805	85.4126	677.007	233519	677.173	497760	677.341	581519	679.687	199572	679.856	334254	680.024	319485	2.68438	0.649994	D5A12	13C4	Jurkat	Trypsin	411__DMA__L;415__DMA__L
1	0	K	QEMASASSSQRGR	S	1 x Label:13C(4) (M) + Oxidation (M) 1 x Dimethyl (R) 1 x Methyl (R)	QEM(+20.01)ASASSSQR(+28.03)GR(+14.02)	Unambiguous	QEM(1.00)ASASSSQR(1.00)GR(1.00)	3	1	D130424_006	11927	11927	15	24	1455.69	486.24	486.24	0	2.01	H0YH80	H0YH80_HUMAN Heterogeneous nuclear ribonucleoprotein A1 (Fragment) OS=Homo sapiens GN=HNRNPA1 PE=2 SV=1	F8VZ49;F8W6I7;P09651;P09651-2;P09651-3;Q32P51;	11891	12001	44.5649	44.7446	486.239	6.33834e+06	486.573	4.58525e+06	486.906	2.38967e+06	490.262	3.1502e+06	490.597	2.76845e+06	490.933	1.61943e+06	4.02511	0.566209	D5A12	13C4	Jurkat	Trypsin	213__DMA__L;215__MMA__L
0.99	0	A	AAAAAAVAGVGRGGGGAEPR	Q	1 x Methyl (R) 1 x Acetylation (Protein N-term)	(+42.01)_AAAAAAVAGVGR(+14.02)GGGGAEPR	Unambiguous	n(1.00)_AAAAAAVAGVGR(1.00)GGGGAEPR	3	1	D130424_005	36063	36063	24	76	1720.9	574.64	574.64	0	1.16	Q9H3H3-2	CK068_HUMAN Isoform 2 of UPF0696 protein C11orf68 OS=Homo sapiens GN=C11orf68		36096	36145	115.605	115.738	574.637	143689	574.975	137029	575.309	107788	575.981	122849	576.315	86740.6	576.646	22813.9	1.34073	0.598198	D5A12	13C4	Jurkat	Trypsin	14__MMA__L
0.99	0	M	AGAAAGGRGGGAWGPGR	G	1 x Methyl (R) 1 x Acetylation (Protein N-term)	(+42.01)_AGAAAGGR(+14.02)GGGAWGPGR	Unambiguous	n(1.00)_AGAAAGGR(1.00)GGGAWGPGR	2	1	D130423_008	18166	18166	18	32	1480.73	741.37	741.37	0	-1.35	D6RFX7	D6RFX7_HUMAN Protein FAM117A (Fragment) OS=Homo sapiens GN=FAM117A PE=2 SV=1	Q9C073;	18111	18234	63.304	63.67	741.371	459795	741.873	359498	742.372	156976	743.38	416863	743.885	298766	744.386	119515	2.01109	0.855444	D5A12	13C4	Jurkat	Trypsin	9__MMA__L
0.99	0	K	CGLVIGRGGENVK	A	1 x Carbamidomethyl (C) + Ammonia-loss (N-term C) 1 x Methyl (R)	C(+39.99)GLVIGR(+14.02)GGENVK	Unambiguous	C(1.00)GLVIGR(1.00)GGENVK	2	1	D130423_008	25233	25233	19	24	1354.7	678.36	678.36	0	1.48	Q92945	FUBP2_HUMAN Far upstream element-binding protein 2 OS=Homo sapiens GN=KHSRP PE=1 SV=4	M0R3J3;	25130	25588	83.0074	84.2586	678.358	5.11737e+07	678.861	3.78781e+07	679.36	1.76839e+07	680.369	4.54745e+07	680.87	3.10812e+07	681.372	1.27639e+07	2.01109	0.83683	D5A12	13C4	Jurkat	Trypsin	25__MMA__L
0.99	0	R	SGGGGHGSSRGFGGGGYGGFYNSDGYGGNYNSQGVDWWGN	-	1 x Methyl (R)	SGGGGHGSSR(+14.02)GFGGGGYGGFYNSDGYGGNYNSQGVDWWGN	Unambiguous	SGGGGHGSSR(1.00)GFGGGGYGGFYNSDGYGGNYNSQGVDWWGN	4	1	D130423_010	36278	36278	10	234	3961.61	991.41	991.41	0	-0.5	O00571	DDX3X_HUMAN ATP-dependent RNA helicase DDX3X OS=Homo sapiens GN=DDX3X PE=1 SV=3	O00571-2;	36208	36317	114.885	115.18	991.408	52103.8	991.661	157949	991.912	226635	992.416	187435	992.666	194275	992.913	261075	1.00555	1.47196	D5A12	13C4	Jurkat	Trypsin	632__MMA__L
0.99	0	R	GRGQGNWNMGPPGGLQEFNFIVPTGK	T	1 x Label:13C(4) (M) + Oxidation (M) 1 x Methyl (R)	GR(+14.02)GQGNWNM(+20.01)GPPGGLQEFNFIVPTGK	Unambiguous	GR(1.00)GQGNWNM(1.00)GPPGGLQEFNFIVPTGK	3	1	D130423_010	37696	37696	8	100	2791.37	931.46	931.46	0	-0.72	B4DT31	B4DT31_HUMAN Far upstream element-binding protein 1 OS=Homo sapiens GN=FUBP1 PE=2 SV=1	E9PEB5;Q96AE4;Q96AE4-2;	37645	37758	118.881	119.194	931.464	78574.9	931.796	141710	932.132	125080	932.808	101691	933.14	127583	933.477	81381.6	1.34365	0.899499	D5A12	13C4	Jurkat	Trypsin	384__MMA__L
0.99	0	R	RGGMIVDPLR	S	1 x Label:13C(4) (M) + Oxidation (M) 1 x Methyl (R)	R(+14.02)GGM(+20.01)IVDPLR	Unambiguous	R(1.00)GGM(1.00)IVDPLR	3	0	D130424_006	25487	25487	11	18	1146.64	383.22	383.22	0	0	H0Y555	H0Y555_HUMAN Proteasome inhibitor PI31 subunit (Fragment) OS=Homo sapiens GN=PSMF1 PE=4 SV=1	E7ER20;F5H4Z3;Q5QPM7;Q92530;	25430	25745	85.5764	86.4727	383.219	701683	383.553	235442	383.887	120807	384.564	636588	384.899	349536	385.232	110863	1.34365	1.03692	D5A12	13C4	Jurkat	Trypsin	143__MMA__L
0.99	0	R	GSGGGSSGGSIGGRGSSSGGVK	S	1 x Methyl (R)	GSGGGSSGGSIGGR(+14.02)GSSSGGVK	Unambiguous	GSGGGSSGGSIGGR(1.00)GSSSGGVK	3	1	D130423_008	7501	7501	14	84	1764.83	589.29	589.28	0	0	P04264	K2C1_HUMAN Keratin, type II cytoskeletal 1 OS=Homo sapiens GN=KRT1 PE=1 SV=6		7486	7506	29.6711	29.7437	589.285	115229	589.62	104761	589.953	63464	590.627	44637.1	590.96	64649.2	591.294	20597.5	1.34073	0.458217	D5A12	13C4	Jurkat	Trypsin	616__MMA__L
0.99	0	K	EVYQQQQYGSGGR	G	1 x Methyl (R)	EVYQQQQYGSGGR(+14.02)	Unambiguous	EVYQQQQYGSGGR(1.00)	2	0	D130423_008	12782	12782	7	24	1512.7	757.35	757.36	0	-1.32	Q99729-3	ROAA_HUMAN Isoform 3 of Heterogeneous nuclear ribonucleoprotein A\B OS=Homo sapiens GN=HNRNPAB	D6R9P3;D6RBZ0;D6RD18;Q99729;Q99729-2;Q99729-4;	12771	12786	47.0686	47.1139	757.352	87413.1	757.857	47582.7	758.356	19874.2	759.368	92943.3	759.869	57844.2	760.366	15634.6	2.01109	1.07459	D5A12	13C4	Jurkat	Trypsin	245__MMA__L
0.98	0	R	QVVMLLTAGSGGRGGGGGRR	Q	1 x Label:13C(4) (M) 1 x Methyl (R) 1 x Gln->pyro-Glu (N-term Q)	Q(+-17.03)VVM(+4.01)LLTAGSGGR(+14.02)GGGGGRR	Unambiguous	Q(1.00)VVM(1.00)LLTAGSGGR(1.00)GGGGGRR	3	1	D130423_008	29198	29198	23	76	1886.01	629.68	629.68	0	0	Q9H6R0	DHX33_HUMAN Putative ATP-dependent RNA helicase DHX33 OS=Homo sapiens GN=DHX33 PE=1 SV=2	I3L0M5;Q05BE5;	29127	29238	94.0123	94.311	629.677	443339	630.011	443384	630.345	221535	631.021	327007	631.357	299570	631.69	143879	1.34365	0.695194	D5A12	13C4	Jurkat	Trypsin	33__MMA__L
0.98	0	R	MGMGNNYSGGYGTPDGLGGYGRGGGGSGGYYGQGGMSGGGWRGMY	-	1 x Label:13C(4) (M) + Oxidation (M) 3 x Label:13C(4) (M) 2 x Methyl (R)	M(+4.01)GM(+4.01)GNNYSGGYGTPDGLGGYGR(+14.02)GGGGSGGYYGQGGM(+20.01)SGGGWR(+14.02)GM(+4.01)Y	Unambiguous	M(1.00)GM(1.00)GNNYSGGYGTPDGLGGYGR(1.00)GGGGSGGYYGQGGM(1.00)SGGGWR(1.00)GM(1.00)Y	4	2	D130423_010	34126	34126	10	264	4376.84	1095.72	1095.22	2.03	462.66	P31942-2	HNRH3_HUMAN Isoform 2 of Heterogeneous nuclear ribonucleoprotein H3 OS=Homo sapiens GN=HNRNPH3	B4DHY1;P31942;P31942-3;P31942-4;	34081	34115	109.02	109.114	1095.22	38396.8	1095.47	229162	1095.72	151152	1097.23	52446.7	1097.49	135537	1097.74	217005	2.01986	0.967228	D5A12	13C4	Jurkat	Trypsin	215__MMA__L;235__MMA__L
0.98	0	-	MRPGTGAERGGLMVSEMESHPPSQGPGDGER	R	3 x Label:13C(4) (M) 1 x Methyl (R) 1 x Acetylation (Protein N-term)	(+42.01)_M(+4.01)RPGTGAER(+14.02)GGLM(+4.01)VSEM(+4.01)ESHPPSQGPGDGER	Unambiguous	n(1.00)_M(1.00)RPGTGAER(1.00)GGLM(1.00)VSEM(1.00)ESHPPSQGPGDGER	4	1	D130424_006	34651	34651	16	180	3276.51	820.39	820.13	1.01	306.73	F5H578	F5H578_HUMAN Pre-mRNA-processing factor 40 homolog A (Fragment) OS=Homo sapiens GN=PRPF40A PE=2 SV=1	O75400;O75400-3;	34619	34741	111.54	111.875	820.134	81312.7	820.384	276115	820.635	282852	821.143	172310	821.399	245879	821.645	163139	1.01212	0.907926	D5A12	13C4	Jurkat	Trypsin	9__MMA__L
0.98	0	R	GVPPPPTVRGAPAPR	A	2 x Methyl (R)	GVPPPPTVR(+14.02)GAPAPR(+14.02)	Unambiguous	GVPPPPTVR(1.00)GAPAPR(1.00)	3	1	D130423_009	17325	17325	15	56	1495.86	499.63	499.63	0	-0.67	Q07666	KHDR1_HUMAN KH domain-containing, RNA-binding, signal transduction-associated protein 1 OS=Homo sapiens GN=KHDRBS1 PE=1 SV=1	Q07666-2;Q07666-3;	17264	17484	61.4874	62.132	499.628	903985	499.962	780170	500.296	353694	502.309	763533	502.642	597942	502.979	264011	2.68146	0.797648	D5A12	13C4	Jurkat	Trypsin	340__MMA__L;346__MMA__L
0.98	0	R	FSASSGGGGSRGAPQHYPK	T	1 x Methyl (R)	FSASSGGGGSR(+14.02)GAPQHYPK	Unambiguous	FSASSGGGGSR(1.00)GAPQHYPK	3	1	D130424_007	18474	18474	13	72	1860.89	621.3	621.3	0	2.15	D3DQV9	D3DQV9_HUMAN Eukaryotic translation initiation factor 4 gamma 2 (Fragment) OS=Homo sapiens GN=EIF4G2 PE=2 SV=1	H0Y3P2;H0YCF8;H0YCH5;H0YD77;H0YD99;H0YDC0;H0YEC5;H0YEN8;P78344;P78344-2;	18464	18476	65.5719	65.6082	621.304	101456	621.636	72908.4	621.971	26845.5	622.643	52665.2	622.98	85008	623.316	24720.5	1.34073	0.807085	D5A12	13C4	Jurkat	Trypsin	23__MMA__L
0.98	0	R	KAQPQDSRGGSKK	Y	1 x Methyl (R)	KAQPQDSR(+14.02)GGSKK	Unambiguous	KAQPQDSR(1.00)GGSKK	2	1	D130424_006	9405	9405	10	24	1399.75	700.88	700.88	0	-0.7	E9PPJ0	E9PPJ0_HUMAN Splicing factor 3B subunit 2 OS=Homo sapiens GN=SF3B2 PE=2 SV=1	H0YEX5;Q13435;	9369	9457	38.5337	38.7389	700.886	677365	701.388	468575	701.886	212676	702.896	607219	703.396	444761	703.896	168581	2.01109	0.898386	D5A12	13C4	Jurkat	Trypsin	867__MMA__L
0.97	0	K	DGSQRGGIFSQFANQNLSK	K	1 x Methyl (R)	DGSQR(+14.02)GGIFSQFANQNLSK	Unambiguous	DGSQR(1.00)GGIFSQFANQNLSK	3	1	D130423_010	29602	29602	12	36	2067.01	690.01	690.01	0	-2.36	C9JR58	C9JR58_HUMAN Zinc finger protein 136 (Fragment) OS=Homo sapiens GN=ZNF136 PE=2 SV=1	F8WES0;P52737;	29571	29618	96.5628	96.6909	690.01	96812.4	690.346	55575.4	690.681	39136.4	691.353	96823.4	691.685	102037	692.022	43069.6	1.34073	1.26318	D5A12	13C4	Jurkat	Trypsin	14__MMA__L
0.97	0	R	CVHPRGGVIQSVSSWK	H	1 x Carbamidomethyl (C) + Ammonia-loss (N-term C) 1 x Methyl (R)	C(+39.99)VHPR(+14.02)GGVIQSVSSWK	Unambiguous	C(1.00)VHPR(1.00)GGVIQSVSSWK	3	1	D130423_008	26410	26410	19	60	1792.9	598.64	598.64	0	0.56	Q96B23	CR025_HUMAN Uncharacterized protein C18orf25 OS=Homo sapiens GN=C18orf25 PE=1 SV=2	Q96B23-2;	26335	26522	86.3259	86.8352	598.641	322214	598.975	313567	599.312	184425	599.984	322315	600.316	276148	600.651	188086	1.34073	0.958965	D5A12	13C4	Jurkat	Trypsin	346__MMA__L
0.97	0	R	GMGPGTPAGYGRGR	E	1 x Label:13C(4) (M) + Oxidation (M) 1 x Methyl (R)	GM(+20.01)GPGTPAGYGRGR(+14.02)	Unambiguous	GM(1.00)GPGTPAGYGRGR(1.00)	3	1	D130424_005	20382	20382	13	26	1366.66	456.56	456.56	0	0.71	P23246	SFPQ_HUMAN Splicing factor, proline- and glutamine-rich OS=Homo sapiens GN=SFPQ PE=1 SV=2		20339	20445	71.0252	71.3333	456.562	383249	456.9	193224	457.233	91010.2	457.905	381892	458.239	210237	458.574	40714.1	1.34365	0.948104	D5A12	13C4	Jurkat	Trypsin	695__MMA__L
0.97	0	R	MGMGNNYSGGYGTPDGLGGYGRGGGGSGGYYGQGGMSGGGWRGMY	-	1 x Label:13C(4) (M) + Oxidation (M) 3 x Label:13C(4) (M) 2 x Methyl (R)	M(+20.01)GM(+4.01)GNNYSGGYGTPDGLGGYGR(+14.02)GGGGSGGYYGQGGM(+4.01)SGGGWR(+14.02)GM(+4.01)Y	Unambiguous	M(1.00)GM(1.00)GNNYSGGYGTPDGLGGYGR(1.00)GGGGSGGYYGQGGM(1.00)SGGGWR(1.00)GM(1.00)Y	4	2	D130423_008	36301	36301	10	264	4376.84	1095.47	1095.22	1.03	234.19	P31942-2	HNRH3_HUMAN Isoform 2 of Heterogeneous nuclear ribonucleoprotein H3 OS=Homo sapiens GN=HNRNPH3	B4DHY1;P31942;P31942-3;P31942-4;	36173	36598	113.259	114.413	1095.22	351482	1095.47	420111	1095.72	436626	1097.24	137238	1097.5	165377	1097.75	293011	2.01986	0.492979	D5A12	13C4	Jurkat	Trypsin	215__MMA__L;235__MMA__L
0.96	0	-	MFGSSRGGVR	G	1 x Label:13C(4) (M) 1 x Methyl (R) 1 x Acetylation (Protein N-term)	(+42.01)_M(+4.01)FGSSR(+14.02)GGVR	Unambiguous	n(1.00)_M(1.00)FGSSR(1.00)GGVR	2	1	D130423_010	19270	19270	14	18	1112.56	557.29	557.29	0	0.9	Q9BU76	MMTA2_HUMAN Multiple myeloma tumor-associated protein 2 OS=Homo sapiens GN=MMTAG2 PE=1 SV=1	Q9BU76-2;Q9BU76-3;Q9BU76-4;	19162	19461	67.3111	68.1867	557.286	5.09573e+06	557.788	2.85992e+06	558.289	1.08593e+06	559.301	2.93144e+06	559.803	1.68383e+06	560.302	550041	2.01548	0.571284	D5A12	13C4	Jurkat	Trypsin	6__MMA__L
0.96	0	R	AGGLLGAGPDPRGGGPMGPGSGPNLR	A	1 x Label:13C(4) (M) + Oxidation (M) 1 x Methyl (R)	AGGLLGAGPDPRGGGPM(+20.01)GPGSGPNLR(+14.02)	Unambiguous	AGGLLGAGPDPRGGGPM(1.00)GPGSGPNLR(1.00)	3	1	D130423_009	26262	26262	16	100	2348.18	783.74	783.73	0	-0.43	P0CG12	CTF8A_HUMAN Chromosome transmission fidelity protein 8 homolog isoform 2 OS=Homo sapiens GN=CHTF8 PE=1 SV=1		26165	26196	86.9206	87.0036	783.738	85304.7	784.071	125612	784.404	115845	785.076	49751.6	785.41	116475	785.75	12447.4	1.34365	0.546801	D5A12	13C4	Jurkat	Trypsin	186__MMA__L
0.96	0	R	FPPYYMR	R	1 x Label:13C(4) (M) 1 x Methyl (R)	FPPYYM(+4.01)R(+14.02)	Unambiguous	FPPYYM(1.00)R(1.00)	2	0	D130423_010	25116	25116	6	12	990.48	496.25	496.25	0	-2.02	P67809	YBOX1_HUMAN Nuclease-sensitive element-binding protein 1 OS=Homo sapiens GN=YBX1 PE=1 SV=3	C9J5V9;H0Y449;	25095	25117	84.1304	84.1905	496.248	70363.4	496.749	46192.6	497.246	16482.9	498.265	90462	498.766	22684.3	499.271	6794.48	2.01548	0.901546	D5A12	13C4	Jurkat	Trypsin	169__MMA__L
0.95	0	R	NMGGPYGGGNYGPGGSGGSGGYGGRSR	Y	1 x Label:13C(4) (M) + Oxidation (M) 1 x Methyl (R)	NM(+20.01)GGPYGGGNYGPGGSGGSGGYGGR(+14.02)SR	Unambiguous	NM(1.00)GGPYGGGNYGPGGSGGSGGYGGR(1.00)SR	3	1	D130423_008	15310	15310	12	104	2466.05	823.69	823.02	2	811.82	P22626	ROA2_HUMAN Heterogeneous nuclear ribonucleoproteins A2\B1 OS=Homo sapiens GN=HNRNPA2B1 PE=1 SV=2	P22626-2;	15282	15303	54.974	55.0463	823.025	62357.2	823.361	59451.5	823.692	72703.7	824.37	56277.5	824.702	65185.5	825.039	33505.6	1.34365	0.796703	D5A12	13C4	Jurkat	Trypsin	350__MMA__L
0.95	0	M	ADDAGAAGGPGGPGGPGMGNRGGFR	G	1 x Label:13C(4) (M) + Oxidation (M) 1 x Methyl (R) 1 x Acetylation (Protein N-term)	(+42.01)_ADDAGAAGGPGGPGGPGM(+20.01)GNR(+14.02)GGFR	Unambiguous	n(1.00)_ADDAGAAGGPGGPGGPGM(1.00)GNR(1.00)GGFR	3	1	D130423_009	18997	18997	13	96	2231	744.67	744.67	0	-0.45	P15880	RS2_HUMAN 40S ribosomal protein S2 OS=Homo sapiens GN=RPS2 PE=1 SV=2	E9PM36;E9PMM9;E9PPT0;E9PQD7;	19003	19010	66.614	66.636	744.676	70831.8	745.013	21854.3	745.341	76040.3	746.012	29678.7	746.346	54998.3	746.684	24079.4	1.34365	0.644572	D5A12	13C4	Jurkat	Trypsin	22__MMA__L
0.95	0	R	GGVRGGQDQFNWEDVK	T	1 x Methyl (R)	GGVR(+14.02)GGQDQFNWEDVK	Unambiguous	GGVR(1.00)GGQDQFNWEDVK	3	1	D130423_008	23474	23474	11	60	1804.85	602.62	602.62	-0.01	-6.09	Q9BU76	MMTA2_HUMAN Multiple myeloma tumor-associated protein 2 OS=Homo sapiens GN=MMTAG2 PE=1 SV=1	Q9BU76-2;Q9BU76-3;Q9BU76-4;	23456	23495	78.3445	78.4502	602.624	93020.7	602.957	67162.4	603.294	23203.9	603.963	106908	604.297	74309	604.632	19168	1.34073	1.09269	D5A12	13C4	Jurkat	Trypsin	10__MMA__L
0.95	0	R	LLALSGPGGGRGR	G	2 x Methyl (R)	LLALSGPGGGR(+14.02)GR(+14.02)	Unambiguous	LLALSGPGGGR(1.00)GR(1.00)	3	1	D130423_010	16937	16937	13	48	1237.73	413.58	413.58	0	0	G3V579	G3V579_HUMAN Pinin OS=Homo sapiens GN=PNN PE=2 SV=1	G3V5F0;Q9H307;	16908	17036	60.6635	61.0662	413.582	618594	413.917	435745	414.251	119375	416.264	437094	416.598	345493	416.932	114843	2.68146	0.764607	D5A12	13C4	Jurkat	Trypsin	54__MMA__L;56__MMA__L
0.95	0	R	GRGRGQGNWGPPGGEMTFSIPTHK	C	1 x Label:13C(4) (M) + Oxidation (M) 1 x Dimethyl (R)	GRGR(+28.03)GQGNWGPPGGEM(+20.01)TFSIPTHK	Unambiguous	GRGR(1.00)GQGNWGPPGGEM(1.00)TFSIPTHK	5	2	D130423_008	23910	23910	9	46	2571.26	515.26	515.26	0	-0.85	Q92945	FUBP2_HUMAN Far upstream element-binding protein 2 OS=Homo sapiens GN=KHSRP PE=1 SV=4		23830	23873	79.3871	79.502	515.26	46499.1	515.46	78291.7	515.66	56852.9	516.87	23643.5	517.071	78289.5	517.271	60000.3	1.61063	0.891488	D5A12	13C4	Jurkat	Trypsin	415__DMA__L
0.95	0	R	FGQGGAGPVGGQGPRGMGPGTPAGYGRGR	E	1 x Label:13C(4) (M) + Oxidation (M) 2 x Methyl (R)	FGQGGAGPVGGQGPRGM(+20.01)GPGTPAGYGR(+14.02)GR(+14.02)	Unambiguous	FGQGGAGPVGGQGPRGM(1.00)GPGTPAGYGR(1.00)GR(1.00)	4	2	D130423_008	18514	18514	13	168	2703.32	676.84	676.84	0	-1.11	P23246	SFPQ_HUMAN Splicing factor, proline- and glutamine-rich OS=Homo sapiens GN=SFPQ PE=1 SV=2		18553	18598	64.5745	64.6933	676.84	115700	677.09	160047	677.337	95313.1	678.853	94173.6	679.104	160404	679.352	53078.1	2.01328	0.829127	D5A12	13C4	Jurkat	Trypsin	693__MMA__L;695__MMA__L
0.95	0	R	SQTGWPRGVTQFGNK	Y	1 x Methyl (R)	SQTGWPR(+14.02)GVTQFGNK	Unambiguous	SQTGWPR(1.00)GVTQFGNK	3	1	D130423_008	21712	21712	13	28	1675.84	559.62	559.62	0	0.58	O43809	CPSF5_HUMAN Cleavage and polyadenylation specificity factor subunit 5 OS=Homo sapiens GN=NUDT21 PE=1 SV=1		21656	21736	73.3445	73.5734	559.62	186951	559.956	172344	560.289	85114.1	560.963	152845	561.297	162408	561.631	78180.8	1.34073	0.885297	D5A12	13C4	Jurkat	Trypsin	15__MMA__L
0.94	0	R	SRGFGFITFTNPEHASVAMR	A	1 x Label:13C(4) (M) + Oxidation (M) 1 x Methyl (R)	SR(+14.02)GFGFITFTNPEHASVAM(+20.01)R	Unambiguous	SR(1.00)GFGFITFTNPEHASVAM(1.00)R	4	1	D130423_009	28819	28819	13	114	2258.11	565.53	565.53	0	-0.89	P98179	RBM3_HUMAN Putative RNA-binding protein 3 OS=Homo sapiens GN=RBM3 PE=1 SV=1		28766	28809	94.1896	94.3029	565.534	176198	565.786	126507	566.035	24722.3	566.54	50257.9	566.792	66180.7	567.042	42453.9	1.00774	0.485275	D5A12	13C4	Jurkat	Trypsin	47__MMA__L
0.94	0	K	SYVTDDGQGMGRGSRPYR	N	1 x Label:13C(4) (M) 3 x Methyl (R)	SYVTDDGQGM(+4.01)GR(+14.02)GSR(+14.02)PYR(+14.02)	Unambiguous	SYVTDDGQGM(1.00)GR(1.00)GSR(1.00)PYR(1.00)	4	1	D130423_010	14613	14613	14	102	2046.97	512.75	512.75	0	0	A8MQB8	A8MQB8_HUMAN Fragile X mental retardation protein 1 OS=Homo sapiens GN=FMR1 PE=2 SV=1	F8W871;G3V0J0;G8JL90;Q06787;Q06787-2;Q06787-3;Q06787-4;Q06787-5;Q06787-6;Q06787-7;Q06787-8;	14562	14692	53.5351	53.9227	512.751	720966	513.002	779659	513.252	478964	515.768	408908	516.021	482821	516.271	210067	3.01883	0.556578	D5A12	13C4	Jurkat	Trypsin	450__MMA__L;453__MMA__L;456__MMA__L
0.93	0	K	MRGASSGKK	T	1 x Label:13C(4) (M) + Oxidation (M) 1 x Methyl (R)	M(+20.01)R(+14.02)GASSGKK	Unambiguous	M(1.00)R(1.00)GASSGKK	3	1	D130424_006	8998	8998	16	32	954.51	319.18	319.18	0	0	Q15014	MO4L2_HUMAN Mortality factor 4-like protein 2 OS=Homo sapiens GN=MORF4L2 PE=1 SV=1	Q5JXX1;Q5JXX2;Q5JXX3;Q5JXX6;	8977	9017	37.5819	37.6979	319.178	202898	319.512	81388.9	319.845	10555.9	320.521	184689	320.855	33274.6	321.19	12301.6	1.34365	0.780976	D5A12	13C4	Jurkat	Trypsin	35__MMA__L
0.92	0	K	QEMASASSSQRGR	S	1 x Label:13C(4) (M) + Oxidation (M) 1 x Dimethyl (R) 1 x Methyl (R)	QEM(+20.01)ASASSSQR(+14.02)GR(+28.03)	Unambiguous	QEM(1.00)ASASSSQR(1.00)GR(1.00)	3	1	D130424_005	11889	11889	10	24	1455.69	486.24	486.24	0	0	F8VZ49	F8VZ49_HUMAN Heterogeneous nuclear ribonucleoprotein A1 (Fragment) OS=Homo sapiens GN=HNRNPA1 PE=2 SV=1	F8W6I7;H0YH80;P09651;P09651-2;P09651-3;Q32P51;	11848	11925	44.5913	44.7163	486.239	1.00282e+07	486.573	7.08605e+06	486.906	3.52409e+06	490.266	9.99733e+06	490.601	5.8437e+06	490.936	3.43493e+06	4.02511	0.933986	D5A12	13C4	Jurkat	Trypsin	213__MMA__L;215__DMA__L
0.92	0	R	AILPAPVNVGRGSSMGLPR	A	1 x Label:13C(4) (M) + Oxidation (M) 1 x Methyl (R)	AILPAPVNVGR(+14.02)GSSM(+20.01)GLPR	Unambiguous	AILPAPVNVGR(1.00)GSSM(1.00)GLPR	3	1	D130423_010	26611	26611	15	72	1925.07	642.7	642.7	0	0	E9PEK0	E9PEK0_HUMAN HMG domain-containing protein 3 OS=Homo sapiens GN=HMGXB3 PE=2 SV=1	Q12766;Q12766-2;	26572	26631	88.2452	88.4115	642.697	154369	643.029	125987	643.366	66915	644.04	100539	644.376	75034.9	644.711	24255.2	1.34365	0.575427	D5A12	13C4	Jurkat	Trypsin	497__MMA__L
0.92	0	R	MQSTYNYNMRGGAYPPR	Y	1 x Label:13C(4) (M) + Oxidation (M) 1 x Label:13C(4) (M) 1 x Methyl (R)	M(+20.01)QSTYNYNM(+4.01)R(+14.02)GGAYPPR	Unambiguous	M(1.00)QSTYNYNM(1.00)R(1.00)GGAYPPR	3	1	D130423_009	18643	18643	14	64	2042.93	682.32	681.98	1.01	492.92	O95793	STAU1_HUMAN Double-stranded RNA-binding protein Staufen homolog 1 OS=Homo sapiens GN=STAU1 PE=1 SV=2	F6UDC6;O95793-2;O95793-3;Q5JW28;Q5JW30;	18669	18690	65.6134	65.6709	681.984	116709	682.318	146265	682.652	110672	683.33	205608	683.664	105920	683.999	58712.4	1.34657	0.990883	D5A12	13C4	Jurkat	Trypsin	67__MMA__L
0.9	0	R	LPSLFSQNIIPEYGMFQGMRGGGAFPGGSR	F	1 x Label:13C(4) (M) + Oxidation (M) 1 x Label:13C(4) (M) 1 x Methyl (R)	LPSLFSQNIIPEYGM(+20.01)FQGM(+4.01)RGGGAFPGGSR(+14.02)	Unambiguous	LPSLFSQNIIPEYGM(1.00)FQGM(1.00)RGGGAFPGGSR(1.00)	3	1	D130423_008	43360	43360	10	58	3208.58	1070.54	1070.53	0.01	3.12	Q9ULX6-2	AKP8L_HUMAN Isoform 2 of A-kinase anchor protein 8-like OS=Homo sapiens GN=AKAP8L	Q9ULX6;	43319	43377	132.894	133.052	1070.54	39899.2	1070.87	73712.1	1071.2	88791	1071.87	32461.6	1072.21	79803.5	1072.55	61754.5	1.34657	0.859771	D5A12	13C4	Jurkat	Trypsin	247__MMA__L
0.9	0	-	MDLPALLPAPTARGGQHGGGPGPLR	R	1 x Label:13C(4) (M) + Oxidation (M) 1 x Methyl (R) 1 x Acetylation (Protein N-term)	(+42.01)_M(+20.01)DLPALLPAPTAR(+14.02)GGQHGGGPGPLR	Unambiguous	n(1.00)_M(1.00)DLPALLPAPTAR(1.00)GGQHGGGPGPLR	3	1	D130423_010	33219	33219	14	96	2511.32	838.12	838.11	0.02	7.17	Q2QGD7	ZXDC_HUMAN Zinc finger protein ZXDC OS=Homo sapiens GN=ZXDC PE=1 SV=2	Q2QGD7-2;	33165	33207	106.423	106.544	838.117	107815	838.446	152244	838.78	92889	839.46	113641	839.789	200873	840.129	120332	1.34365	1.23204	D5A12	13C4	Jurkat	Trypsin	13__MMA__L
0.9	0	R	SGQGAFGNMCRGGR	M	1 x Label:13C(4) (M) + Oxidation (M) 1 x Carbamidomethyl (C) 1 x Methyl (R)	SGQGAFGNM(+20.01)C(+57.02)R(+14.02)GGR	Unambiguous	SGQGAFGNM(1.00)C(1.00)R(1.00)GGR	3	1	D130423_010	8268	8268	14	52	1487.65	496.89	496.89	0	0	P36578	RL4_HUMAN 60S ribosomal protein L4 OS=Homo sapiens GN=RPL4 PE=1 SV=5	H3BTP7;H3BU31;	8230	8317	32.8156	33.1038	496.893	386013	497.227	248067	497.561	116827	498.236	308875	498.57	199625	498.906	135612	1.34365	0.85778	D5A12	13C4	Jurkat	Trypsin	97__MMA__L
0.89	0	-	MYNGIGLPTPRGSGTNGYVQR	N	1 x Label:13C(4) (M) + Oxidation (M) 1 x Methyl (R) 1 x Acetylation (Protein N-term)	(+42.01)_M(+20.01)YNGIGLPTPRGSGTNGYVQR(+14.02)	Unambiguous	n(1.00)_M(1.00)YNGIGLPTPRGSGTNGYVQR(1.00)	3	1	D130424_005	40365	40365	12	80	2313.14	772.39	772.05	1.01	437.5	Q9UQ35	SRRM2_HUMAN Serine\arginine repetitive matrix protein 2 OS=Homo sapiens GN=SRRM2 PE=1 SV=2	I3L0N7;I3L4D8;Q9UQ35-2;	40413	40431	127.538	127.588	772.055	32407.3	772.39	63903.6	772.721	57783	773.399	37879.5	773.73	55797.5	774.068	32936.8	1.34365	0.821666	D5A12	13C4	Jurkat	Trypsin	21__MMA__L
0.88	0	R	LVEQLFSSGAIQVVVASRSLCWGMNVAAHLVIIMDTQYYNGK	L	1 x Label:13C(4) (M) + Oxidation (M) 1 x Carbamidomethyl (C) 1 x Dimethyl (R) 1 x Label:13C(4) (M)	LVEQLFSSGAIQVVVASR(+28.03)SLC(+57.02)WGM(+20.01)NVAAHLVIIM(+4.01)DTQYYNGK	Unambiguous	LVEQLFSSGAIQVVVASR(1.00)SLC(1.00)WGM(1.00)NVAAHLVIIM(1.00)DTQYYNGK	5	1	D130424_005	56127	56127	15	82	4719.42	945.29	944.89	-0.02	-3.41	B4E0P5	B4E0P5_HUMAN U5 small nuclear ribonucleoprotein 200 kDa helicase OS=Homo sapiens GN=SNRNP200 PE=2 SV=1	O75643;	56019	56096	170.803	171.012	944.889	71574.1	945.095	96905.8	945.296	203882	946.495	57122.9	946.696	46360.9	946.894	127686	1.61238	0.62082	D5A12	13C4	Jurkat	Trypsin	175__DMA__L
0.88	0	R	KAQPQDSRGGSK	K	1 x Methyl (R)	KAQPQDSR(+14.02)GGSK	Unambiguous	KAQPQDSR(1.00)GGSK	3	1	D130424_007	9575	9575	13	44	1271.66	424.9	424.89	0.01	6.29	E9PPJ0	E9PPJ0_HUMAN Splicing factor 3B subunit 2 OS=Homo sapiens GN=SF3B2 PE=2 SV=1	H0YEX5;Q13435;	9545	9699	39.1227	39.4881	424.893	928892	425.228	553003	425.561	172971	426.234	1.03034e+06	426.568	526992	426.903	162045	1.34073	1.03898	D5A12	13C4	Jurkat	Trypsin	867__MMA__L
0.87	0	R	MQSTYNYNMRGGAYPPR	Y	1 x Label:13C(4) (M) + Oxidation (M) 1 x Label:13C(4) (M) 1 x Methyl (R)	M(+4.01)QSTYNYNM(+20.01)R(+14.02)GGAYPPR	Unambiguous	M(1.00)QSTYNYNM(1.00)R(1.00)GGAYPPR	3	1	D130424_005	25768	25768	13	64	2042.93	681.99	681.98	0	1.96	O95793	STAU1_HUMAN Double-stranded RNA-binding protein Staufen homolog 1 OS=Homo sapiens GN=STAU1 PE=1 SV=2	F6UDC6;O95793-2;O95793-3;Q5JW28;Q5JW30;	25775	25811	86.6734	86.7754	681.984	189738	682.318	141271	682.654	34442	683.333	193235	683.664	139690	683.999	57282.3	1.34657	1.06774	D5A12	13C4	Jurkat	Trypsin	67__MMA__L
0.87	0	R	STVDAPTAAGRGR	G	2 x Methyl (R)	STVDAPTAAGR(+14.02)GR(+14.02)	Unambiguous	STVDAPTAAGR(1.00)GR(1.00)	3	1	D130423_008	10071	10071	15	48	1285.67	429.57	429.56	0	0.78	Q99832	TCPH_HUMAN T-complex protein 1 subunit eta OS=Homo sapiens GN=CCT7 PE=1 SV=2	B7Z1C9;F5GZK5;Q99832-2;Q99832-3;Q99832-4;	10028	10141	38.1388	38.5051	429.565	1.25412e+06	429.899	835351	430.235	327073	432.246	1.12883e+06	432.581	776246	432.915	288282	2.68146	0.907642	D5A12	13C4	Jurkat	Trypsin	407__MMA__L;409__MMA__L
0.86	0	K	AGFRDGLGGSEEMRSMDEAGYR	K	1 x Label:13C(4) (M) + Oxidation (M) 1 x Label:13C(4) (M) 1 x Methyl (R)	AGFRDGLGGSEEM(+4.01)RSM(+20.01)DEAGYR(+14.02)	Unambiguous	AGFRDGLGGSEEM(1.00)RSM(1.00)DEAGYR(1.00)	3	2	D130424_007	44692	44692	16	84	2428.08	810.7	810.37	1	410.2	Q86VF2-5	IGFN1_HUMAN Isoform 5 of Immunoglobulin-like and fibronectin type III domain-containing protein 1 OS=Homo sapiens GN=IGFN1		44486	44852	138.794	139.805	810.364	224869	810.698	378408	811.032	309010	811.706	250648	812.041	345191	812.375	199731	1.34657	0.872062	D5A12	13C4	Jurkat	Trypsin	2035__MMA__L
0.85	0	R	SGPPGPPGGPGMPPGGRGR	G	1 x Label:13C(4) (M) + Oxidation (M) 2 x Methyl (R)	SGPPGPPGGPGM(+20.01)PPGGR(+14.02)GR(+14.02)	Unambiguous	SGPPGPPGGPGM(1.00)PPGGR(1.00)GR(1.00)	3	1	D130423_008	13315	13315	11	72	1731.87	578.3	578.3	0	1.73	Q92945	FUBP2_HUMAN Far upstream element-binding protein 2 OS=Homo sapiens GN=KHSRP PE=1 SV=4		13261	13397	48.6832	49.1464	578.294	195703	578.631	175222	578.964	99299.9	580.98	90099.3	581.313	118027	581.649	71832.6	2.68438	0.595372	D5A12	13C4	Jurkat	Trypsin	411__MMA__L;413__MMA__L
0.85	0	M	ADDAGAAGGPGGPGGPGMGNRGGFR	G	1 x Label:13C(4) (M) + Oxidation (M) 1 x Methyl (R) 1 x Acetylation (Protein N-term)	(+42.01)_ADDAGAAGGPGGPGGPGM(+20.01)GNRGGFR(+14.02)	Unambiguous	n(1.00)_ADDAGAAGGPGGPGGPGM(1.00)GNRGGFR(1.00)	3	1	D130423_008	19235	19235	14	96	2231	745.34	744.67	2	897.8	E9PQD7	E9PQD7_HUMAN 40S ribosomal protein S2 OS=Homo sapiens GN=RPS2 PE=2 SV=1	E9PM36;E9PMM9;E9PPT0;P15880;	19203	19219	66.4496	66.5001	744.675	87454.5	745.007	86551	745.34	42551.6	746.016	82994.4	746.35	72012.4	746.683	45374	1.34365	0.925302	D5A12	13C4	Jurkat	Trypsin	26__MMA__L
0.85	0	K	FNSAIRGK	L	1 x Methyl (R)	FNSAIR(+14.02)GK	Unambiguous	FNSAIR(1.00)GK	2	1	D130424_006	16096	16096	9	14	905.51	453.76	453.76	0	0	G3XAC6	G3XAC6_HUMAN RNA-binding protein 39 OS=Homo sapiens GN=RBM39 PE=2 SV=1	Q14498;Q14498-2;Q5QP22;Q5QP23;	16066	16203	58.44	58.8407	453.762	1.04023e+06	454.264	447478	454.765	132675	455.772	820033	456.274	295476	456.775	51081.2	2.01109	0.719946	D5A12	13C4	Jurkat	Trypsin	109__MMA__L
0.84	0	M	GCSRVATSFELIIISRLLVGICAGVSSNVVPMYLGELAPK	N	1 x Label:13C(4) (M) + Oxidation (M) 2 x Carbamidomethyl (C) 1 x Methyl (R) 1 x Acetylation (Protein N-term)	(+42.01)_GC(+57.02)SR(+14.02)VATSFELIIISRLLVGIC(+57.02)AGVSSNVVPM(+20.01)YLGELAPK	Unambiguous	n(1.00)_GC(1.00)SR(1.00)VATSFELIIISRLLVGIC(1.00)AGVSSNVVPM(1.00)YLGELAPK	5	2	D130424_005	43260	43260	13	78	4352.31	871.47	871.47	-0.02	-3.7	B4DT82	B4DT82_HUMAN Solute carrier family 2, facilitated glucose transporter member 5 OS=Homo sapiens GN=SLC2A5 PE=2 SV=1	B4DU31;K7EIT1;K7EJZ0;P22732;P22732-2;	43185	43595	135.106	136.23	871.462	374644	871.663	586908	871.865	721192	872.268	527786	872.469	271803	872.671	160881	0.80619	0.570777	D5A12	13C4	Jurkat	Trypsin	5__MMA__L
0.84	0	R	MVPAGMGAGLERMGPVMDR	M	3 x Label:13C(4) (M) + Oxidation (M) 1 x Label:13C(4) (M) 1 x Methyl (R)	M(+20.01)VPAGM(+20.01)GAGLER(+14.02)M(+20.01)GPVM(+4.01)DR	Unambiguous	M(1.00)VPAGM(1.00)GAGLER(1.00)M(1.00)GPVM(1.00)DR	3	1	D130423_010	25763	25763	14	72	2051.98	685.68	685	2.03	990.75	P52272	HNRPM_HUMAN Heterogeneous nuclear ribonucleoprotein M OS=Homo sapiens GN=HNRNPM PE=1 SV=3	M0QZM1;M0R2I7;P52272-2;	25761	25910	85.9915	86.408	685.009	57786.5	685.349	127246	685.681	81801.6	686.358	66636.5	686.691	88685.4	687.028	76518.5	1.35242	0.868855	D5A12	13C4	Jurkat	Trypsin	311__MMA__L
0.84	0	M	SYGSIARGGGLGSR	G	1 x Methyl (R) 1 x Acetylation (Protein N-term)	(+42.01)_SYGSIAR(+14.02)GGGLGSR	Unambiguous	n(1.00)_SYGSIAR(1.00)GGGLGSR	2	1	D130423_009	21798	21798	15	26	1392.71	697.36	697.36	0	-0.72	B7ZLB0	B7ZLB0_HUMAN TSNARE1 protein OS=Homo sapiens GN=TSNARE1 PE=2 SV=1	E5RG83;E5RHT3;E5RHW3;Q96NA8;	21741	21833	74.3993	74.6619	697.362	520440	697.864	328654	698.363	133610	699.375	471306	699.875	296039	700.376	111877	2.01109	0.894697	D5A12	13C4	Jurkat	Trypsin	8__MMA__L
0.84	0	K	YSRGAGLGFSTAPNK	L	1 x Methyl (R)	YSR(+14.02)GAGLGFSTAPNK	Unambiguous	YSR(1.00)GAGLGFSTAPNK	3	1	D130423_008	17017	17017	12	28	1538.78	513.94	513.93	0	1.98	H3BNU8	H3BNU8_HUMAN Lysine-rich nucleolar protein 1 OS=Homo sapiens GN=KNOP1 PE=2 SV=1	Q1ED39;	16959	17122	59.9588	60.4336	513.934	667245	514.269	610372	514.604	273114	515.276	479653	515.61	532704	515.946	206260	1.34073	0.785834	D5A12	13C4	Jurkat	Trypsin	109__MMA__L
0.82	0	R	CSSSRGGRPGLSSLPPR	G	1 x Carbamidomethyl (C) + Ammonia-loss (N-term C) 1 x Methyl (R)	C(+39.99)SSSR(+14.02)GGRPGLSSLPPR	Unambiguous	C(1.00)SSSR(1.00)GGRPGLSSLPPR	3	1	D130423_010	17678	17678	11	64	1766.88	590.64	589.97	2.01	1139.3	H3BUF6	H3BUF6_HUMAN Ataxin-2-like protein OS=Homo sapiens GN=ATXN2L PE=2 SV=1	H3BSK9;Q8WWM7;Q8WWM7-2;Q8WWM7-3;Q8WWM7-4;Q8WWM7-5;Q8WWM7-6;Q8WWM7-8;Q8WWM7-9;	17594	17621	62.745	62.8212	589.97	60052.7	590.303	96697.2	590.637	46871.5	591.308	81934.6	591.645	63788.6	591.98	23306.9	1.34073	0.83012	D5A12	13C4	Jurkat	Trypsin	310__MMA__L
0.81	0	M	AAAPVAAGSGAGRGR	R	1 x Methyl (R) 1 x Acetylation (Protein N-term)	(+42.01)_AAAPVAAGSGAGR(+14.02)GR	Unambiguous	n(1.00)_AAAPVAAGSGAGR(1.00)GR	2	1	D130423_009	13533	13533	11	28	1323.7	662.86	662.86	0	-0.76	B4E0Q1	B4E0Q1_HUMAN Short transient receptor potential channel 4-associated protein OS=Homo sapiens GN=TRPC4AP PE=2 SV=1	E1P5Q0;Q8TEL6;Q8TEL6-2;	13510	13556	50.0158	50.1722	662.86	290085	663.357	226821	663.86	85474	664.867	278588	665.368	164156	665.872	30580.4	2.01109	0.785758	D5A12	13C4	Jurkat	Trypsin	14__MMA__L
0.8	0	R	QAQLQELTYLNGGSENADVPVVRGKPTLR	T	1 x Methyl (R) 1 x Gln->pyro-Glu (N-term Q)	Q(+-17.03)AQLQELTYLNGGSENADVPVVR(+14.02)GKPTLR	Unambiguous	Q(1.00)AQLQELTYLNGGSENADVPVVR(1.00)GKPTLR	3	1	D130423_009	35909	35909	12	112	3149.65	1051.23	1050.89	1.02	324.16	E5RJZ9	E5RJZ9_HUMAN KH domain-containing, RNA-binding, signal transduction-associated protein 3 (Fragment) OS=Homo sapiens GN=KHDRBS3 PE=2 SV=1	H0YAQ1;H0YAQ3;O75525;O75525-2;	35902	35949	113.862	113.99	1050.89	41784.1	1051.22	181519	1051.56	139537	1052.23	130117	1052.57	140097	1052.9	87504.8	1.34073	0.985888	D5A12	13C4	Jurkat	Trypsin	159__MMA__L
0.8	0	R	GPPPRGGMAQK	L	1 x Label:13C(4) (M) + Oxidation (M) 1 x Methyl (R)	GPPPR(+14.02)GGM(+20.01)AQK	Unambiguous	GPPPR(1.00)GGM(1.00)AQK	2	1	D130424_007	11319	11319	12	20	1128.59	565.3	565.3	0	1.73	Q9UN86-2	G3BP2_HUMAN Isoform B of Ras GTPase-activating protein-binding protein 2 OS=Homo sapiens GN=G3BP2	Q9UN86;	10997	11516	42.6671	43.8988	565.301	1.24208e+06	565.805	740893	566.303	277767	567.318	1.14132e+06	567.818	593406	568.318	191091	2.01548	0.851856	D5A12	13C4	Jurkat	Trypsin	457__MMA__L
0.8	0	R	GRGRGQGNWGPPGGEMTFSIPTHK	C	1 x Label:13C(4) (M) + Oxidation (M) 2 x Methyl (R)	GR(+14.02)GR(+14.02)GQGNWGPPGGEM(+20.01)TFSIPTHK	Unambiguous	GR(1.00)GR(1.00)GQGNWGPPGGEM(1.00)TFSIPTHK	5	2	D130424_007	29555	29555	11	46	2571.26	515.26	515.26	0	-1.23	Q92945	FUBP2_HUMAN Far upstream element-binding protein 2 OS=Homo sapiens GN=KHSRP PE=1 SV=4		29474	29532	97.2833	97.4449	515.258	122416	515.461	196316	515.66	148356	516.87	125446	517.071	186175	517.268	23209.4	1.61063	0.716846	D5A12	13C4	Jurkat	Trypsin	413__MMA__L;415__MMA__L
0.78	0	K	MALDIEIATYRKLLEGEESRISLPLPNFSSLNLR	G	1 x Label:13C(4) (M) + Oxidation (M) 2 x Methyl (R)	M(+20.01)ALDIEIATYR(+14.02)KLLEGEESR(+14.02)ISLPLPNFSSLNLR	Unambiguous	M(1.00)ALDIEIATYR(1.00)KLLEGEESR(1.00)ISLPLPNFSSLNLR	3	2	D130423_009	33973	33973	10	132	3936.12	1313.4	1313.05	1.06	269.81	B0YJC4	B0YJC4_HUMAN Vimentin OS=Homo sapiens GN=VIM PE=2 SV=1	P08670;	33952	33993	108.44	108.557	1313.06	372234	1313.39	337348	1313.74	328274	1315.74	78743.6	1316.08	149261	1316.41	292018	2.68438	0.501055	D5A12	13C4	Jurkat	Trypsin	401__MMA__L;410__MMA__L
0.77	0	R	CQQCRDGFFGLSISDRLGCR	R	2 x Carbamidomethyl (C) 1 x Carbamidomethyl (C) + Ammonia-loss (N-term C) 1 x Methyl (R)	C(+39.99)QQC(+57.02)RDGFFGLSISDR(+14.02)LGC(+57.02)R	Unambiguous	C(1.00)QQC(1.00)RDGFFGLSISDR(1.00)LGC(1.00)R	3	2	D130424_006	43352	43352	18	76	2428.08	810.37	810.37	-0.01	-4.12	P55268	LAMB2_HUMAN Laminin subunit beta-2 OS=Homo sapiens GN=LAMB2 PE=1 SV=2		42908	43641	134.38	136.402	810.364	2.19954e+07	810.698	2.91026e+07	811.032	2.02965e+07	811.706	2.3478e+07	812.04	2.58142e+07	812.37	1.70045e+07	1.34073	0.928596	D5A12	13C4	Jurkat	Trypsin	464__MMA__L
0.77	0	R	CQQCRDGFFGLSISDRLGCR	R	2 x Carbamidomethyl (C) 1 x Carbamidomethyl (C) + Ammonia-loss (N-term C) 1 x Methyl (R)	C(+39.99)QQC(+57.02)RDGFFGLSISDRLGC(+57.02)R(+14.02)	Unambiguous	C(1.00)QQC(1.00)RDGFFGLSISDRLGC(1.00)R(1.00)	3	2	D130424_005	43702	43702	16	76	2428.08	810.37	810.37	-0.01	-3.29	P55268	LAMB2_HUMAN Laminin subunit beta-2 OS=Homo sapiens GN=LAMB2 PE=1 SV=2		43256	43993	135.306	137.318	810.364	4.30375e+06	810.698	5.60559e+06	811.032	4.0266e+06	811.706	4.373e+06	812.041	4.74654e+06	812.375	3.10638e+06	1.34073	0.877294	D5A12	13C4	Jurkat	Trypsin	468__MMA__L
0.76	0	R	GGGGYGGSGDGYNGFGNDGGYGGGGPGYSGGSR	G	1 x Methyl (R)	GGGGYGGSGDGYNGFGNDGGYGGGGPGYSGGSR(+14.02)	Unambiguous	GGGGYGGSGDGYNGFGNDGGYGGGGPGYSGGSR(1.00)	3	0	D130424_005	44442	44442	8	128	2887.15	964.06	963.39	2.01	696.88	P09651	ROA1_HUMAN Heterogeneous nuclear ribonucleoprotein A1 OS=Homo sapiens GN=HNRNPA1 PE=1 SV=5		44445	44475	138.553	138.635	963.393	64350.4	963.726	135931	964.06	28271.5	964.735	69203.4	965.069	62153.6	965.403	13215.1	1.34073	0.632554	D5A12	13C4	Jurkat	Trypsin	265__MMA__L
0.76	0	M	TMSGERECLK	Y	1 x Carbamidomethyl (C) 1 x Label:13C(4) (M) 1 x Methyl (R) 1 x Acetylation (Protein N-term)	(+42.01)_TM(+4.01)SGER(+14.02)EC(+57.02)LK	Unambiguous	n(1.00)_TM(1.00)SGER(1.00)EC(1.00)LK	3	1	D130424_006	11640	11640	12	36	1269.59	424.55	424.2	1.03	808.92	E7EW34	E7EW34_HUMAN 26S proteasome non-ATPase regulatory subunit 2 OS=Homo sapiens GN=PSMD2 PE=2 SV=1		11634	11711	43.9859	44.1677	424.213	49112.5	424.545	536100	424.879	184743	425.552	7796.43	425.886	307527	426.221	218082	1.34365	0.692774	D5A12	13C4	Jurkat	Trypsin	7__MMA__L
0.74	0	K	SSSPHSSPGNTVSPVGPGSQEHR	D	1 x Methyl (R)	SSSPHSSPGNTVSPVGPGSQEHR(+14.02)	Unambiguous	SSSPHSSPGNTVSPVGPGSQEHR(1.00)	3	0	D130424_006	22842	22842	9	88	2301.07	768.37	768.03	1.01	440.66	O75626	PRDM1_HUMAN PR domain zinc finger protein 1 OS=Homo sapiens GN=PRDM1 PE=1 SV=2	O75626-2;O75626-3;	22746	22778	77.8287	77.9186	768.041	140465	768.375	223170	768.708	79848.4	769.381	100991	769.715	133515	770.049	51574.7	1.34073	0.645078	D5A12	13C4	Jurkat	Trypsin	371__MMA__L
0.74	0	A	AAAAAAAAAGAAGGRGSGPGRR	R	1 x Methyl (R) 1 x Acetylation (Protein N-term)	(+42.01)_AAAAAAAAAGAAGGR(+14.02)GSGPGRR	Unambiguous	n(1.00)_AAAAAAAAAGAAGGR(1.00)GSGPGRR	3	1	D130423_009	20811	20811	19	84	1849.96	617.66	617.66	0	-1.62	Q86U42	PABP2_HUMAN Polyadenylate-binding protein 2 OS=Homo sapiens GN=PABPN1 PE=1 SV=3		20757	20875	71.6383	71.9624	617.661	321016	617.996	285541	618.331	86073.1	619.002	308239	619.335	270910	619.671	80247.9	1.34073	0.952018	D5A12	13C4	Jurkat	Trypsin	17__MMA__L
0.73	0	R	KYPLPPPSGRYNWN	-	1 x Methyl (R)	KYPLPPPSGR(+14.02)YNWN	Unambiguous	KYPLPPPSGR(1.00)YNWN	3	1	D130423_009	24254	24254	14	52	1701.86	568.3	568.29	0	1.76	B4DZC3	B4DZC3_HUMAN 5'-3' exoribonuclease 2 OS=Homo sapiens GN=XRN2 PE=2 SV=1	Q9H0D6;Q9H0D6-2;	24235	24273	81.4804	81.5869	568.296	217869	568.631	226057	568.962	67314.3	569.635	181209	569.97	101513	570.306	44473.5	1.34073	0.640003	D5A12	13C4	Jurkat	Trypsin	892__MMA__L
0.73	0	R	QVVMLLTAGSGGRGGGGGR	R	1 x Label:13C(4) (M) + Oxidation (M) 1 x Methyl (R)	QVVM(+20.01)LLTAGSGGR(+14.02)GGGGGR	Unambiguous	QVVM(1.00)LLTAGSGGR(1.00)GGGGGR	3	1	D130423_009	19021	19021	13	36	1762.93	588.65	588.65	0	1.66	Q05BE5	Q05BE5_HUMAN DEAH (Asp-Glu-Ala-His) box polypeptide 33, isoform CRA_c OS=Homo sapiens GN=DHX33 PE=2 SV=1	I3L0M5;Q9H6R0;	19010	19042	66.636	66.7233	588.651	103677	588.984	137651	589.319	53694.3	589.995	157406	590.328	135676	590.661	47244.2	1.34365	1.15356	D5A12	13C4	Jurkat	Trypsin	33__MMA__L
0.72	0.01	R	GSGGGGGGGGGGRGGRGR	H	3 x Methyl (R)	GSGGGGGGGGGGR(+14.02)GGR(+14.02)GR(+14.02)	Unambiguous	GSGGGGGGGGGGR(1.00)GGR(1.00)GR(1.00)	3	2	D130424_006	9773	9773	12	34	1413.69	472.24	472.24	0	2.85	F5GZS0	F5GZS0_HUMAN Probable ATP-dependent RNA helicase DHX36 OS=Homo sapiens GN=DHX36 PE=2 SV=1	Q9H2U1;Q9H2U1-2;Q9H2U1-3;	9732	9831	39.3718	39.5966	472.238	557873	472.574	380622	472.908	206681	476.261	475575	476.595	281693	476.928	65354.9	4.02219	0.718337	D5A12	13C4	Jurkat	Trypsin	47__MMA__L;50__MMA__L;52__MMA__L
0.69	0.01	K	WGMIPRGPASQFYITPSTSLSPR	Q	1 x Label:13C(4) (M) 2 x Methyl (R)	WGM(+4.01)IPR(+14.02)GPASQFYITPSTSLSPR(+14.02)	Unambiguous	WGM(1.00)IPR(1.00)GPASQFYITPSTSLSPR(1.00)	3	1	D130423_010	38095	38095	8	44	2580.33	861.11	861.12	-0.02	-6.62	H0YIQ2	H0YIQ2_HUMAN YLP motif-containing protein 1 (Fragment) OS=Homo sapiens GN=YLPM1 PE=2 SV=1	P49750;P49750-3;P49750-4;	38086	38098	120.103	120.136	861.116	24783.2	861.452	38574.7	861.788	36575.2	863.801	28038.2	864.138	53641.7	864.476	37295.1	2.68438	1.19055	D5A12	13C4	Jurkat	Trypsin	367__MMA__L;384__MMA__L
0.69	0.01	R	GTPVRGAITR	G	2 x Methyl (R)	GTPVR(+14.02)GAITR(+14.02)	Unambiguous	GTPVR(1.00)GAITR(1.00)	3	1	D130423_008	10389	10389	9	36	1054.62	352.55	352.55	0	0	Q07666	KHDR1_HUMAN KH domain-containing, RNA-binding, signal transduction-associated protein 1 OS=Homo sapiens GN=KHDRBS1 PE=1 SV=1	Q07666-2;Q07666-3;	10362	10400	39.1937	39.3092	352.549	180438	352.882	91305.3	353.217	26886.1	355.23	132078	355.565	46995.3	355.899	7851.48	2.68146	0.625941	D5A12	13C4	Jurkat	Trypsin	320__MMA__L;325__MMA__L
0.68	0.01	R	LRGPGGPRGGLGGGMR	G	1 x Label:13C(4) (M) + Oxidation (M) 1 x Methyl (R)	LRGPGGPRGGLGGGM(+20.01)R(+14.02)	Unambiguous	LRGPGGPRGGLGGGM(1.00)R(1.00)	3	2	D130424_007	18056	18056	17	60	1527.82	510.28	510.28	0	0.65	F5H4D6	F5H4D6_HUMAN Ras GTPase-activating protein-binding protein 1 OS=Homo sapiens GN=G3BP1 PE=2 SV=1	Q13283;	17941	18330	64.0798	65.181	510.282	892714	510.616	581906	510.95	205679	511.625	473381	511.96	417263	512.292	129774	1.34365	0.607283	D5A12	13C4	Jurkat	Trypsin	261__MMA__L
0.66	0.01	K	KALEEETKNHEAQIQDMR	Q	1 x Label:13C(4) (M) + Oxidation (M) 1 x Methyl (R)	KALEEETKNHEAQIQDM(+20.01)R(+14.02)	Unambiguous	KALEEETKNHEAQIQDM(1.00)R(1.00)	3	1	D130423_008	25583	25583	8	68	2203.07	736.04	735.36	2.03	922.8	F8W6L6	F8W6L6_HUMAN Myosin-10 OS=Homo sapiens GN=MYH10 PE=2 SV=1	P35580;P35580-2;P35580-3;P35580-4;	25581	25706	84.2398	84.5839	735.372	319837	735.708	143791	736.043	405129	736.712	282690	737.048	110197	737.38	20648.5	1.34365	0.476009	D5A12	13C4	Jurkat	Trypsin	1214__MMA__L
0.66	0.01	R	DGQAGQQGEQGDDGDPGPMGPAGKR	G	1 x Label:13C(4) (M) 1 x Methyl (R)	DGQAGQQGEQGDDGDPGPM(+4.01)GPAGKR(+14.02)	Unambiguous	DGQAGQQGEQGDDGDPGPM(1.00)GPAGKR(1.00)	3	0	D130424_005	37107	37107	9	48	2442.06	815.7	815.03	0.01	3.7	Q8IZC6-2	CORA1_HUMAN Isoform 2 of Collagen alpha-1(XXVII) chain OS=Homo sapiens GN=COL27A1	Q8IZC6;	37148	37312	118.511	118.991	815.034	402905	815.371	563301	815.702	314890	816.376	480315	816.708	505616	817.046	364431	1.34365	1.05407	D5A12	13C4	Jurkat	Trypsin	1474__MMA__L
0.66	0.01	R	QNLAARGGFVQILTK	Q	1 x Gln->pyro-Glu (N-term Q) 1 x Methyl (R)	Q(+-17.03)NLAAR(+14.02)GGFVQILTK	Unambiguous	Q(1.00)NLAAR(1.00)GGFVQILTK	2	1	D130423_010	35704	35704	13	28	1611.91	806.96	806.96	0	-0.62	Q9C0G0	ZN407_HUMAN Zinc finger protein 407 OS=Homo sapiens GN=ZNF407 PE=1 SV=2	Q9C0G0-2;Q9C0G0-3;	35684	35720	113.447	113.548	806.96	119844	807.461	148425	807.968	38466.3	808.976	143762	809.473	62262.7	809.976	19662.8	2.01109	0.735772	D5A12	13C4	Jurkat	Trypsin	277__MMA__L
0.65	0.01	R	STVDAPTAAGRGRGR	G	3 x Methyl (R)	STVDAPTAAGR(+14.02)GR(+14.02)GR(+14.02)	Unambiguous	STVDAPTAAGR(1.00)GR(1.00)GR(1.00)	3	2	D130424_007	16882	16882	15	56	1512.81	505.28	505.28	0	0	Q99832	TCPH_HUMAN T-complex protein 1 subunit eta OS=Homo sapiens GN=CCT7 PE=1 SV=2	B7Z1C9;F5GZK5;Q99832-2;Q99832-3;Q99832-4;	16840	17136	61.038	61.8327	505.28	1.45787e+06	505.614	1.54473e+06	505.946	665400	509.3	1.7507e+06	509.636	1.25153e+06	509.969	477428	4.02219	0.948653	D5A12	13C4	Jurkat	Trypsin	407__MMA__L;409__MMA__L;411__MMA__L
0.63	0.01	R	LLALSGPGGGRGRGSLLLR	R	3 x Methyl (R)	LLALSGPGGGR(+14.02)GR(+14.02)GSLLLR(+14.02)	Unambiguous	LLALSGPGGGR(1.00)GR(1.00)GSLLLR(1.00)	4	2	D130424_005	35687	35687	10	36	1891.15	473.8	473.79	0.01	4.78	G3V579	G3V579_HUMAN Pinin OS=Homo sapiens GN=PNN PE=2 SV=1	G3V5F0;Q9H307;	35334	36039	113.508	115.443	473.795	376181	474.046	403406	474.296	182246	476.812	332552	477.061	304620	477.313	146742	3.01664	0.815021	D5A12	13C4	Jurkat	Trypsin	54__MMA__L;56__MMA__L;62__MMA__L
0.62	0.01	R	QIGLGFRPPGSGRGSGGSDK	A	1 x Methyl (R) 1 x Gln->pyro-Glu (N-term Q)	Q(+-17.03)IGLGFRPPGSGR(+14.02)GSGGSDK	Unambiguous	Q(1.00)IGLGFRPPGSGR(1.00)GSGGSDK	3	1	D130423_009	25261	25261	23	76	1925.97	643	643	0	-0.52	P51116	FXR2_HUMAN Fragile X mental retardation syndrome-related protein 2 OS=Homo sapiens GN=FXR2 PE=1 SV=2		25018	25319	83.707	84.5455	642.998	461398	643.331	477406	643.669	202952	644.343	839096	644.672	419195	645.006	222761	1.34073	1.29717	D5A12	13C4	Jurkat	Trypsin	399__MMA__L
0.6	0.01	M	ADFDTYDDRAYSSFGGGRGSR	G	1 x Methyl (R) 1 x Acetylation (Protein N-term)	(+42.01)_ADFDTYDDR(+14.02)AYSSFGGGRGSR	Unambiguous	n(1.00)_ADFDTYDDR(1.00)AYSSFGGGRGSR	3	2	D130424_006	38431	38431	10	80	2355.02	786.01	786.01	0	1.27	Q15056-2	IF4H_HUMAN Isoform Short of Eukaryotic translation initiation factor 4H OS=Homo sapiens GN=EIF4H	Q15056;	38410	38876	122.075	123.354	786.011	2.38244e+06	786.346	2.96738e+06	786.681	2.00561e+06	787.351	2.22809e+06	787.686	2.39128e+06	788.022	1.59915e+06	1.34073	0.845433	D5A12	13C4	Jurkat	Trypsin	10__MMA__L
0.6	0.01	R	EACPELDYFVVFSSVSCGRGNAGQSNYGFANSAMER	L	1 x Label:13C(4) (M) + Oxidation (M) 2 x Carbamidomethyl (C) 1 x Glu->pyro-Glu (N-term E) 1 x Methyl (R)	E(+-18.01)AC(+57.02)PELDYFVVFSSVSC(+57.02)GRGNAGQSNYGFANSAM(+20.01)ER(+14.02)	Unambiguous	E(1.00)AC(1.00)PELDYFVVFSSVSC(1.00)GRGNAGQSNYGFANSAM(1.00)ER(1.00)	3	1	D130424_006	45706	45706	5	140	3991.74	1331.91	1331.59	0.96	239.49	P49327	FAS_HUMAN Fatty acid synthase OS=Homo sapiens GN=FASN PE=1 SV=3		45633	45659	141.875	141.947	1331.58	57747.6	1331.9	133678	1332.24	189630	1332.92	150797	1333.25	93566.3	1333.58	101658	1.34365	0.908062	D5A12	13C4	Jurkat	Trypsin	2043__MMA__L
0.58	0.01	R	GGFGARGGGGLPPKK	F	1 x Methyl (R)	GGFGAR(+14.02)GGGGLPPKK	Unambiguous	GGFGAR(1.00)GGGGLPPKK	3	1	D130423_010	10377	10377	20	56	1368.76	457.26	457.26	0	-0.73	C9JMU5	C9JMU5_HUMAN Probable ATP-dependent RNA helicase DDX17 OS=Homo sapiens GN=DDX17 PE=2 SV=1	H3BLZ8;Q92841;Q92841-1;Q92841-2;Q92841-3;	10196	10628	39.2603	40.7346	457.26	127165	457.595	157409	457.929	65605.8	458.602	236846	458.937	167277	459.268	50569.5	1.34073	1.29846	D5A12	13C4	Jurkat	Trypsin	21__MMA__L
0.56	0.01	R	NLGRGSSAPSQ	-	1 x Methyl (R)	NLGR(+14.02)GSSAPSQ	Unambiguous	NLGR(1.00)GSSAPSQ	2	1	D130424_006	16445	16445	13	20	1086.54	544.28	544.28	0	0	Q92934	BAD_HUMAN Bcl2 antagonist of cell death OS=Homo sapiens GN=BAD PE=1 SV=3		16385	16547	59.3639	59.8115	544.279	874961	544.779	422163	545.283	209444	546.29	691606	546.79	331623	547.293	105396	2.01109	0.749137	D5A12	13C4	Jurkat	Trypsin	161__MMA__L
0.56	0.01	K	EVYQQQQYGSGGRGNR	N	1 x Glu->pyro-Glu (N-term E) 1 x Methyl (R)	E(+-18.01)VYQQQQYGSGGR(+14.02)GNR	Unambiguous	E(1.00)VYQQQQYGSGGR(1.00)GNR	2	1	D130423_009	14851	14851	9	30	1821.85	911.93	911.93	0	1.1	Q99729-3	ROAA_HUMAN Isoform 3 of Heterogeneous nuclear ribonucleoprotein A\B OS=Homo sapiens GN=HNRNPAB	D6R9P3;D6RBZ0;D6RD18;Q99729;Q99729-2;Q99729-4;	14807	14894	54.0542	54.3132	911.932	260875	912.434	246382	912.932	134471	913.941	231871	914.445	205086	914.944	89782.4	2.01109	0.820814	D5A12	13C4	Jurkat	Trypsin	245__MMA__L
0.56	0.01	R	DNDCVDGSDEPANCTQMTCGVDEFR	C	1 x Label:13C(4) (M) + Oxidation (M) 3 x Carbamidomethyl (C) 1 x Methyl (R)	DNDC(+57.02)VDGSDEPANC(+57.02)TQM(+20.01)TC(+57.02)GVDEFR(+14.02)	Unambiguous	DNDC(1.00)VDGSDEPANC(1.00)TQM(1.00)TC(1.00)GVDEFR(1.00)	3	0	D130423_010	32481	32481	10	96	2925.1	976.03	976.04	-0.03	-8.55	H0YJ88	H0YJ88_HUMAN Low-density lipoprotein receptor-related protein 1 85 kDa subunit (Fragment) OS=Homo sapiens GN=LRP1 PE=2 SV=1	Q07954;	32396	32516	104.313	104.64	976.03	180326	976.37	238227	976.704	167713	977.376	92164.1	977.71	116521	978.044	112200	1.34365	0.547336	D5A12	13C4	Jurkat	Trypsin	67__MMA__L
0.55	0.01	-	MRGGGFGDR	D	1 x Label:13C(4) (M) 1 x Methyl (R) 1 x Acetylation (Protein N-term)	(+42.01)_M(+4.01)R(+14.02)GGGFGDR	Unambiguous	n(1.00)_M(1.00)R(1.00)GGGFGDR	2	1	D130423_008	16077	16077	10	16	1011.47	506.75	506.74	0	0.99	C9JMU5	C9JMU5_HUMAN Probable ATP-dependent RNA helicase DDX17 OS=Homo sapiens GN=DDX17 PE=2 SV=1	Q92841-1;Q92841-2;Q92841-3;	15985	16151	57.0711	57.5575	506.745	1.51051e+06	507.246	753243	507.747	267806	508.76	1.13421e+06	509.262	510781	509.76	123547	2.01548	0.698595	D5A12	13C4	Jurkat	Trypsin	2__MMA__L
0.55	0.01	M	AERGGDGGESER	F	1 x Methyl (R) 1 x Acetylation (Protein N-term)	(+42.01)_AER(+14.02)GGDGGESER	Unambiguous	n(1.00)_AER(1.00)GGDGGESER	2	1	D130423_010	6849	6849	9	22	1274.55	638.78	638.28	1	782.24	G3V220	G3V220_HUMAN Transcription elongation regulator 1 OS=Homo sapiens GN=TCERG1 PE=2 SV=1	O14776;O14776-2;	6837	6851	27.8654	27.92	638.281	214596	638.782	156181	639.283	33202.9	640.293	206216	640.792	43474.3	641.293	15278.2	2.01109	0.655895	D5A12	13C4	Jurkat	Trypsin	4__MMA__L
0.55	0.01	A	AAAAAAAAAGAAGGRGSGPGRR	R	1 x Methyl (R) 1 x Acetylation (Protein N-term)	(+42.01)_AAAAAAAAAGAAGGRGSGPGR(+14.02)R	Unambiguous	n(1.00)_AAAAAAAAAGAAGGRGSGPGR(1.00)R	3	1	D130423_010	20677	20677	14	84	1849.96	618	617.66	1	542.71	Q86U42	PABP2_HUMAN Polyadenylate-binding protein 2 OS=Homo sapiens GN=PABPN1 PE=1 SV=3		20625	20770	71.5123	71.9225	617.661	246195	617.995	221146	618.33	80567.5	619.002	181757	619.338	187639	619.671	77166.1	1.34073	0.81503	D5A12	13C4	Jurkat	Trypsin	23__MMA__L
0.55	0.01	R	AATSPAPGPSDATAR	S	1 x Dimethyl (R)	AATSPAPGPSDATAR(+28.03)	Unambiguous	AATSPAPGPSDATAR(1.00)	2	0	D130424_007	41144	41144	9	28	1396.69	699.35	699.35	-0.01	-7.08	Q8IXZ2-2	ZC3H3_HUMAN Isoform 2 of Zinc finger CCCH domain-containing protein 3 OS=Homo sapiens GN=ZC3H3	Q8IXZ2;	41176	41237	129.724	129.889	699.353	203886	699.858	56104.5	700.359	30657.9	703.374	7064.77	703.875	78347.3	704.376	83122.4	4.02219	0.579857	D5A12	13C4	Jurkat	Trypsin	821__DMA__L
0.54	0.01	R	NNRICLQSEQMCNGIDECGDNSDEDHCGGKLTYK	A	1 x Label:13C(4) (M) + Oxidation (M) 4 x Carbamidomethyl (C) 1 x Methyl (R)	NNR(+14.02)IC(+57.02)LQSEQM(+20.01)C(+57.02)NGIDEC(+57.02)GDNSDEDHC(+57.02)GGKLTYK	Unambiguous	NNR(1.00)IC(1.00)LQSEQM(1.00)C(1.00)NGIDEC(1.00)GDNSDEDHC(1.00)GGKLTYK	3	2	D130423_010	36358	36358	3	132	4050.67	1351.58	1351.23	1.04	255.51	Q9NZR2	LRP1B_HUMAN Low-density lipoprotein receptor-related protein 1B OS=Homo sapiens GN=LRP1B PE=1 SV=2		36006	36432	114.337	115.501	1351.24	121952	1351.57	233904	1351.91	235870	1352.57	203679	1352.92	209444	1353.26	199126	1.34365	1.03468	D5A12	13C4	Jurkat	Trypsin	3727__MMA__L
0.54	0.01	K	GAAAHPDSEEQQQR	L	1 x Methyl (R)	GAAAHPDSEEQQQR(+14.02)	Unambiguous	GAAAHPDSEEQQQR(1.00)	3	0	D130424_006	16621	16621	9	52	1536.69	513.92	513.24	2.04	1324.93	Q5TCU6	Q5TCU6_HUMAN Talin-1 OS=Homo sapiens GN=TLN1 PE=2 SV=1	Q9Y490;	16559	16582	59.8495	59.9124	513.248	22514.4	513.581	6669.1	513.915	574509	514.585	203308	514.92	318914	515.252	336760	1.34073	1.42288	D5A12	13C4	Jurkat	Trypsin	889__MMA__L
0.52	0.01	R	LGILPVGRGK	T	1 x Methyl (R)	LGILPVGR(+14.02)GK	Unambiguous	LGILPVGR(1.00)GK	3	1	D130423_008	20217	20217	10	36	1022.66	341.89	341.89	0	0	Q9P2N5	RBM27_HUMAN RNA-binding protein 27 OS=Homo sapiens GN=RBM27 PE=1 SV=2		20113	20243	69.0343	69.4024	341.894	317452	342.229	172901	342.562	60670.9	343.234	252835	343.569	131221	343.903	14658.3	1.34073	0.723586	D5A12	13C4	Jurkat	Trypsin	943__MMA__L
0.52	0.01	G	AAAGRSPHLGPAPAR	R	1 x Methyl (R) 1 x Acetylation (Protein N-term)	(+42.01)_AAAGR(+14.02)SPHLGPAPAR	Unambiguous	n(1.00)_AAAGR(1.00)SPHLGPAPAR	3	1	D130424_005	35748	35748	18	56	1483.8	495.94	495.61	1.01	680.01	P11717	MPRI_HUMAN Cation-independent mannose-6-phosphate receptor OS=Homo sapiens GN=IGF2R PE=1 SV=3		35807	35839	114.809	114.896	495.609	118724	495.945	101993	496.277	56010.7	496.949	66005.4	497.285	70293.6	497.619	24962.4	1.34073	0.582744	D5A12	13C4	Jurkat	Trypsin	7__MMA__L
0.51	0.01	K	SEAGARGGGQGSK	E	1 x Methyl (R)	SEAGAR(+14.02)GGGQGSK	Unambiguous	SEAGAR(1.00)GGGQGSK	2	1	D130424_007	9703	9703	12	24	1174.57	588.29	588.29	0	0	Q7L2J0	MEPCE_HUMAN 7SK snRNA methylphosphate capping enzyme OS=Homo sapiens GN=MEPCE PE=1 SV=1		9666	9743	39.4099	39.5767	588.292	944722	588.793	573366	589.295	171098	590.303	841488	590.804	368356	591.305	151287	2.01109	0.805792	D5A12	13C4	Jurkat	Trypsin	377__MMA__L
0.5	0.01	R	STVDAPTAAGRGRGRGRPH	-	4 x Methyl (R)	STVDAPTAAGR(+14.02)GR(+14.02)GR(+14.02)GR(+14.02)PH	Unambiguous	STVDAPTAAGR(1.00)GR(1.00)GR(1.00)GR(1.00)PH	5	3	D130424_006	17550	17550	10	36	1974.06	395.82	395.82	0.01	3.52	F5GZK5	F5GZK5_HUMAN T-complex protein 1 subunit eta OS=Homo sapiens GN=CCT7 PE=2 SV=1	B7Z1C9;Q99832;Q99832-2;Q99832-3;Q99832-4;	17150	17634	61.493	62.7926	395.821	638709	396.021	740831	396.221	325776	399.037	472024	399.238	341298	399.438	217748	3.21775	0.604621	D5A12	13C4	Jurkat	Trypsin	407__MMA__L;409__MMA__L;411__MMA__L;413__MMA__L
0.49	0.01	R	AWGHPCEMCPAQPHPCR	R	1 x Label:13C(4) (M) + Oxidation (M) 3 x Carbamidomethyl (C) 1 x Methyl (R)	AWGHPC(+57.02)EM(+20.01)C(+57.02)PAQPHPC(+57.02)R(+14.02)	Unambiguous	AWGHPC(1.00)EM(1.00)C(1.00)PAQPHPC(1.00)R(1.00)	3	0	D130424_006	32419	32419	13	64	2123.87	708.96	708.96	-0.02	-7.53	P35555	FBN1_HUMAN Fibrillin-1 OS=Homo sapiens GN=FBN1 PE=1 SV=3		32337	32596	105.121	105.849	708.959	256989	709.295	259488	709.626	120384	710.299	222075	710.636	275280	710.968	120295	1.34365	0.969836	D5A12	13C4	Jurkat	Trypsin	232__MMA__L
0.47	0.01	R	FTMSVTESTHHLSTDLLPSAETISTGTVMPSLSEAMTSFATTGVPR	A	1 x Label:13C(4) (M) + Oxidation (M) 2 x Label:13C(4) (M) 1 x Methyl (R)	FTM(+20.01)SVTESTHHLSTDLLPSAETISTGTVM(+4.01)PSLSEAM(+4.01)TSFATTGVPR(+14.02)	Unambiguous	FTM(1.00)SVTESTHHLSTDLLPSAETISTGTVM(1.00)PSLSEAM(1.00)TSFATTGVPR(1.00)	3	0	D130424_007	62297	62297	4	180	4867.36	1623.78	1623.46	0.95	196	B5ME49	B5ME49_HUMAN Mucin-16 OS=Homo sapiens GN=MUC16 PE=2 SV=2	Q8WXI7;	62271	62277	189.211	189.231	1623.46	2397.82	1623.78	5666.51	1624.11	6075.65	1624.81	6351.96	1625.15	7846.16	1625.47	1667.5	1.34949	1.12204	D5A12	13C4	Jurkat	Trypsin	10296__MMA__L
0.46	0.01	M	AGAAAGGRGGGAWGPGRGGAGGLR	R	3 x Methyl (R) 1 x Acetylation (Protein N-term)	(+42.01)_AGAAAGGR(+14.02)GGGAWGPGR(+14.02)GGAGGLR(+14.02)	Unambiguous	n(1.00)_AGAAAGGR(1.00)GGGAWGPGR(1.00)GGAGGLR(1.00)	3	2	D130423_009	19384	19384	12	92	2077.07	694.03	693.36	2	963.38	D6RFX7	D6RFX7_HUMAN Protein FAM117A (Fragment) OS=Homo sapiens GN=FAM117A PE=2 SV=1	Q9C073;	19364	19571	67.6249	68.24	693.362	786480	693.696	968459	694.03	560532	697.385	691908	697.721	745446	698.053	435582	4.02219	0.808879	D5A12	13C4	Jurkat	Trypsin	9__MMA__L;18__MMA__L;25__MMA__L
0.44	0.02	R	LTGRGGGGTVVGAPRGR	S	3 x Methyl (R)	LTGR(+14.02)GGGGTVVGAPR(+14.02)GR(+14.02)	Unambiguous	LTGR(1.00)GGGGTVVGAPR(1.00)GR(1.00)	4	2	D130424_005	18691	18691	12	32	1608.92	403.24	403.24	0.01	4.93	E7ESB6	E7ESB6_HUMAN PERQ amino acid-rich with GYF domain-containing protein 2 (Fragment) OS=Homo sapiens GN=GIGYF2 PE=2 SV=1	C9JHW1;I1E4Y6;Q6Y7W6;Q6Y7W6-3;Q6Y7W6-4;	18642	18907	65.9899	66.7589	403.238	292315	403.487	298818	403.739	153713	406.254	335963	406.504	258784	406.755	110335	3.01664	0.946615	D5A12	13C4	Jurkat	Trypsin	107__MMA__L;118__MMA__L;120__MMA__L
0.44	0.02	R	QAHSGPAALQSKAEPQAQPQLQGR	Q	1 x Methyl (R)	QAHSGPAALQSKAEPQAQPQLQGR(+14.02)	Unambiguous	QAHSGPAALQSKAEPQAQPQLQGR(1.00)	3	1	D130423_010	33223	33223	6	92	2511.29	838.45	838.1	1.03	411.74	Q9UPA5	BSN_HUMAN Protein bassoon OS=Homo sapiens GN=BSN PE=2 SV=4		33165	33207	106.423	106.544	838.117	107815	838.446	152244	838.78	92889	839.46	113641	839.789	200873	840.129	120332	1.34073	1.23204	D5A12	13C4	Jurkat	Trypsin	3750__MMA__L
0.43	0.02	R	QTPGGRGVPLLNVGSR	R	1 x Gln->pyro-Glu (N-term Q) 1 x Methyl (R)	Q(+-17.03)TPGGR(+14.02)GVPLLNVGSR	Unambiguous	Q(1.00)TPGGR(1.00)GVPLLNVGSR	2	1	D130423_009	29995	29995	11	30	1603.88	802.95	802.95	0	0	F5H564	F5H564_HUMAN Eukaryotic translation initiation factor 4 gamma 3 OS=Homo sapiens GN=EIF4G3 PE=2 SV=1	O43432;O43432-3;Q504Z1;	29950	30048	97.4452	97.711	802.948	266300	803.449	221391	803.947	48528.9	804.959	202218	805.459	212686	805.962	46209.7	2.01109	0.859934	D5A12	13C4	Jurkat	Trypsin	296__MMA__L
0.42	0.02	K	KKPFLGMPAPLGYVPGLGRGATGFTTR	S	1 x Label:13C(4) (M) + Oxidation (M) 1 x Methyl (R)	KKPFLGM(+20.01)PAPLGYVPGLGR(+14.02)GATGFTTR	Unambiguous	KKPFLGM(1.00)PAPLGYVPGLGR(1.00)GATGFTTR	4	1	D130423_010	30904	30904	10	52	2822.54	706.9	706.64	0	1.38	O94906	PRP6_HUMAN Pre-mRNA-processing factor 6 OS=Homo sapiens GN=PRPF6 PE=1 SV=1	O94906-2;	30851	30910	100.078	100.24	706.641	52363.9	706.895	110802	707.145	96657.8	707.649	76846.3	707.903	78502.4	708.153	77036	1.00774	0.894395	D5A12	13C4	Jurkat	Trypsin	23__MMA__L
0.37	0.02	R	KKPPMNSMRGGLPPR	E	1 x Label:13C(4) (M) + Oxidation (M) 1 x Label:13C(4) (M) 1 x Methyl (R)	KKPPM(+4.01)NSM(+20.01)R(+14.02)GGLPPR	Unambiguous	KKPPM(1.00)NSM(1.00)R(1.00)GGLPPR	4	1	D130424_006	16409	16409	20	84	1702.93	426.74	426.74	0	1.17	B0QYK0	B0QYK0_HUMAN RNA-binding protein EWS OS=Homo sapiens GN=EWSR1 PE=2 SV=1	C9JGE3;H7BY36;Q01844;Q01844-2;Q01844-3;Q01844-5;Q01844-6;	16227	16801	58.9063	60.5332	426.742	612702	426.992	528698	427.242	187152	427.752	596863	428.003	509627	428.252	142740	1.00993	0.940294	D5A12	13C4	Jurkat	Trypsin	417__MMA__L
0.37	0.02	R	EPCAEGGGGGLKR	E	1 x Carbamidomethyl (C) 1 x Glu->pyro-Glu (N-term E) 1 x Methyl (R)	E(+-18.01)PC(+57.02)AEGGGGGLKR(+14.02)	Unambiguous	E(1.00)PC(1.00)AEGGGGGLKR(1.00)	3	0	D130424_006	20813	20813	11	48	1282.61	428.87	428.54	0.99	771.86	P31275	HXC12_HUMAN Homeobox protein Hox-C12 OS=Homo sapiens GN=HOXC12 PE=2 SV=2		20776	20913	72.0346	72.4117	428.539	30462.6	428.874	2.01494e+06	429.208	1.20313e+06	429.876	116262	430.218	1.6439e+06	430.551	976790	1.34073	0.842519	D5A12	13C4	Jurkat	Trypsin	109__MMA__L
0.37	0.02	R	QYEMGECTRGGFCNFMHLKPISR	E	1 x Label:13C(4) (M) + Oxidation (M) 2 x Carbamidomethyl (C) 1 x Label:13C(4) (M) 1 x Methyl (R) 1 x Gln->pyro-Glu (N-term Q)	Q(+-17.03)YEM(+4.01)GEC(+57.02)TR(+14.02)GGFC(+57.02)NFM(+20.01)HLKPISR	Unambiguous	Q(1.00)YEM(1.00)GEC(1.00)TR(1.00)GGFC(1.00)NFM(1.00)HLKPISR	4	1	D130423_010	29161	29161	11	132	2838.27	710.82	710.57	0.98	344.93	Q01081	U2AF1_HUMAN Splicing factor U2AF 35 kDa subunit OS=Homo sapiens GN=U2AF1 PE=1 SV=3	Q01081-2;Q01081-4;	29221	29318	95.6017	95.8725	710.573	24815	710.824	113996	711.076	166852	711.584	192756	711.836	170886	712.084	118479	1.00993	1.5773	D5A12	13C4	Jurkat	Trypsin	165__MMA__L
0.34	0.02	K	CFRSVSPERMSRR	S	1 x Carbamidomethyl (C) + Ammonia-loss (N-term C) 1 x Label:13C(4) (M) 1 x Methyl (R)	C(+39.99)FR(+14.02)SVSPERM(+4.01)SRR	Unambiguous	C(1.00)FR(1.00)SVSPERM(1.00)SRR	3	2	D130423_009	14930	14930	18	48	1667.82	557.28	556.95	1	601.38	C9JBI6	C9JBI6_HUMAN Zinc finger protein 638 OS=Homo sapiens GN=ZNF638 PE=2 SV=1	F5H330;Q14966;Q14966-2;Q14966-3;Q14966-4;	14881	14996	54.2717	54.6139	556.946	8648.09	557.28	505229	557.614	390206	558.286	431076	558.624	397669	558.958	344950	1.34365	1.29822	D5A12	13C4	Jurkat	Trypsin	557__MMA__L
0.34	0.02	K	VSYNKQTGECKLVISMTFADDAGEYTIVVR	N	1 x Carbamidomethyl (C) 1 x Label:13C(4) (M) 1 x Methyl (R)	VSYNKQTGEC(+57.02)KLVISM(+4.01)TFADDAGEYTIVVR(+14.02)	Unambiguous	VSYNKQTGEC(1.00)KLVISM(1.00)TFADDAGEYTIVVR(1.00)	4	2	D130424_007	30560	30560	4	174	3411.69	854.17	853.93	0.98	287.54	Q8WZ42	TITIN_HUMAN Titin OS=Homo sapiens GN=TTN PE=1 SV=4	Q8WZ42-10;Q8WZ42-11;Q8WZ42-12;Q8WZ42-13;Q8WZ42-2;Q8WZ42-3;Q8WZ42-4;Q8WZ42-5;Q8WZ42-6;Q8WZ42-7;Q8WZ42-8;Q8WZ42-9;	30578	30994	100.407	101.586	853.918	661387	854.172	592885	854.422	2.0445e+06	854.925	2.52993e+06	855.174	1.57402e+06	855.429	695022	1.00774	1.45478	D5A12	13C4	Jurkat	Trypsin	1159__MMA__L
0.34	0.02	R	DRDGRGPPPRGGMAQK	L	1 x Label:13C(4) (M) + Oxidation (M) 1 x Methyl (R)	DRDGRGPPPR(+14.02)GGM(+20.01)AQK	Unambiguous	DRDGRGPPPR(1.00)GGM(1.00)AQK	4	3	D130424_007	11583	11583	15	30	1727.87	432.97	432.97	0	0.57	Q9UN86	G3BP2_HUMAN Ras GTPase-activating protein-binding protein 2 OS=Homo sapiens GN=G3BP2 PE=1 SV=2	Q9UN86-2;	11549	11637	43.9624	44.1131	432.974	1.4916e+06	433.226	1.22225e+06	433.476	631676	433.982	1.40106e+06	434.233	1.11778e+06	434.484	452027	1.00774	0.888009	D5A12	13C4	Jurkat	Trypsin	457__MMA__L
0.31	0.02	R	QPRPQETEEMK	T	1 x Label:13C(4) (M) 1 x Methyl (R)	QPR(+14.02)PQETEEM(+4.01)K	Unambiguous	QPR(1.00)PQETEEM(1.00)K	2	0	D130424_005	18759	18759	8	20	1389.67	695.84	695.84	-0.01	-8.64	J3KN66	J3KN66_HUMAN Torsin-1A-interacting protein 1 OS=Homo sapiens GN=TOR1AIP1 PE=4 SV=1	E9PKD1;H0YDU3;Q5JTV8;Q5JTV8-2;	18769	19013	66.3455	67.0539	695.836	290756	696.337	154223	696.838	70934.6	697.851	143890	698.35	69285.4	698.854	24894.3	2.01548	0.461454	D5A12	13C4	Jurkat	Trypsin	115__MMA__L
0.29	0.02	R	GRGMGRGNIFQK	R	1 x Label:13C(4) (M) 2 x Methyl (R)	GR(+14.02)GM(+4.01)GR(+14.02)GNIFQK	Unambiguous	GR(1.00)GM(1.00)GR(1.00)GNIFQK	4	2	D130424_005	19683	19683	16	66	1351.73	339.19	338.94	1.01	743.49	P62318	SMD3_HUMAN Small nuclear ribonucleoprotein Sm D3 OS=Homo sapiens GN=SNRPD3 PE=1 SV=1		19634	19859	68.9262	69.5856	338.941	267556	339.192	183034	339.442	74775.1	340.954	248361	341.205	144581	341.454	55122.3	2.01328	0.852862	D5A12	13C4	Jurkat	Trypsin	114__MMA__L;118__MMA__L
0.29	0.03	R	TYGGRGGWPRGGR	N	3 x Methyl (R)	TYGGR(+14.02)GGWPR(+14.02)GGR(+14.02)	Unambiguous	TYGGR(1.00)GGWPR(1.00)GGR(1.00)	4	2	D130424_005	19175	19175	9	72	1417.73	355.44	355.44	0	0.71	Q13242	SRSF9_HUMAN Serine\arginine-rich splicing factor 9 OS=Homo sapiens GN=SRSF9 PE=1 SV=1		18878	19434	66.6702	68.3169	355.441	4.70411e+06	355.691	4.11002e+06	355.943	1.80731e+06	358.457	4.99372e+06	358.709	3.41389e+06	358.958	1.43328e+06	3.01664	0.926511	D5A12	13C4	Jurkat	Trypsin	93__MMA__L;98__MMA__L;101__MMA__L
0.28	0.03	K	HMKRHQTVPSAVSATGETEGGDICMEEEEEHSDR	N	1 x Label:13C(4) (M) + Oxidation (M) 1 x Carbamidomethyl (C) 1 x Label:13C(4) (M) 1 x Methyl (R)	HM(+4.01)KRHQTVPSAVSATGETEGGDIC(+57.02)M(+20.01)EEEEEHSDR(+14.02)	Unambiguous	HM(1.00)KRHQTVPSAVSATGETEGGDIC(1.00)M(1.00)EEEEEHSDR(1.00)	3	1	D130424_005	44671	44671	4	132	3876.7	1293.9	1293.24	1.97	508.94	J9JID5	J9JID5_HUMAN Zinc finger protein 236 OS=Homo sapiens GN=ZNF236 PE=4 SV=1	Q9UL36;Q9UL36-2;	44665	44700	139.155	139.251	1293.24	43877.7	1293.56	63495.1	1293.89	115490	1294.56	63871.7	1294.91	68555.7	1295.25	114345	1.34657	1.10728	D5A12	13C4	Jurkat	Trypsin	1104__MMA__L
0.26	0.03	R	QKETRRSTDLGK	T	1 x Methyl (R) 1 x Gln->pyro-Glu (N-term Q)	Q(+-17.03)KETR(+14.02)RSTDLGK	Unambiguous	Q(1.00)KETR(1.00)RSTDLGK	3	2	D130424_006	31110	31110	17	44	1414.75	472.59	472.59	-0.01	-3.53	I3L4X5	I3L4X5_HUMAN Ubiquitin carboxyl-terminal hydrolase 48 OS=Homo sapiens GN=USP31 PE=2 SV=1	Q70CQ4;	31126	31136	101.669	101.702	472.586	199638	472.92	122361	473.255	16358.3	473.927	84306.3	474.26	54183.1	474.595	18320	1.34073	0.463443	D5A12	13C4	Jurkat	Trypsin	532__MMA__L
0.26	0.03	R	THHDGAITER	L	1 x Methyl (R)	THHDGAITER(+14.02)	Unambiguous	THHDGAITER(1.00)	3	0	D130424_007	23744	23744	11	18	1149.55	384.19	384.19	0	0	K7ERG9	K7ERG9_HUMAN Complement factor D OS=Homo sapiens GN=CFD PE=3 SV=1	P00746;	23662	23874	80.7309	81.3262	384.192	532969	384.526	315065	384.861	113189	385.533	461251	385.866	188611	386.2	73984.3	1.34073	0.753047	D5A12	13C4	Jurkat	Trypsin	199__MMA__L
0.26	0.03	K	QDRDSHHSQPER	Q	1 x Methyl (R) 1 x Gln->pyro-Glu (N-term Q)	Q(+-17.03)DRDSHHSQPER(+14.02)	Unambiguous	Q(1.00)DRDSHHSQPER(1.00)	3	1	D130423_009	10639	10639	15	44	1487.65	496.89	496.89	0	2.02	Q6XPR3	RPTN_HUMAN Repetin OS=Homo sapiens GN=RPTN PE=1 SV=1		10525	10855	40.1435	41.2828	496.891	142108	497.227	89557.2	497.561	50865.7	498.236	147331	498.571	88877.4	498.906	82618.6	1.34073	1.12847	D5A12	13C4	Jurkat	Trypsin	175__MMA__L
0.26	0.03	K	MTDELYHHMPENR	C	2 x Label:13C(4) (M) 1 x Methyl (R)	M(+4.01)TDELYHHM(+4.01)PENR(+14.02)	Unambiguous	M(1.00)TDELYHHM(1.00)PENR(1.00)	3	0	D130423_008	14825	14825	13	48	1693.76	565.59	565.59	0	2.36	F8WAF1	F8WAF1_HUMAN Transmembrane protein C6orf70 OS=Homo sapiens GN=C6orf70 PE=2 SV=1	K7ERF7;Q5T6L9;Q5T6L9-2;Q5T6L9-3;	14754	14953	53.3909	53.9816	565.594	370204	565.929	287772	566.261	141885	566.936	295841	567.272	196692	567.605	101264	1.34657	0.742376	D5A12	13C4	Jurkat	Trypsin	368__MMA__L
1	0	K	RGGSGSHNWGTVKDELTESPK	Y	1 x Methyl:2H(3)13C(1) (R)	R(+18.04)GGSGSHNWGTVKDELTESPK	Unambiguous	R(1.00)GGSGSHNWGTVKDELTESPK	4	1	D130424_005	26129	26129	24	40	2259.11	565.79	565.78	0	1.73	Q8NC51	PAIRB_HUMAN Plasminogen activator inhibitor 1 RNA-binding protein OS=Homo sapiens GN=SERBP1 PE=1 SV=2	Q8NC51-2;	25811	26525	86.7754	88.7804	564.783	885315	565.031	1.01726e+06	565.282	861492	565.786	1.04347e+06	566.038	900653	566.288	606118	-1.00555	0.922639	D5A12	13C4	Jurkat	Trypsin	216__MMA__H
1	0	R	SVQAGNPGGPGPGGRGRGRGQGNWNMGPPGGLQEFNFIVPTGK	T	3 x Methyl:2H(3)13C(1) (R) 1 x Label:13C(1)2H(3) (M) + Oxidation (M)	SVQAGNPGGPGPGGR(+18.04)GR(+18.04)GR(+18.04)GQGNWNM(+20.02)GPPGGLQEFNFIVPTGK	Unambiguous	SVQAGNPGGPGPGGR(1.00)GR(1.00)GR(1.00)GQGNWNM(1.00)GPPGGLQEFNFIVPTGK	5	3	D130424_005	40444	40444	12	84	4333.22	867.65	867.65	0	0.9	B4DT31	B4DT31_HUMAN Far upstream element-binding protein 1 OS=Homo sapiens GN=FUBP1 PE=2 SV=1	E9PEB5;Q96AE4;Q96AE4-2;	40511	40607	127.807	128.071	865.236	52980	865.436	355439	865.639	193942	867.655	62915.8	867.85	130932	868.047	454277	-2.41506	1.07597	D5A12	13C4	Jurkat	Trypsin	380__MMA__H;382__MMA__H;384__MMA__H
1	0	R	GRGRGQGNWNMGPPGGLQEFNFIVPTGK	T	1 x Dimethyl:2H(6)13C(2) (R) 1 x Label:13C(1)2H(3) (M) + Oxidation (M)	GR(+36.08)GRGQGNWNM(+20.02)GPPGGLQEFNFIVPTGK	Unambiguous	GR(1.00)GRGQGNWNM(1.00)GPPGGLQEFNFIVPTGK	4	2	D130424_005	43041	43041	21	54	3026.56	757.65	757.65	0	0.73	E9PEB5	E9PEB5_HUMAN Far upstream element-binding protein 1 OS=Homo sapiens GN=FUBP1 PE=2 SV=1	B4DT31;Q96AE4;Q96AE4-2;	43010	43484	134.624	135.927	755.632	402556	755.884	723868	756.135	625504	757.646	403721	757.898	830685	758.15	521780	-2.01328	1.00243	D5A12	13C4	Jurkat	Trypsin	382__DMA__H
1	0	R	TGSETPQAPMSGVGPVSGGPGGFGRGSQGGNFEGPNK	R	1 x Methyl:2H(3)13C(1) (R) 1 x Label:13C(1)2H(3) (M)	TGSETPQAPM(+4.02)SGVGPVSGGPGGFGR(+18.04)GSQGGNFEGPNK	Unambiguous	TGSETPQAPM(1.00)SGVGPVSGGPGGFGR(1.00)GSQGGNFEGPNK	4	1	D130424_007	36993	36993	23	72	3480.65	871.17	871.17	0	0	Q8WXF1	PSPC1_HUMAN Paraspeckle component 1 OS=Homo sapiens GN=PSPC1 PE=1 SV=1		37004	37271	118.299	119.056	870.163	260606	870.413	542501	870.663	633816	871.168	441051	871.417	545926	871.669	412730	-1.00774	0.9741	D5A12	13C4	Jurkat	Trypsin	507__MMA__H
1	0	R	GPPSRGGHMDDGGYSMNFNMSSSR	G	1 x Methyl:2H(3)13C(1) (R) 2 x Label:13C(1)2H(3) (M) 1 x Label:13C(1)2H(3) (M) + Oxidation (M)	GPPSR(+18.04)GGHM(+4.02)DDGGYSM(+4.02)NFNM(+20.02)SSSR	Unambiguous	GPPSR(1.00)GGHM(1.00)DDGGYSM(1.00)NFNM(1.00)SSSR	3	1	D130424_005	27230	27230	23	46	2589.13	864.72	864.05	-0.01	-4.62	H0Y6E7	H0Y6E7_HUMAN RNA-binding motif protein, X chromosome, N-terminally processed (Fragment) OS=Homo sapiens GN=RBMX PE=4 SV=2	H3BT71;P38159;P38159-2;Q96E39;	26870	27593	89.7585	91.7676	862.706	468800	863.037	583485	863.374	455057	864.049	351059	864.386	390244	864.723	328084	-1.34949	0.709453	D5A12	13C4	Jurkat	Trypsin	127__MMA__H
1	0	M	ADDAGAAGGPGGPGGPGMGNR	G	1 x Methyl:2H(3)13C(1) (R) 1 x Label:13C(1)2H(3) (M) 1 x Acetylation (Protein N-term)	(+42.01)_ADDAGAAGGPGGPGGPGM(+4.02)GNR(+18.04)	Unambiguous	n(1.00)_ADDAGAAGGPGGPGGPGM(1.00)GNR(1.00)	3	0	D130424_006	32315	32315	18	40	1801.82	601.61	601.61	0	2.17	E9PM36	E9PM36_HUMAN 40S ribosomal protein S2 OS=Homo sapiens GN=RPS2 PE=2 SV=1	E9PMM9;E9PPT0;E9PQD7;P15880;	32353	32372	105.167	105.219	600.271	146980	600.606	121216	600.937	37133.4	601.612	19464.5	601.948	14479.9	602.285	137396	-1.34365	0.561167	D5A12	13C4	Jurkat	Trypsin	22__MMA__H
1	0	R	SGPPGPPGGPGMPPGGRGRGR	G	2 x Methyl:2H(3)13C(1) (R) 1 x Label:13C(1)2H(3) (M) + Oxidation (M)	SGPPGPPGGPGM(+20.02)PPGGRGR(+18.04)GR(+18.04)	Unambiguous	SGPPGPPGGPGM(1.00)PPGGRGR(1.00)GR(1.00)	4	2	D130424_007	20033	20033	16	40	1953.04	489.27	489.27	0	0	Q92945	FUBP2_HUMAN Far upstream element-binding protein 2 OS=Homo sapiens GN=KHSRP PE=1 SV=4		19617	20075	68.9342	70.2938	487.258	2.01416e+06	487.505	989320	487.758	532704	489.268	440386	489.518	705129	489.769	348444	-2.01328	0.422478	D5A12	13C4	Jurkat	Trypsin	413__MMA__H;415__MMA__H
1	0	R	GPPSRGGHMDDGGYSMNFNMSSSR	G	1 x Methyl:2H(3)13C(1) (R) 2 x Label:13C(1)2H(3) (M) 1 x Label:13C(1)2H(3) (M) + Oxidation (M)	GPPSR(+18.04)GGHM(+4.02)DDGGYSM(+20.02)NFNM(+4.02)SSSR	Unambiguous	GPPSR(1.00)GGHM(1.00)DDGGYSM(1.00)NFNM(1.00)SSSR	3	1	D130423_010	17391	17391	11	46	2589.13	864.05	864.05	-0.01	-1.98	P38159	RBMX_HUMAN RNA-binding motif protein, X chromosome OS=Homo sapiens GN=RBMX PE=1 SV=3	H0Y6E7;H3BT71;P38159-2;Q96E39;	17445	17588	62.3052	62.7283	862.705	171858	863.036	210659	863.372	157787	864.047	152034	864.384	180108	864.722	136155	-1.34949	0.866729	D5A12	13C4	Jurkat	Trypsin	127__MMA__H
1	0	R	NMGGPYGGGNYGPGGSGGSGGYGGR	S	1 x Methyl:2H(3)13C(1) (R) 1 x Label:13C(1)2H(3) (M)	NM(+4.02)GGPYGGGNYGPGGSGGSGGYGGR(+18.04)	Unambiguous	NM(1.00)GGPYGGGNYGPGGSGGSGGYGGR(1.00)	2	0	D130424_007	30490	30490	10	48	2210.95	1107.49	1106.48	0	-1.33	P22626	ROA2_HUMAN Heterogeneous nuclear ribonucleoproteins A2\B1 OS=Homo sapiens GN=HNRNPA2B1 PE=1 SV=2	P22626-2;	30394	30480	99.8819	100.121	1104.47	128044	1104.98	148465	1105.47	84136.2	1106.48	132750	1106.99	122233	1107.49	45511.3	-2.01548	0.833215	D5A12	13C4	Jurkat	Trypsin	350__MMA__H
1	0	K	YSRGAGLGFSTAPNK	L	1 x Methyl:2H(3)13C(1) (R)	YSR(+18.04)GAGLGFSTAPNK	Unambiguous	YSR(1.00)GAGLGFSTAPNK	3	1	D130423_008	16991	16991	13	28	1542.81	515.28	515.28	0.01	4.51	H3BNU8	H3BNU8_HUMAN Lysine-rich nucleolar protein 1 OS=Homo sapiens GN=KNOP1 PE=2 SV=1	Q1ED39;	16959	17110	59.9588	60.4004	513.934	700127	514.269	619334	514.604	287373	515.276	507061	515.61	557530	515.946	218046	-1.34073	0.79824	D5A12	13C4	Jurkat	Trypsin	109__MMA__H
1	0	R	GRGRGQGNWNMGPPGGLQEFNFIVPTGK	T	1 x Dimethyl:2H(6)13C(2) (R) 1 x Methyl:2H(3)13C(1) (R) 1 x Label:13C(1)2H(3) (M) + Oxidation (M)	GR(+18.04)GR(+36.08)GQGNWNM(+20.02)GPPGGLQEFNFIVPTGK	Unambiguous	GR(1.00)GR(1.00)GQGNWNM(1.00)GPPGGLQEFNFIVPTGK	4	2	D130424_007	43631	43631	16	54	3044.59	762.41	762.15	0	-1.6	B4DT31	B4DT31_HUMAN Far upstream element-binding protein 1 OS=Homo sapiens GN=FUBP1 PE=2 SV=1	E9PEB5;Q96AE4;Q96AE4-2;	43675	43710	136.565	136.661	759.141	47669.6	759.391	165069	759.637	99084.9	762.156	63815.5	762.405	57430.3	762.66	28323	-3.01883	0.479659	D5A12	13C4	Jurkat	Trypsin	382__MMA__H;384__DMA__H
1	0	R	GRGRGQGNWNMGPPGGLQEFNFIVPTGK	T	2 x Methyl:2H(3)13C(1) (R) 1 x Label:13C(1)2H(3) (M)	GR(+18.04)GR(+18.04)GQGNWNM(+4.02)GPPGGLQEFNFIVPTGK	Unambiguous	GR(1.00)GR(1.00)GQGNWNM(1.00)GPPGGLQEFNFIVPTGK	4	2	D130424_007	46104	46104	26	54	3010.56	753.65	753.65	0	1.62	E9PEB5	E9PEB5_HUMAN Far upstream element-binding protein 1 OS=Homo sapiens GN=FUBP1 PE=2 SV=1	B4DT31;Q96AE4;Q96AE4-2;	45791	46523	142.396	144.42	751.634	804677	751.888	1.25066e+06	752.137	1.16933e+06	753.646	653961	753.901	942654	754.152	868668	-2.01328	0.764509	D5A12	13C4	Jurkat	Trypsin	382__MMA__H;384__MMA__H
1	0	R	SVQAGNPGGPGPGGR	G	1 x Methyl:2H(3)13C(1) (R)	SVQAGNPGGPGPGGR(+18.04)	Unambiguous	SVQAGNPGGPGPGGR(1.00)	2	0	D130424_007	19414	19414	12	28	1324.67	663.35	663.34	0	2.3	E9PEB5	E9PEB5_HUMAN Far upstream element-binding protein 1 OS=Homo sapiens GN=FUBP1 PE=2 SV=1	B4DT31;Q96AE4;Q96AE4-2;	19404	19647	68.3432	69.0287	661.333	703458	661.837	478901	662.338	180989	663.346	604920	663.848	414683	664.347	153766	-2.01109	0.860653	D5A12	13C4	Jurkat	Trypsin	380__MMA__H
1	0	R	SGPPGPPGGPGMPPGGRGRGRGQGNWGPPGGEMTFSIPTHK	C	3 x Methyl:2H(3)13C(1) (R) 2 x Label:13C(1)2H(3) (M)	SGPPGPPGGPGM(+4.02)PPGGR(+18.04)GR(+18.04)GR(+18.04)GQGNWGPPGGEM(+4.02)TFSIPTHK	Unambiguous	SGPPGPPGGPGM(1.00)PPGGR(1.00)GR(1.00)GR(1.00)GQGNWGPPGGEM(1.00)TFSIPTHK	6	3	D130424_006	43237	43237	16	80	4038.07	674.02	674.02	0	1.03	Q92945	FUBP2_HUMAN Far upstream element-binding protein 2 OS=Homo sapiens GN=KHSRP PE=1 SV=4		43079	43319	134.858	135.516	672.006	142123	672.171	316498	672.341	321758	674.018	102723	674.188	176552	674.351	167573	-2.01401	0.572604	D5A12	13C4	Jurkat	Trypsin	411__MMA__H;413__MMA__H;415__MMA__H
1	0	K	YSSNLGNFNYEQR	G	1 x Methyl:2H(3)13C(1) (R)	YSSNLGNFNYEQR(+18.04)	Unambiguous	YSSNLGNFNYEQR(1.00)	2	0	D130424_007	33710	33710	12	24	1608.74	805.38	805.38	-0.01	-5.62	Q9BZZ5	API5_HUMAN Apoptosis inhibitor 5 OS=Homo sapiens GN=API5 PE=1 SV=3	B4E283;	33695	33955	109.134	109.857	803.37	354813	803.872	304626	804.369	113187	805.377	252968	805.881	279258	806.381	122886	-2.01109	0.847904	D5A12	13C4	Jurkat	Trypsin	489__MMA__H
1	0	R	GPMTGSSGGDRGGFK	N	1 x Methyl:2H(3)13C(1) (R) 1 x Label:13C(1)2H(3) (M)	GPM(+4.02)TGSSGGDR(+18.04)GGFK	Unambiguous	GPM(1.00)TGSSGGDR(1.00)GGFK	3	1	D130424_006	19490	19490	16	56	1431.7	478.24	478.24	0	1.4	Q92804	RBP56_HUMAN TATA-binding protein-associated factor 2N OS=Homo sapiens GN=TAF15 PE=1 SV=1	K7EL85;K7EPT6;Q92804-2;	19436	19888	68.0584	69.4359	476.896	1.36695e+06	477.229	895305	477.563	416810	478.24	1.01939e+06	478.574	689028	478.907	251312	-1.34365	0.731497	D5A12	13C4	Jurkat	Trypsin	203__MMA__H
1	0	K	CGLVIGRGGENVK	A	1 x Methyl:2H(3)13C(1) (R) 1 x Carbamidomethyl (C)	C(+57.02)GLVIGR(+18.04)GGENVK	Unambiguous	C(1.00)GLVIGR(1.00)GGENVK	2	1	D130423_010	15081	15081	14	24	1375.75	688.88	688.88	0	0.71	M0R3J3	M0R3J3_HUMAN Far upstream element-binding protein 2 (Fragment) OS=Homo sapiens GN=KHSRP PE=4 SV=1	Q92945;	15069	15470	55.0864	56.2844	686.87	5.39887e+06	687.374	4.08327e+06	687.874	1.83541e+06	688.881	4.75804e+06	689.383	3.33047e+06	689.885	1.51208e+06	-2.01109	0.848293	D5A12	13C4	Jurkat	Trypsin	25__MMA__H
1	0	R	SSGSGAGGGGRGGK	A	1 x Methyl:2H(3)13C(1) (R)	SSGSGAGGGGR(+18.04)GGK	Unambiguous	SSGSGAGGGGR(1.00)GGK	2	1	D130424_005	9174	9174	14	26	1108.55	555.28	555.28	0	2.64	Q8NDT2	RB15B_HUMAN Putative RNA-binding protein 15B OS=Homo sapiens GN=RBM15B PE=1 SV=3		9147	9224	38.0672	38.2501	553.27	434196	553.771	213003	554.276	42837	555.282	447977	555.782	209040	556.284	38888.3	-2.01109	1.00851	D5A12	13C4	Jurkat	Trypsin	95__MMA__H
1	0	R	GRGQGNWNMGPPGGLQEFNFIVPTGK	T	1 x Methyl:2H(3)13C(1) (R) 1 x Label:13C(1)2H(3) (M)	GR(+18.04)GQGNWNM(+4.02)GPPGGLQEFNFIVPTGK	Unambiguous	GR(1.00)GQGNWNM(1.00)GPPGGLQEFNFIVPTGK	3	1	D130424_005	50059	50059	12	50	2779.4	927.81	927.47	0	-1.14	E9PEB5	E9PEB5_HUMAN Far upstream element-binding protein 1 OS=Homo sapiens GN=FUBP1 PE=2 SV=1	B4DT31;Q96AE4;Q96AE4-2;	50085	50488	154.288	155.416	926.136	178142	926.47	286807	926.804	228333	927.474	192228	927.809	259417	928.144	189434	-1.34365	0.924702	D5A12	13C4	Jurkat	Trypsin	384__MMA__H
1	0	K	EQYQQQQQWGSR	G	1 x Methyl:2H(3)13C(1) (R)	EQYQQQQQWGSR(+18.04)	Unambiguous	EQYQQQQQWGSR(1.00)	2	0	D130424_006	24457	24457	12	22	1582.74	792.88	792.38	-0.01	-3.78	B4DTC3	B4DTC3_HUMAN Heterogeneous nuclear ribonucleoprotein D0 OS=Homo sapiens GN=HNRNPD PE=2 SV=1	F5H6R6;H0Y8G5;H0YA96;Q14103;Q14103-2;Q14103-3;Q14103-4;	24464	24878	82.8198	84.0065	790.366	2.7741e+06	790.867	2.31259e+06	791.369	1.19243e+06	792.378	2.54582e+06	792.88	1.95141e+06	793.379	863299	-2.01109	0.853708	D5A12	13C4	Jurkat	Trypsin	220__MMA__H
1	0	R	GPPSRGGHMDDGGYSMNFNMSSSR	G	1 x Methyl:2H(3)13C(1) (R) 1 x Label:13C(1)2H(3) (M) 2 x Label:13C(1)2H(3) (M) + Oxidation (M)	GPPSR(+18.04)GGHM(+20.02)DDGGYSM(+4.02)NFNM(+20.02)SSSR	Unambiguous	GPPSR(1.00)GGHM(1.00)DDGGYSM(1.00)NFNM(1.00)SSSR	4	1	D130423_009	17086	17086	13	46	2605.13	652.79	652.29	-0.01	-2.25	P38159-2	RBMX_HUMAN Isoform 2 of RNA-binding motif protein, X chromosome OS=Homo sapiens GN=RBMX	H0Y6E7;H3BT71;P38159;Q96E39;	16788	17458	60.0437	62.0547	651.278	334525	651.53	405983	651.779	221493	652.289	198278	652.542	327246	652.791	240420	-1.01212	0.796199	D5A12	13C4	Jurkat	Trypsin	127__MMA__H
1	0	R	FGQGGAGPVGGQGPR	G	1 x Methyl:2H(3)13C(1) (R)	FGQGGAGPVGGQGPR(+18.04)	Unambiguous	FGQGGAGPVGGQGPR(1.00)	2	0	D130423_008	15301	15301	12	28	1358.69	680.36	680.35	0	0.72	P23246	SFPQ_HUMAN Splicing factor, proline- and glutamine-rich OS=Homo sapiens GN=SFPQ PE=1 SV=2		15218	15367	54.7728	55.2354	678.345	1.38352e+06	678.848	909229	679.347	396041	680.356	1.30667e+06	680.857	912854	681.358	355803	-2.01109	0.9578	D5A12	13C4	Jurkat	Trypsin	681__MMA__H
1	0	R	MGMGNNYSGGYGTPDGLGGYGRGGGGSGGYYGQGGMSGGGWRGMY	-	2 x Methyl:2H(3)13C(1) (R) 4 x Label:13C(1)2H(3) (M)	M(+4.02)GM(+4.02)GNNYSGGYGTPDGLGGYGR(+18.04)GGGGSGGYYGQGGM(+4.02)SGGGWR(+18.04)GM(+4.02)Y	Unambiguous	M(1.00)GM(1.00)GNNYSGGYGTPDGLGGYGR(1.00)GGGGSGGYYGQGGM(1.00)SGGGWR(1.00)GM(1.00)Y	4	2	D130424_005	45766	45766	13	88	4368.91	1093.49	1093.23	0	1.12	B4DHY1	B4DHY1_HUMAN Heterogeneous nuclear ribonucleoprotein H3 OS=Homo sapiens GN=HNRNPH3 PE=2 SV=1	P31942;P31942-2;P31942-3;P31942-4;	45770	45835	142.222	142.399	1091.22	70769.8	1091.47	172594	1091.72	177747	1093.24	75839.6	1093.49	133559	1093.74	96165.9	-2.01986	0.725615	D5A12	13C4	Jurkat	Trypsin	215__MMA__H;235__MMA__H
1	0	R	VPLAGAAGGPGIGR	A	1 x Methyl:2H(3)13C(1) (R)	VPLAGAAGGPGIGR(+18.04)	Unambiguous	VPLAGAAGGPGIGR(1.00)	2	0	D130423_010	21440	21440	15	26	1209.71	605.86	605.86	0	0.81	A8MT02	A8MT02_HUMAN Small nuclear ribonucleoprotein-associated proteins B and B' OS=Homo sapiens GN=SNRPB PE=2 SV=2	P14678;P14678-2;P14678-3;	21426	21598	73.7557	74.2388	603.85	4.2218e+06	604.353	2.89281e+06	604.854	1.09888e+06	605.861	3.01781e+06	606.363	1.95216e+06	606.866	697231	-2.01109	0.689987	D5A12	13C4	Jurkat	Trypsin	29__MMA__H
1	0	K	EQYQQQQQWGSRGGFAGR	A	2 x Methyl:2H(3)13C(1) (R)	EQYQQQQQWGSR(+18.04)GGFAGR(+18.04)	Unambiguous	EQYQQQQQWGSR(1.00)GGFAGR(1.00)	3	1	D130424_005	28375	28375	15	34	2146.05	716.36	716.36	0	0	F5H6R6	F5H6R6_HUMAN Heterogeneous nuclear ribonucleoprotein D0 OS=Homo sapiens GN=HNRNPD PE=2 SV=1	B4DTC3;H0Y8G5;H0YA96;Q14103;Q14103-2;Q14103-3;Q14103-4;	27970	28684	92.8217	94.8326	713.678	2.37292e+06	714.008	2.90288e+06	714.343	1.92732e+06	716.357	2.50563e+06	716.689	2.54409e+06	717.026	1.60747e+06	-2.68146	0.924208	D5A12	13C4	Jurkat	Trypsin	220__MMA__H;226__MMA__H
1	0	K	GFGRGGAESHTFK	-	1 x Methyl:2H(3)13C(1) (R)	GFGR(+18.04)GGAESHTFK	Unambiguous	GFGR(1.00)GGAESHTFK	3	1	D130423_010	10439	10439	20	48	1367.69	456.9	456.9	0	0.73	H3BRQ4	H3BRQ4_HUMAN Cysteine-rich protein 1 (Fragment) OS=Homo sapiens GN=CRIP1 PE=4 SV=1	K4DIB9;P50238;	10079	10674	38.8977	40.8997	455.561	1.76645e+06	455.896	1.34523e+06	456.231	532354	456.902	1.58551e+06	457.238	1.07315e+06	457.572	436004	-1.34073	0.84924	D5A12	13C4	Jurkat	Trypsin	40__MMA__H
1	0	R	YYDSRPGGYGYGYGR	S	2 x Methyl:2H(3)13C(1) (R)	YYDSR(+18.04)PGGYGYGYGR(+18.04)	Unambiguous	YYDSR(1.00)PGGYGYGYGR(1.00)	3	0	D130423_008	19160	19160	16	28	1765.82	589.62	589.61	0	1.11	P98179	RBM3_HUMAN Putative RNA-binding protein 3 OS=Homo sapiens GN=RBM3 PE=1 SV=1		19130	19183	66.2364	66.3904	586.935	170931	587.269	227337	587.603	92147.7	589.614	191465	589.95	175879	590.283	70814.6	-2.68146	0.893444	D5A12	13C4	Jurkat	Trypsin	121__MMA__H;131__MMA__H
1	0	R	GVGGPSQQVMTPQGR	G	1 x Methyl:2H(3)13C(1) (R) 1 x Label:13C(1)2H(3) (M) + Oxidation (M)	GVGGPSQQVM(+20.02)TPQGR(+18.04)	Unambiguous	GVGGPSQQVM(1.00)TPQGR(1.00)	2	0	D130424_006	23761	23761	16	28	1535.79	768.9	768.9	0	0.64	P14678	RSMB_HUMAN Small nuclear ribonucleoprotein-associated proteins B and B' OS=Homo sapiens GN=SNRPB PE=1 SV=2	A8MT02;B3KVR1;J3QLE5;P14678-2;P14678-3;P63162;	23550	23764	80.1925	80.8318	766.888	964375	767.391	719395	767.89	340572	768.901	716446	769.407	509734	769.908	229330	-2.01548	0.719004	D5A12	13C4	Jurkat	Trypsin	68__MMA__H
1	0	R	SVQAGNPGGPGPGGRGRGRGQGNWNMGPPGGLQEFNFIVPTGK	T	1 x Dimethyl:2H(6)13C(2) (R) 2 x Methyl:2H(3)13C(1) (R) 1 x Label:13C(1)2H(3) (M) + Oxidation (M)	SVQAGNPGGPGPGGR(+18.04)GR(+18.04)GR(+36.08)GQGNWNM(+20.02)GPPGGLQEFNFIVPTGK	Unambiguous	SVQAGNPGGPGPGGR(1.00)GR(1.00)GR(1.00)GQGNWNM(1.00)GPPGGLQEFNFIVPTGK	5	3	D130423_010	32972	32972	17	84	4351.26	871.26	871.26	0.01	2.58	E9PEB5	E9PEB5_HUMAN Far upstream element-binding protein 1 OS=Homo sapiens GN=FUBP1 PE=2 SV=1	B4DT31;Q96AE4;Q96AE4-2;	32968	33156	105.881	106.399	868.043	111771	868.243	258256	868.442	312519	871.259	151553	871.461	241831	871.662	271331	-3.2195	0.973877	D5A12	13C4	Jurkat	Trypsin	380__MMA__H;382__MMA__H;384__DMA__H
1	0	R	GPPSRGGHMDDGGYSMNFNMSSSR	G	1 x Methyl:2H(3)13C(1) (R) 3 x Label:13C(1)2H(3) (M) + Oxidation (M)	GPPSR(+18.04)GGHM(+20.02)DDGGYSM(+20.02)NFNM(+20.02)SSSR	Unambiguous	GPPSR(1.00)GGHM(1.00)DDGGYSM(1.00)NFNM(1.00)SSSR	4	1	D130424_006	21201	21201	10	46	2621.12	656.29	656.29	0	0	P38159-2	RBMX_HUMAN Isoform 2 of RNA-binding motif protein, X chromosome OS=Homo sapiens GN=RBMX	H0Y6E7;H3BT71;P38159;Q96E39;	21244	21291	73.3901	73.5291	655.277	150308	655.528	144017	655.779	148173	656.289	136940	656.54	167001	656.791	132265	-1.01212	0.985783	D5A12	13C4	Jurkat	Trypsin	127__MMA__H
1	0	M	AAAPARGGGGGGGGGGGCSGSGSSASR	G	1 x Carbamidomethyl (C) 1 x Methyl:2H(3)13C(1) (R) 1 x Acetylation (Protein N-term)	(+42.01)_AAAPAR(+18.04)GGGGGGGGGGGC(+57.02)SGSGSSASR	Unambiguous	n(1.00)_AAAPAR(1.00)GGGGGGGGGGGC(1.00)SGSGSSASR	3	1	D130423_008	9126	9126	17	52	2178.96	727.33	727.33	0	1.79	J3KN10	J3KN10_HUMAN Phosphatidylinositol 4-kinase alpha OS=Homo sapiens GN=PI4KA PE=4 SV=1		9124	9149	35.3477	35.4249	725.991	85216.5	726.325	83045.9	726.659	42492.4	727.328	98849.1	727.663	81285.3	727.999	55578.7	-1.34073	1.11842	D5A12	13C4	Jurkat	Trypsin	7__MMA__H
1	0	R	MGMGNNYSGGYGTPDGLGGYGRGGGGSGGYYGQGGMSGGGWR	G	1 x Methyl:2H(3)13C(1) (R) 1 x Label:13C(1)2H(3) (M) 2 x Label:13C(1)2H(3) (M) + Oxidation (M)	M(+4.02)GM(+20.02)GNNYSGGYGTPDGLGGYGR(+18.04)GGGGSGGYYGQGGM(+20.02)SGGGWR	Unambiguous	M(1.00)GM(1.00)GNNYSGGYGTPDGLGGYGR(1.00)GGGGSGGYYGQGGM(1.00)SGGGWR	3	1	D130423_010	27998	27998	11	82	4027.72	1343.59	1343.58	0.02	5.21	P31942-4	HNRH3_HUMAN Isoform 4 of Heterogeneous nuclear ribonucleoprotein H3 OS=Homo sapiens GN=HNRNPH3	B4DHY1;P31942;P31942-2;P31942-3;	27984	28289	92.2051	93.0555	1342.24	198058	1342.57	399835	1342.91	420284	1343.57	346479	1343.91	368844	1344.25	327520	-1.34949	1.02423	D5A12	13C4	Jurkat	Trypsin	215__MMA__H
1	0	R	GFGDGYNGYGGGPGGGNFGGSPGYGGGR	G	1 x Methyl:2H(3)13C(1) (R)	GFGDGYNGYGGGPGGGNFGGSPGYGGGR(+18.04)	Unambiguous	GFGDGYNGYGGGPGGGNFGGSPGYGGGR(1.00)	2	0	D130424_006	39170	39170	15	54	2512.06	1257.04	1257.04	0.01	3.6	P22626	ROA2_HUMAN Heterogeneous nuclear ribonucleoproteins A2\B1 OS=Homo sapiens GN=HNRNPA2B1 PE=1 SV=2	P22626-2;	39044	39359	123.822	124.687	1255.04	168933	1255.53	237713	1256.04	173567	1257.04	177349	1257.55	235507	1258.05	134734	-2.01109	0.943775	D5A12	13C4	Jurkat	Trypsin	266__MMA__H
1	0	R	GVGGPSQQVMTPQGR	G	1 x Methyl:2H(3)13C(1) (R) 1 x Label:13C(1)2H(3) (M)	GVGGPSQQVM(+4.02)TPQGR(+18.04)	Unambiguous	GVGGPSQQVM(1.00)TPQGR(1.00)	2	0	D130423_009	16692	16692	10	28	1519.8	760.91	760.91	0	0	A8MT02	A8MT02_HUMAN Small nuclear ribonucleoprotein-associated proteins B and B' OS=Homo sapiens GN=SNRPB PE=2 SV=2	B3KVR1;J3QLE5;P14678;P14678-2;P14678-3;P63162;	16729	16933	59.8676	60.4599	758.888	2.85672e+06	759.389	2.18576e+06	759.891	1.09443e+06	760.905	2.25324e+06	761.408	1.63586e+06	761.906	742067	-2.01548	0.754642	D5A12	13C4	Jurkat	Trypsin	68__MMA__H
1	0	R	GRGGAWSAAAAGPGAGAAAAATGGGGGALEAAMAK	Q	1 x Methyl:2H(3)13C(1) (R) 1 x Label:13C(1)2H(3) (M)	GR(+18.04)GGAWSAAAAGPGAGAAAAATGGGGGALEAAM(+4.02)AK	Unambiguous	GR(1.00)GGAWSAAAAGPGAGAAAAATGGGGGALEAAM(1.00)AK	3	1	D130423_008	30699	30699	35	68	2861.43	954.82	954.82	0	1.11	P50750-2	CDK9_HUMAN Isoform 2 of Cyclin-dependent kinase 9 OS=Homo sapiens GN=CDK9		30652	30843	98.1562	98.6737	953.479	220565	953.814	323102	954.143	282778	954.821	271260	955.157	320992	955.486	236369	-1.34365	1.00263	D5A12	13C4	Jurkat	Trypsin	87__MMA__H
1	0	R	GGNFSGRGGFGGSRGGGGYGGSGDGYNGFGNDGSNFGGGGSYNDFGNYNNQSSNFGPMK	G	1 x Dimethyl:2H(6)13C(2) (R) 1 x Methyl:2H(3)13C(1) (R) 1 x Label:13C(1)2H(3) (M) + Oxidation (M)	GGNFSGR(+18.04)GGFGGSR(+36.08)GGGGYGGSGDGYNGFGNDGSNFGGGGSYNDFGNYNNQSSNFGPM(+20.02)K	Unambiguous	GGNFSGR(1.00)GGFGGSR(1.00)GGGGYGGSGDGYNGFGNDGSNFGGGGSYNDFGNYNNQSSNFGPM(1.00)K	5	2	D130423_008	32178	32178	14	116	5772.45	1155.9	1155.5	0	0	H0YH80	H0YH80_HUMAN Heterogeneous nuclear ribonucleoprotein A1 (Fragment) OS=Homo sapiens GN=HNRNPA1 PE=2 SV=1	P09651-2;	32183	32304	102.297	102.623	1153.09	47406.1	1153.28	162188	1153.49	304069	1155.5	114323	1155.7	168726	1155.9	233962	-2.41506	1.00652	D5A12	13C4	Jurkat	Trypsin	96__MMA__H;103__DMA__H
1	0	R	SVQAGNPGGPGPGGRGRGRGQGNWNMGPPGGLQEFNFIVPTGK	T	2 x Dimethyl:2H(6)13C(2) (R) 1 x Methyl:2H(3)13C(1) (R) 1 x Label:13C(1)2H(3) (M) + Oxidation (M)	SVQAGNPGGPGPGGR(+18.04)GR(+36.08)GR(+36.08)GQGNWNM(+20.02)GPPGGLQEFNFIVPTGK	Unambiguous	SVQAGNPGGPGPGGR(1.00)GR(1.00)GR(1.00)GQGNWNM(1.00)GPPGGLQEFNFIVPTGK	5	3	D130424_007	40706	40706	9	84	4369.3	874.87	874.87	-0.01	-1.56	B4DT31	B4DT31_HUMAN Far upstream element-binding protein 1 OS=Homo sapiens GN=FUBP1 PE=2 SV=1	E9PEB5;Q96AE4;Q96AE4-2;	40721	40801	128.485	128.703	870.846	134371	871.049	148210	871.249	252650	874.862	80792.5	875.065	70680.8	875.269	75864.4	-4.02394	0.424747	D5A12	13C4	Jurkat	Trypsin	380__MMA__H;382__DMA__H;384__DMA__H
1	0	M	AAAAAAAAAAGAAGGRGSGPGRR	R	1 x Methyl:2H(3)13C(1) (R) 1 x Acetylation (Protein N-term)	(+42.01)_AAAAAAAAAAGAAGGRGSGPGRR(+18.04)	Unambiguous	n(1.00)_AAAAAAAAAAGAAGGRGSGPGRR(1.00)	3	1	D130423_009	22937	22937	18	44	1925.02	642.68	642.68	0	0	Q86U42	PABP2_HUMAN Polyadenylate-binding protein 2 OS=Homo sapiens GN=PABPN1 PE=1 SV=3	Q86U42-2;	22927	23381	77.8227	79.0774	641.34	1.80436e+06	641.675	1.81676e+06	642.01	919751	642.682	1.62323e+06	643.014	1.56679e+06	643.351	734124	-1.34073	0.864181	D5A12	13C4	Jurkat	Trypsin	24__MMA__H
1	0	R	GRGRGQGNWGPPGGEMTFSIPTHK	C	2 x Methyl:2H(3)13C(1) (R) 1 x Label:13C(1)2H(3) (M) + Oxidation (M)	GR(+18.04)GR(+18.04)GQGNWGPPGGEM(+20.02)TFSIPTHK	Unambiguous	GR(1.00)GR(1.00)GQGNWGPPGGEM(1.00)TFSIPTHK	5	2	D130423_010	21132	21132	12	46	2579.31	516.87	516.87	0	-0.38	Q92945	FUBP2_HUMAN Far upstream element-binding protein 2 OS=Homo sapiens GN=KHSRP PE=1 SV=4		21127	21216	72.9124	73.1644	515.26	112972	515.46	240533	515.66	206799	516.87	73285.6	517.07	144872	517.269	102963	-1.61063	0.573119	D5A12	13C4	Jurkat	Trypsin	413__MMA__H;415__MMA__H
1	0	R	SVQAGNPGGPGPGGRGRGRGQGNWNMGPPGGLQEFNFIVPTGK	T	1 x Dimethyl:2H(6)13C(2) (R) 1 x Methyl:2H(3)13C(1) (R) 1 x Label:13C(1)2H(3) (M) + Oxidation (M)	SVQAGNPGGPGPGGRGR(+18.04)GR(+36.08)GQGNWNM(+20.02)GPPGGLQEFNFIVPTGK	Unambiguous	SVQAGNPGGPGPGGRGR(1.00)GR(1.00)GQGNWNM(1.00)GPPGGLQEFNFIVPTGK	5	3	D130424_006	40248	40248	15	84	4333.22	867.65	867.65	0.01	2.03	B4DT31	B4DT31_HUMAN Far upstream element-binding protein 1 OS=Homo sapiens GN=FUBP1 PE=2 SV=1	E9PEB5;Q96AE4;Q96AE4-2;	40271	40354	127.178	127.402	865.235	45651.9	865.435	191429	865.638	193608	867.654	72068.2	867.855	105708	868.047	413010	-2.41506	1.37172	D5A12	13C4	Jurkat	Trypsin	382__MMA__H;384__DMA__H
1	0	R	RGGHQNNYKPY	-	1 x Methyl:2H(3)13C(1) (R)	R(+18.04)GGHQNNYKPY	Unambiguous	R(1.00)GGHQNNYKPY	3	0	D130424_006	15002	15002	13	40	1350.67	451.23	451.23	0	0.74	Q99729-3	ROAA_HUMAN Isoform 3 of Heterogeneous nuclear ribonucleoprotein A\B OS=Homo sapiens GN=HNRNPAB	D6R9P3;D6RBZ0;D6RD18;Q99729;Q99729-2;Q99729-4;	14656	15242	53.9402	55.9481	449.89	778633	450.224	509408	450.56	177095	451.231	680629	451.566	441506	451.898	134457	-1.34073	0.857662	D5A12	13C4	Jurkat	Trypsin	270__MMA__H
1	0	M	AECGRGGAAGGALPTSPGPALGAK	G	1 x Methyl:2H(3)13C(1) (R) 1 x Carbamidomethyl (C) 1 x Acetylation (Protein N-term)	(+42.01)_AEC(+57.02)GR(+18.04)GGAAGGALPTSPGPALGAK	Unambiguous	n(1.00)_AEC(1.00)GR(1.00)GGAAGGALPTSPGPALGAK	3	1	D130423_010	25280	25280	21	46	2182.11	728.38	728.38	0.01	2.8	Q9UPR0	PLCL2_HUMAN Inactive phospholipase C-like protein 2 OS=Homo sapiens GN=PLCL2 PE=1 SV=2		25257	25400	84.5722	84.9698	727.036	722845	727.37	822862	727.706	527844	728.376	738049	728.712	737450	729.044	477007	-1.34073	0.941625	D5A12	13C4	Jurkat	Trypsin	6__MMA__H
1	0	R	GRGRGQGNWNMGPPGGLQEFNFIVPTGK	T	1 x Dimethyl:2H(6)13C(2) (R) 1 x Label:13C(1)2H(3) (M) + Oxidation (M)	GRGR(+36.08)GQGNWNM(+20.02)GPPGGLQEFNFIVPTGK	Unambiguous	GRGR(1.00)GQGNWNM(1.00)GPPGGLQEFNFIVPTGK	4	2	D130424_005	44260	44260	16	54	3026.56	757.9	757.65	0	-0.97	E9PEB5	E9PEB5_HUMAN Far upstream element-binding protein 1 OS=Homo sapiens GN=FUBP1 PE=2 SV=1	B4DT31;Q96AE4;Q96AE4-2;	44293	44434	138.136	138.525	755.632	89868	755.883	173828	756.135	133899	757.646	79847.3	757.898	161185	758.15	144028	-2.01328	0.968473	D5A12	13C4	Jurkat	Trypsin	384__DMA__H
1	0	R	GMPPPLRGGPGGPGGPGGPMGR	M	1 x Methyl:2H(3)13C(1) (R) 2 x Label:13C(1)2H(3) (M) + Oxidation (M)	GM(+20.02)PPPLR(+18.04)GGPGGPGGPGGPM(+20.02)GR	Unambiguous	GM(1.00)PPPLR(1.00)GGPGGPGGPGGPM(1.00)GR	3	1	D130424_007	24368	24368	18	42	2013.03	672.02	672.02	0.01	2.49	Q01844-2	EWS_HUMAN Isoform EWS-B of RNA-binding protein EWS OS=Homo sapiens GN=EWSR1	B0QYK0;C9JGE3;H7BY36;Q01844;Q01844-3;Q01844-5;Q01844-6;	24134	24663	82.0725	83.5877	670.673	742525	671.007	774200	671.341	543593	672.019	582832	672.353	580926	672.688	355410	-1.34657	0.737347	D5A12	13C4	Jurkat	Trypsin	433__MMA__H
1	0	R	GMPPPLRGGPGGPGGPGGPMGR	M	1 x Methyl:2H(3)13C(1) (R) 1 x Label:13C(1)2H(3) (M) 1 x Label:13C(1)2H(3) (M) + Oxidation (M)	GM(+20.02)PPPLR(+18.04)GGPGGPGGPGGPM(+4.02)GR	Unambiguous	GM(1.00)PPPLR(1.00)GGPGGPGGPGGPM(1.00)GR	3	1	D130423_009	19833	19833	18	42	1997.04	666.69	666.69	0	1.96	H7BY36	H7BY36_HUMAN RNA-binding protein EWS (Fragment) OS=Homo sapiens GN=EWSR1 PE=4 SV=1	B0QYK0;C9JGE3;Q01844;Q01844-2;Q01844-3;Q01844-5;Q01844-6;	19606	20258	68.3318	70.2015	665.339	1.17916e+06	665.673	1.19086e+06	666.007	754842	666.685	1.12406e+06	667.02	1.11634e+06	667.357	651689	-1.34657	0.925512	D5A12	13C4	Jurkat	Trypsin	433__MMA__H
1	0	K	FELTGIPPAPR	G	1 x Methyl:2H(3)13C(1) (R)	FELTGIPPAPR(+18.04)	Unambiguous	FELTGIPPAPR(1.00)	2	0	D130424_006	41550	41550	11	20	1214.69	608.35	608.35	0	-0.8	A8K7Q2	A8K7Q2_HUMAN Heat shock cognate 71 kDa protein OS=Homo sapiens GN=HSPA8 PE=2 SV=1	E9PKE3;E9PM13;E9PNE6;E9PS65;P11142;	41239	41983	129.82	131.842	606.342	1.03659e+06	606.845	742449	607.345	277939	608.355	801491	608.856	547992	609.359	172727	-2.01109	0.740021	D5A12	13C4	Jurkat	Trypsin	233__MMA__H
1	0	R	TGSETPQAPMSGVGPVSGGPGGFGRGSQGGNFEGPNKR	R	1 x Methyl:2H(3)13C(1) (R) 1 x Label:13C(1)2H(3) (M) + Oxidation (M)	TGSETPQAPM(+20.02)SGVGPVSGGPGGFGRGSQGGNFEGPNKR(+18.04)	Unambiguous	TGSETPQAPM(1.00)SGVGPVSGGPGGFGRGSQGGNFEGPNKR(1.00)	4	1	D130424_007	32763	32763	20	74	3652.74	914.44	914.19	-0.01	-2.47	Q8WXF1	PSPC1_HUMAN Paraspeckle component 1 OS=Homo sapiens GN=PSPC1 PE=1 SV=1		32693	32974	106.329	107.123	913.187	184516	913.435	374228	913.686	398449	914.19	341052	914.446	382071	914.695	388844	-1.00774	1.1617	D5A12	13C4	Jurkat	Trypsin	520__MMA__H
1	0	M	AAAAAAAAAAGAAGGRGSGPGR	R	1 x Methyl:2H(3)13C(1) (R) 1 x Acetylation (Protein N-term)	(+42.01)_AAAAAAAAAAGAAGGR(+18.04)GSGPGR	Unambiguous	n(1.00)_AAAAAAAAAAGAAGGR(1.00)GSGPGR	3	1	D130423_009	26822	26822	27	42	1768.92	590.65	590.65	0	1.1	Q86U42	PABP2_HUMAN Polyadenylate-binding protein 2 OS=Homo sapiens GN=PABPN1 PE=1 SV=3	Q86U42-2;	26798	27237	88.6824	89.9157	589.306	1.57887e+07	589.641	1.49173e+07	589.974	7.56772e+06	590.648	1.51856e+07	590.981	1.32913e+07	591.315	6.49702e+06	-1.34073	0.913782	D5A12	13C4	Jurkat	Trypsin	17__MMA__H
1	0	M	AAAAAAAAAAGAAGGRGSGPGR	R	1 x Methyl:2H(3)13C(1) (R) 1 x Acetylation (Protein N-term)	(+42.01)_AAAAAAAAAAGAAGGRGSGPGR(+18.04)	Unambiguous	n(1.00)_AAAAAAAAAAGAAGGRGSGPGR(1.00)	3	1	D130423_009	27107	27107	20	42	1768.92	590.65	590.65	0	1.1	Q86U42-2	PABP2_HUMAN Isoform 2 of Polyadenylate-binding protein 2 OS=Homo sapiens GN=PABPN1	Q86U42;	26798	27407	88.6824	90.378	589.306	1.24353e+07	589.641	1.17421e+07	589.974	5.95855e+06	590.648	1.19531e+07	590.981	1.04611e+07	591.315	5.11745e+06	-1.34073	0.913578	D5A12	13C4	Jurkat	Trypsin	23__MMA__H
1	0	R	GRGRGQGNWGPPGGEMTFSIPTHK	C	2 x Methyl:2H(3)13C(1) (R) 1 x Label:13C(1)2H(3) (M)	GR(+18.04)GR(+18.04)GQGNWGPPGGEM(+4.02)TFSIPTHK	Unambiguous	GR(1.00)GR(1.00)GQGNWGPPGGEM(1.00)TFSIPTHK	5	2	D130424_006	34078	34078	17	46	2563.31	513.67	513.67	0	1.62	Q92945	FUBP2_HUMAN Far upstream element-binding protein 2 OS=Homo sapiens GN=KHSRP PE=1 SV=4		33734	34454	109.032	111.064	512.061	255747	512.261	250039	512.463	322765	513.67	229426	513.872	322576	514.073	232752	-1.61063	0.947141	D5A12	13C4	Jurkat	Trypsin	413__MMA__H;415__MMA__H
1	0	R	SGPPGPPGGPGMPPGGRGRGRGQGNWGPPGGEMTFSIPTHK	C	1 x Dimethyl:2H(6)13C(2) (R) 2 x Methyl:2H(3)13C(1) (R) 1 x Label:13C(1)2H(3) (M) 1 x Label:13C(1)2H(3) (M) + Oxidation (M)	SGPPGPPGGPGM(+20.02)PPGGR(+18.04)GR(+36.08)GR(+18.04)GQGNWGPPGGEM(+4.02)TFSIPTHK	Unambiguous	SGPPGPPGGPGM(1.00)PPGGR(1.00)GR(1.00)GR(1.00)GQGNWGPPGGEM(1.00)TFSIPTHK	6	3	D130424_006	43537	43537	16	80	4072.1	679.69	679.69	0	0.72	Q92945	FUBP2_HUMAN Far upstream element-binding protein 2 OS=Homo sapiens GN=KHSRP PE=1 SV=4		43436	43529	135.834	136.098	677.011	113304	677.17	51352.1	677.342	72735.8	679.692	97359.8	679.861	107550	680.029	110608	-2.68438	1.3291	D5A12	13C4	Jurkat	Trypsin	411__MMA__H;413__DMA__H;415__MMA__H
1	0	R	TGSETPQAPMSGVGPVSGGPGGFGRGSQGGNFEGPNKR	R	1 x Methyl:2H(3)13C(1) (R) 1 x Label:13C(1)2H(3) (M) + Oxidation (M)	TGSETPQAPM(+20.02)SGVGPVSGGPGGFGR(+18.04)GSQGGNFEGPNKR	Unambiguous	TGSETPQAPM(1.00)SGVGPVSGGPGGFGR(1.00)GSQGGNFEGPNKR	4	1	D130423_008	24255	24255	17	74	3652.74	914.19	914.19	0	0	Q8WXF1	PSPC1_HUMAN Paraspeckle component 1 OS=Homo sapiens GN=PSPC1 PE=1 SV=1		23989	24577	79.8118	81.4532	913.187	192014	913.436	361756	913.685	360683	914.19	318717	914.445	371480	914.694	408568	-1.00774	1.20155	D5A12	13C4	Jurkat	Trypsin	507__MMA__H
1	0	R	TPQAPASANLVGPR	S	1 x Methyl:2H(3)13C(1) (R)	TPQAPASANLVGPR(+18.04)	Unambiguous	TPQAPASANLVGPR(1.00)	2	0	D130423_008	20372	20372	13	26	1395.78	698.89	698.9	0	-1.49	Q9UQ35	SRRM2_HUMAN Serine\arginine repetitive matrix protein 2 OS=Homo sapiens GN=SRRM2 PE=1 SV=2		20365	20507	69.7497	70.1473	696.881	978129	697.383	754567	697.886	304634	698.892	838490	699.396	628505	699.896	257279	-2.01109	0.846341	D5A12	13C4	Jurkat	Trypsin	2342__MMA__H
1	0	R	MGMGNNYSGGYGTPDGLGGYGRGGGGSGGYYGQGGMSGGGWR	G	1 x Methyl:2H(3)13C(1) (R) 1 x Label:13C(1)2H(3) (M) 2 x Label:13C(1)2H(3) (M) + Oxidation (M)	M(+20.02)GM(+4.02)GNNYSGGYGTPDGLGGYGR(+18.04)GGGGSGGYYGQGGM(+20.02)SGGGWR	Unambiguous	M(1.00)GM(1.00)GNNYSGGYGTPDGLGGYGR(1.00)GGGGSGGYYGQGGM(1.00)SGGGWR	4	1	D130423_008	30152	30152	17	82	4027.72	1007.93	1007.94	-0.01	-3.03	P31942-2	HNRH3_HUMAN Isoform 2 of Heterogeneous nuclear ribonucleoprotein H3 OS=Homo sapiens GN=HNRNPH3	B4DHY1;P31942;P31942-3;P31942-4;	29737	30485	95.6677	97.7007	1006.92	281219	1007.17	508978	1007.43	611008	1007.93	459588	1008.18	494870	1008.44	445976	-1.01212	0.99945	D5A12	13C4	Jurkat	Trypsin	215__MMA__H
1	0	R	GSGLGARGSSYGVTSTESYK	E	1 x Methyl:2H(3)13C(1) (R)	GSGLGAR(+18.04)GSSYGVTSTESYK	Unambiguous	GSGLGAR(1.00)GSSYGVTSTESYK	3	1	D130423_010	16793	16793	19	38	1980.96	661.33	661.33	0	0.49	P98175	RBM10_HUMAN RNA-binding protein 10 OS=Homo sapiens GN=RBM10 PE=1 SV=3	P98175-2;P98175-3;P98175-4;	16776	16891	60.2698	60.6097	659.988	292816	660.321	252655	660.655	131952	661.328	286764	661.663	262575	661.998	122170	-1.34073	0.99127	D5A12	13C4	Jurkat	Trypsin	902__MMA__H
1	0	R	GGRGGGGDHKPQGK	K	1 x Methyl:2H(3)13C(1) (R)	GGR(+18.04)GGGGDHKPQGK	Unambiguous	GGR(1.00)GGGGDHKPQGK	4	1	D130424_006	9406	9406	19	26	1324.69	332.18	332.18	0	1.47	P19338	NUCL_HUMAN Nucleolin OS=Homo sapiens GN=NCL PE=1 SV=3		9358	9523	38.5122	38.8848	331.173	1.45901e+06	331.425	1.03734e+06	331.675	359912	332.179	1.38101e+06	332.43	921509	332.68	311403	-1.00555	0.915156	D5A12	13C4	Jurkat	Trypsin	694__MMA__H
1	0	R	GATVTRGVPPPPTVRGAPAPRAR	T	4 x Methyl:2H(3)13C(1) (R)	GATVTR(+18.04)GVPPPPTVR(+18.04)GAPAPR(+18.04)AR(+18.04)	Unambiguous	GATVTR(1.00)GVPPPPTVR(1.00)GAPAPR(1.00)AR(1.00)	5	3	D130424_007	25451	25451	14	44	2352.44	471.5	471.5	0	0	Q07666	KHDR1_HUMAN KH domain-containing, RNA-binding, signal transduction-associated protein 1 OS=Homo sapiens GN=KHDRBS1 PE=1 SV=1	Q07666-2;Q07666-3;	25435	25716	85.7997	86.6032	468.28	164661	468.479	318644	468.679	176771	471.497	115548	471.698	141142	471.898	118186	-3.21775	0.567929	D5A12	13C4	Jurkat	Trypsin	331__MMA__H;340__MMA__H;346__MMA__H;348__MMA__H
1	0	M	SLMVSAGRGLGAVWSPTHVQVTVLQAR	G	1 x Methyl:2H(3)13C(1) (R) 1 x Label:13C(1)2H(3) (M) 1 x Acetylation (Protein N-term)	(+42.01)_SLM(+4.02)VSAGR(+18.04)GLGAVWSPTHVQVTVLQAR	Unambiguous	n(1.00)_SLM(1.00)VSAGR(1.00)GLGAVWSPTHVQVTVLQAR	3	1	D130423_008	43231	43231	36	52	2883.59	962.21	962.2	0	0.68	Q6WKZ4	RFIP1_HUMAN Rab11 family-interacting protein 1 OS=Homo sapiens GN=RAB11FIP1 PE=1 SV=3	Q6WKZ4-3;Q6WKZ4-5;	43212	43294	132.604	132.826	960.858	134923	961.197	215669	961.53	209557	962.202	158657	962.542	156936	962.874	131722	-1.34365	0.798566	D5A12	13C4	Jurkat	Trypsin	9__MMA__H
1	0	R	GNRGSGGGGGGGGQGSTNYGK	S	1 x Methyl:2H(3)13C(1) (R)	GNR(+18.04)GSGGGGGGGGQGSTNYGK	Unambiguous	GNR(1.00)GSGGGGGGGGQGSTNYGK	3	1	D130424_007	11638	11638	26	40	1798.82	600.61	600.61	0	1.63	Q99729-3	ROAA_HUMAN Isoform 3 of Heterogeneous nuclear ribonucleoprotein A\B OS=Homo sapiens GN=HNRNPAB	Q99729-4;	11615	11703	44.0776	44.2196	599.274	1.08368e+07	599.608	1.01747e+07	599.943	5.44465e+06	600.616	9.83014e+06	600.947	8.27589e+06	601.283	3.90933e+06	-1.34073	0.832147	D5A12	13C4	Jurkat	Trypsin	253__MMA__H
1	0	R	AQSGTRGGAGNTSTSCGDSNSICPAPSTMSK	A	2 x Carbamidomethyl (C) 1 x Methyl:2H(3)13C(1) (R) 1 x Label:13C(1)2H(3) (M)	AQSGTR(+18.04)GGAGNTSTSC(+57.02)GDSNSIC(+57.02)PAPSTM(+4.02)SK	Unambiguous	AQSGTR(1.00)GGAGNTSTSC(1.00)GDSNSIC(1.00)PAPSTM(1.00)SK	3	1	D130423_009	14801	14801	10	60	3065.36	1023.13	1022.79	0	-1.35	P49247	RPIA_HUMAN Ribose-5-phosphate isomerase OS=Homo sapiens GN=RPIA PE=1 SV=3		14815	14875	54.0759	54.2522	1021.45	73465.8	1021.79	122603	1022.12	100177	1022.79	147775	1023.13	153049	1023.46	117654	-1.34365	1.4126	D5A12	13C4	Jurkat	Trypsin	52__MMA__H
1	0	R	MGMGNNYSGGYGTPDGLGGYGRGGGGSGGYYGQGGMSGGGWR	G	1 x Methyl:2H(3)13C(1) (R) 2 x Label:13C(1)2H(3) (M) 1 x Label:13C(1)2H(3) (M) + Oxidation (M)	M(+4.02)GM(+4.02)GNNYSGGYGTPDGLGGYGR(+18.04)GGGGSGGYYGQGGM(+20.02)SGGGWR	Unambiguous	M(1.00)GM(1.00)GNNYSGGYGTPDGLGGYGR(1.00)GGGGSGGYYGQGGM(1.00)SGGGWR	4	1	D130423_008	32450	32450	25	82	4011.72	1003.94	1003.94	0	-0.24	P31942	HNRH3_HUMAN Heterogeneous nuclear ribonucleoprotein H3 OS=Homo sapiens GN=HNRNPH3 PE=1 SV=2	B4DHY1;P31942-2;P31942-3;P31942-4;	32161	32906	102.238	104.255	1002.93	777908	1003.18	1.99318e+06	1003.43	3.00453e+06	1003.94	2.49612e+06	1004.19	2.32219e+06	1004.45	2.28479e+06	-1.01212	1.22985	D5A12	13C4	Jurkat	Trypsin	215__MMA__H
1	0	M	AAAAAAAAAAGAAGGRGSGPGRR	R	2 x Methyl:2H(3)13C(1) (R) 1 x Acetylation (Protein N-term)	(+42.01)_AAAAAAAAAAGAAGGR(+18.04)GSGPGRR(+18.04)	Unambiguous	n(1.00)_AAAAAAAAAAGAAGGR(1.00)GSGPGRR(1.00)	3	1	D130423_010	23204	23204	16	44	1943.06	649.03	648.69	0	1.51	Q86U42	PABP2_HUMAN Polyadenylate-binding protein 2 OS=Homo sapiens GN=PABPN1 PE=1 SV=3	Q86U42-2;	23211	23273	78.7977	78.9706	646.013	126690	646.344	174359	646.68	66924.5	648.693	135759	649.03	114834	649.363	47673.8	-2.68146	0.810565	D5A12	13C4	Jurkat	Trypsin	17__MMA__H;24__MMA__H
1	0	R	GGGDRGGFGPGK	M	1 x Methyl:2H(3)13C(1) (R)	GGGDR(+18.04)GGFGPGK	Unambiguous	GGGDR(1.00)GGFGPGK	3	1	D130424_007	15452	15452	17	22	1078.54	360.52	360.52	0	0.91	P35637	FUS_HUMAN RNA-binding protein FUS OS=Homo sapiens GN=FUS PE=1 SV=1	H3BPE7;P35637-2;	15419	15672	57.1091	57.8287	359.181	2.05042e+06	359.515	1.13225e+06	359.849	336651	360.521	1.85478e+06	360.856	990634	361.193	314716	-1.34073	0.897938	D5A12	13C4	Jurkat	Trypsin	504__MMA__H
1	0	R	NRPPFGQGYTQPGPGYR	-	2 x Methyl:2H(3)13C(1) (R)	NR(+18.04)PPFGQGYTQPGPGYR(+18.04)	Unambiguous	NR(1.00)PPFGQGYTQPGPGYR(1.00)	3	0	D130423_009	19867	19867	17	32	1926.99	643.34	643.34	0	0.51	Q92734-2	TFG_HUMAN Isoform 2 of Protein TFG OS=Homo sapiens GN=TFG	Q92734;	19835	20003	68.9828	69.4748	640.655	416846	640.989	447823	641.325	235407	643.335	293514	643.672	256535	644.005	140610	-2.68146	0.627828	D5A12	13C4	Jurkat	Trypsin	385__MMA__H;400__MMA__H
1	0	R	GTGRGGGGGGGGGAPR	G	2 x Methyl:2H(3)13C(1) (R)	GTGR(+18.04)GGGGGGGGGAPR(+18.04)	Unambiguous	GTGR(1.00)GGGGGGGGGAPR(1.00)	3	1	D130424_006	11396	11396	19	30	1262.66	421.9	421.89	0.01	3.96	Q07955	SRSF1_HUMAN Serine\arginine-rich splicing factor 1 OS=Homo sapiens GN=SRSF1 PE=1 SV=2	J3KTL2;Q07955-2;Q07955-3;	11370	11491	43.3905	43.6562	419.213	1.5281e+06	419.547	1.10149e+06	419.881	340625	421.896	1.802e+06	422.229	882018	422.562	325843	-2.68146	1.01335	D5A12	13C4	Jurkat	Trypsin	97__MMA__H;109__MMA__H
1	0	M	AAAAAAAAAAGAAGGRGSGPGRR	R	1 x Methyl:2H(3)13C(1) (R) 1 x Acetylation (Protein N-term)	(+42.01)_AAAAAAAAAAGAAGGR(+18.04)GSGPGRR	Unambiguous	n(1.00)_AAAAAAAAAAGAAGGR(1.00)GSGPGRR	3	1	D130423_008	23543	23543	21	44	1925.02	642.68	642.68	0	1.59	Q86U42-2	PABP2_HUMAN Isoform 2 of Polyadenylate-binding protein 2 OS=Homo sapiens GN=PABPN1	Q86U42;	23272	23815	77.858	79.3438	641.339	1.3494e+06	641.675	1.4435e+06	642.01	723976	642.682	1.18077e+06	643.014	1.14258e+06	643.351	570895	-1.34073	0.822959	D5A12	13C4	Jurkat	Trypsin	17__MMA__H
1	0	R	SGGGYGGDRGGGYGGDRGGGYGGDR	G	3 x Methyl:2H(3)13C(1) (R)	SGGGYGGDR(+18.04)GGGYGGDR(+18.04)GGGYGGDR(+18.04)	Unambiguous	SGGGYGGDR(1.00)GGGYGGDR(1.00)GGGYGGDR(1.00)	4	2	D130424_006	21225	21225	14	48	2317.04	580.27	580.27	0.01	4.32	Q92804	RBP56_HUMAN TATA-binding protein-associated factor 2N OS=Homo sapiens GN=TAF15 PE=1 SV=1	K7EKB2;Q92804-2;	20951	21640	72.5371	74.5468	577.254	5.02856e+06	577.505	6.15554e+06	577.755	4.00509e+06	580.272	4.31639e+06	580.521	4.82023e+06	580.773	2.98217e+06	-3.01664	0.797856	D5A12	13C4	Jurkat	Trypsin	124__MMA__H;132__MMA__H;140__MMA__H
1	0	R	GSYGGGDGGYNGFGGDGGNYGGGPGYSSR	G	1 x Methyl:2H(3)13C(1) (R)	GSYGGGDGGYNGFGGDGGNYGGGPGYSSR(+18.04)	Unambiguous	GSYGGGDGGYNGFGGDGGNYGGGPGYSSR(1.00)	3	0	D130424_007	35190	35190	22	112	2663.08	888.7	888.7	0.01	2.63	P51991	ROA3_HUMAN Heterogeneous nuclear ribonucleoprotein A3 OS=Homo sapiens GN=HNRNPA3 PE=1 SV=2	P51991-2;	35141	35436	113.133	113.942	887.358	281448	887.696	458148	888.029	358639	888.701	473515	889.035	431478	889.368	276084	-1.34073	1.07543	D5A12	13C4	Jurkat	Trypsin	286__MMA__H
1	0	R	SNSGPYRGGYGGGGGYGGSSF	-	1 x Methyl:2H(3)13C(1) (R)	SNSGPYR(+18.04)GGYGGGGGYGGSSF	Unambiguous	SNSGPYR(1.00)GGYGGGGGYGGSSF	2	1	D130424_005	32203	32203	14	40	1957.84	979.93	979.93	0	2.06	Q13151	ROA0_HUMAN Heterogeneous nuclear ribonucleoprotein A0 OS=Homo sapiens GN=HNRNPA0 PE=1 SV=1		31882	32158	103.88	104.663	977.921	421543	978.421	442441	978.922	214073	979.932	374424	980.435	366217	980.937	161558	-2.01109	0.836875	D5A12	13C4	Jurkat	Trypsin	291__MMA__H
1	0	M	AATLLAARGAGPAPAWGPEAFTPDWESR	E	1 x Methyl:2H(3)13C(1) (R) 1 x Acetylation (Protein N-term)	(+42.01)_AATLLAAR(+18.04)GAGPAPAWGPEAFTPDWESR	Unambiguous	n(1.00)_AATLLAAR(1.00)GAGPAPAWGPEAFTPDWESR	3	1	D130423_010	44556	44556	26	54	2925.47	976.5	976.16	0	0.33	P28072	PSB6_HUMAN Proteasome subunit beta type-6 OS=Homo sapiens GN=PSMB6 PE=1 SV=4		44536	44591	137.811	137.957	974.823	15287	975.155	69958	975.493	88654.2	976.165	49582.6	976.499	100137	976.833	29109.1	-1.34073	1.02835	D5A12	13C4	Jurkat	Trypsin	9__MMA__H
1	0	R	SGPPGPPGGPGMPPGGRGRGRGQGNWGPPGGEMTFSIPTHK	C	1 x Dimethyl:2H(6)13C(2) (R) 2 x Methyl:2H(3)13C(1) (R) 1 x Label:13C(1)2H(3) (M) 1 x Label:13C(1)2H(3) (M) + Oxidation (M)	SGPPGPPGGPGM(+20.02)PPGGR(+18.04)GR(+18.04)GR(+36.08)GQGNWGPPGGEM(+4.02)TFSIPTHK	Unambiguous	SGPPGPPGGPGM(1.00)PPGGR(1.00)GR(1.00)GR(1.00)GQGNWGPPGGEM(1.00)TFSIPTHK	5	3	D130423_009	25467	25467	12	80	4072.1	815.63	815.43	0	0.24	Q92945	FUBP2_HUMAN Far upstream element-binding protein 2 OS=Homo sapiens GN=KHSRP PE=1 SV=4		25480	25556	84.9763	85.1923	812.205	103104	812.407	258513	812.606	353953	815.425	145749	815.63	157570	815.828	232086	-3.22125	0.748222	D5A12	13C4	Jurkat	Trypsin	411__MMA__H;413__MMA__H;415__DMA__H
1	0	R	SVQAGNPGGPGPGGRGRGRGQGNWNMGPPGGLQEFNFIVPTGK	T	1 x Dimethyl:2H(6)13C(2) (R) 1 x Methyl:2H(3)13C(1) (R) 1 x Label:13C(1)2H(3) (M) + Oxidation (M)	SVQAGNPGGPGPGGRGR(+36.08)GR(+18.04)GQGNWNM(+20.02)GPPGGLQEFNFIVPTGK	Unambiguous	SVQAGNPGGPGPGGRGR(1.00)GR(1.00)GQGNWNM(1.00)GPPGGLQEFNFIVPTGK	5	3	D130423_010	31615	31615	13	84	4333.22	868.05	867.65	-0.01	-1.92	E9PEB5	E9PEB5_HUMAN Far upstream element-binding protein 1 OS=Homo sapiens GN=FUBP1 PE=2 SV=1	B4DT31;Q96AE4;Q96AE4-2;	31599	31753	102.126	102.54	865.235	67850.4	865.434	227946	865.639	230915	867.654	91240.5	867.847	152451	868.047	437276	-2.41506	1.29286	D5A12	13C4	Jurkat	Trypsin	382__DMA__H;384__MMA__H
1	0	R	GRGRGQGNWNMGPPGGLQEFNFIVPTGK	T	1 x Dimethyl:2H(6)13C(2) (R) 1 x Methyl:2H(3)13C(1) (R) 1 x Label:13C(1)2H(3) (M) + Oxidation (M)	GR(+36.08)GR(+18.04)GQGNWNM(+20.02)GPPGGLQEFNFIVPTGK	Unambiguous	GR(1.00)GR(1.00)GQGNWNM(1.00)GPPGGLQEFNFIVPTGK	4	2	D130424_006	43571	43571	17	54	3044.59	762.66	762.15	-0.01	-2.97	B4DT31	B4DT31_HUMAN Far upstream element-binding protein 1 OS=Homo sapiens GN=FUBP1 PE=2 SV=1	E9PEB5;Q96AE4;Q96AE4-2;	43564	43650	136.195	136.426	759.136	81931.7	759.389	101461	759.637	71544.2	762.156	76091.3	762.405	136631	762.66	106234	-3.01883	1.25112	D5A12	13C4	Jurkat	Trypsin	382__DMA__H;384__MMA__H
1	0	K	EQYQQQQQWGSRGGFAGRAR	G	3 x Methyl:2H(3)13C(1) (R)	EQYQQQQQWGSR(+18.04)GGFAGR(+18.04)AR(+18.04)	Unambiguous	EQYQQQQQWGSR(1.00)GGFAGR(1.00)AR(1.00)	4	2	D130423_009	16767	16767	15	38	2391.23	598.81	598.81	0	-0.92	B4DTC3	B4DTC3_HUMAN Heterogeneous nuclear ribonucleoprotein D0 OS=Homo sapiens GN=HNRNPD PE=2 SV=1	F5H6R6;H0Y8G5;H0YA96;Q14103;Q14103-2;Q14103-3;Q14103-4;	16558	17041	59.3504	60.802	595.797	2.60827e+06	596.049	3.44285e+06	596.297	2.52645e+06	598.812	2.29225e+06	599.065	2.76278e+06	599.312	1.85758e+06	-3.01664	0.805893	D5A12	13C4	Jurkat	Trypsin	220__MMA__H;226__MMA__H;228__MMA__H
1	0	K	APVTVTSLPAGVR	M	1 x Methyl:2H(3)13C(1) (R)	APVTVTSLPAGVR(+18.04)	Unambiguous	APVTVTSLPAGVR(1.00)	2	0	D130423_008	25915	25915	10	24	1284.77	643.39	643.39	0	0	P51610	HCFC1_HUMAN Host cell factor 1 OS=Homo sapiens GN=HCFC1 PE=1 SV=2	A6NEM2;P51610-2;P51610-4;	25896	26001	85.111	85.4006	641.381	439923	641.882	314997	642.384	107521	643.389	364480	643.892	211085	644.392	79522.8	-2.01109	0.759573	D5A12	13C4	Jurkat	Trypsin	524__MMA__H
1	0	M	AAAAAAAVAGVGRGGGGAEPR	Q	1 x Methyl:2H(3)13C(1) (R) 1 x Acetylation (Protein N-term)	(+42.01)_AAAAAAAVAGVGR(+18.04)GGGGAEPR	Unambiguous	n(1.00)_AAAAAAAVAGVGR(1.00)GGGGAEPR	2	1	D130423_008	29883	29883	14	40	1795.95	898.99	898.98	0	1.09	Q9H3H3-2	CK068_HUMAN Isoform 2 of UPF0696 protein C11orf68 OS=Homo sapiens GN=C11orf68	Q9H3H3-3;	29867	30328	96.0284	97.2761	896.976	6.56909e+06	897.473	6.14154e+06	897.977	3.34274e+06	898.986	5.41515e+06	899.485	4.65886e+06	899.99	2.36712e+06	-2.01109	0.774984	D5A12	13C4	Jurkat	Trypsin	14__MMA__H
1	0	K	FLVPDMMDDICQEQFLELSYLNGVPEPSRGR	G	1 x Methyl:2H(3)13C(1) (R) 1 x Carbamidomethyl (C) 1 x Label:13C(1)2H(3) (M) 1 x Label:13C(1)2H(3) (M) + Oxidation (M)	FLVPDM(+20.02)M(+4.02)DDIC(+57.02)QEQFLELSYLNGVPEPSRGR(+18.04)	Unambiguous	FLVPDM(1.00)M(1.00)DDIC(1.00)QEQFLELSYLNGVPEPSRGR(1.00)	3	1	D130423_008	44594	44594	12	60	3696.79	1233.94	1233.27	-0.01	-2.97	Q07666	KHDR1_HUMAN KH domain-containing, RNA-binding, signal transduction-associated protein 1 OS=Homo sapiens GN=KHDRBS1 PE=1 SV=1	Q07666-2;Q07666-3;	44574	44629	136.279	136.424	1231.92	28446.9	1232.26	97890.9	1232.59	87618.6	1233.27	77668.9	1233.61	89277.5	1233.93	101815	-1.34657	1.25615	D5A12	13C4	Jurkat	Trypsin	284__MMA__H
1	0	R	GPMTGSSGGDRGGFK	N	1 x Methyl:2H(3)13C(1) (R) 1 x Label:13C(1)2H(3) (M) + Oxidation (M)	GPM(+20.02)TGSSGGDR(+18.04)GGFK	Unambiguous	GPM(1.00)TGSSGGDR(1.00)GGFK	3	1	D130424_006	15931	15931	16	28	1447.69	483.57	483.57	0.01	4.13	K7EL85	K7EL85_HUMAN TATA-binding protein-associated factor 2N (Fragment) OS=Homo sapiens GN=TAF15 PE=4 SV=1	K7EPT6;Q92804;Q92804-2;	15879	16094	57.9027	58.5264	482.227	635579	482.562	405225	482.896	207820	483.571	460023	483.906	297270	484.239	137441	-1.34365	0.716575	D5A12	13C4	Jurkat	Trypsin	203__MMA__H
1	0	R	MGMGNNYSGGYGTPDGLGGYGRGGGGSGGYYGQGGMSGGGWR	G	1 x Methyl:2H(3)13C(1) (R) 2 x Label:13C(1)2H(3) (M) 1 x Label:13C(1)2H(3) (M) + Oxidation (M)	M(+4.02)GM(+20.02)GNNYSGGYGTPDGLGGYGR(+18.04)GGGGSGGYYGQGGM(+4.02)SGGGWR	Unambiguous	M(1.00)GM(1.00)GNNYSGGYGTPDGLGGYGR(1.00)GGGGSGGYYGQGGM(1.00)SGGGWR	3	1	D130423_010	31386	31386	36	82	4011.72	1338.24	1338.25	-0.01	-2.5	P31942-4	HNRH3_HUMAN Isoform 4 of Heterogeneous nuclear ribonucleoprotein H3 OS=Homo sapiens GN=HNRNPH3	B4DHY1;P31942;P31942-2;P31942-3;	31093	31837	100.74	102.77	1336.9	1.68787e+06	1337.24	3.24808e+06	1337.58	3.57632e+06	1338.24	2.89715e+06	1338.59	3.27574e+06	1338.92	3.08565e+06	-1.34949	1.08767	D5A12	13C4	Jurkat	Trypsin	215__MMA__H
1	0	R	SVQAGNPGGPGPGGRGRGRGQGNWNMGPPGGLQEFNFIVPTGK	T	1 x Dimethyl:2H(6)13C(2) (R) 2 x Methyl:2H(3)13C(1) (R) 1 x Label:13C(1)2H(3) (M) + Oxidation (M)	SVQAGNPGGPGPGGR(+18.04)GR(+36.08)GR(+18.04)GQGNWNM(+20.02)GPPGGLQEFNFIVPTGK	Unambiguous	SVQAGNPGGPGPGGR(1.00)GR(1.00)GR(1.00)GQGNWNM(1.00)GPPGGLQEFNFIVPTGK	5	3	D130424_007	40774	40774	22	84	4351.26	871.26	871.26	0	0.22	E9PEB5	E9PEB5_HUMAN Far upstream element-binding protein 1 OS=Homo sapiens GN=FUBP1 PE=2 SV=1	B4DT31;Q96AE4;Q96AE4-2;	40421	41166	127.667	129.696	868.042	164728	868.244	472291	868.442	592040	871.259	288003	871.459	460215	871.663	491746	-3.2195	1.00887	D5A12	13C4	Jurkat	Trypsin	380__MMA__H;382__DMA__H;384__MMA__H
1	0	K	FLVPDMMDDICQEQFLELSYLNGVPEPSRGR	G	1 x Dimethyl:2H(6)13C(2) (R) 1 x Methyl:2H(3)13C(1) (R) 1 x Carbamidomethyl (C) 1 x Label:13C(1)2H(3) (M) 1 x Label:13C(1)2H(3) (M) + Oxidation (M)	FLVPDM(+20.02)M(+4.02)DDIC(+57.02)QEQFLELSYLNGVPEPSR(+36.08)GR(+18.04)	Unambiguous	FLVPDM(1.00)M(1.00)DDIC(1.00)QEQFLELSYLNGVPEPSR(1.00)GR(1.00)	4	1	D130423_009	44070	44070	16	60	3732.87	934.23	934.22	0	0.85	Q07666	KHDR1_HUMAN KH domain-containing, RNA-binding, signal transduction-associated protein 1 OS=Homo sapiens GN=KHDRBS1 PE=1 SV=1	Q07666-2;Q07666-3;	44057	44090	136.353	136.442	931.202	56623.2	931.453	81750.3	931.706	60749.5	934.228	21543	934.476	109489	934.731	64643.4	-3.02102	0.982688	D5A12	13C4	Jurkat	Trypsin	282__DMA__H;284__MMA__H
1	0	R	SVQAGNPGGPGPGGRGRGRGQGNWNMGPPGGLQEFNFIVPTGK	T	1 x Dimethyl:2H(6)13C(2) (R) 2 x Methyl:2H(3)13C(1) (R) 1 x Label:13C(1)2H(3) (M) + Oxidation (M)	SVQAGNPGGPGPGGR(+36.08)GR(+18.04)GR(+18.04)GQGNWNM(+20.02)GPPGGLQEFNFIVPTGK	Unambiguous	SVQAGNPGGPGPGGR(1.00)GR(1.00)GR(1.00)GQGNWNM(1.00)GPPGGLQEFNFIVPTGK	5	3	D130423_008	33568	33568	10	84	4351.26	871.26	871.26	0.01	1.46	B4DT31	B4DT31_HUMAN Far upstream element-binding protein 1 OS=Homo sapiens GN=FUBP1 PE=2 SV=1	E9PEB5;Q96AE4;Q96AE4-2;	33561	33734	106.028	106.497	868.042	101471	868.243	230617	868.443	319010	871.26	129600	871.461	205843	871.662	257799	-3.2195	0.91114	D5A12	13C4	Jurkat	Trypsin	380__DMA__H;382__MMA__H;384__MMA__H
1	0	R	SGPPGPPGGPGMPPGGRGRGRGQGNWGPPGGEMTFSIPTHK	C	2 x Dimethyl:2H(6)13C(2) (R) 1 x Label:13C(1)2H(3) (M) 1 x Label:13C(1)2H(3) (M) + Oxidation (M)	SGPPGPPGGPGM(+20.02)PPGGR(+36.08)GR(+36.08)GRGQGNWGPPGGEM(+4.02)TFSIPTHK	Unambiguous	SGPPGPPGGPGM(1.00)PPGGR(1.00)GR(1.00)GRGQGNWGPPGGEM(1.00)TFSIPTHK	5	3	D130423_008	27342	27342	10	80	4072.1	815.63	815.43	0.01	1.44	Q92945	FUBP2_HUMAN Far upstream element-binding protein 2 OS=Homo sapiens GN=KHSRP PE=1 SV=4		27334	27431	89.066	89.3356	812.216	161943	812.415	176894	812.613	110852	815.426	46989.1	815.634	97111.7	815.829	118335	-3.22125	0.583594	D5A12	13C4	Jurkat	Trypsin	411__DMA__H;413__DMA__H
1	0	R	NLPLPPPPPPRGGDLMAYDR	R	1 x Methyl:2H(3)13C(1) (R) 1 x Label:13C(1)2H(3) (M) + Oxidation (M)	NLPLPPPPPPR(+18.04)GGDLM(+20.02)AYDR	Unambiguous	NLPLPPPPPPR(1.00)GGDLM(1.00)AYDR	3	1	D130424_005	40224	40224	16	38	2210.17	737.73	737.73	0	-0.88	P61978-2	HNRPK_HUMAN Isoform 2 of Heterogeneous nuclear ribonucleoprotein K OS=Homo sapiens GN=HNRNPK	P61978;P61978-3;Q5T6W1;Q5T6W2;Q5T6W5;	39780	40514	125.79	127.816	736.389	675731	736.721	873072	737.058	564378	737.733	678034	738.065	794608	738.399	484973	-1.34365	0.926383	D5A12	13C4	Jurkat	Trypsin	316__MMA__H
1	0	R	GPPRGGMVQKPGFGVGRGLAPR	Q	3 x Methyl:2H(3)13C(1) (R) 1 x Label:13C(1)2H(3) (M)	GPPR(+18.04)GGM(+4.02)VQKPGFGVGR(+18.04)GLAPR(+18.04)	Unambiguous	GPPR(1.00)GGM(1.00)VQKPGFGVGR(1.00)GLAPR(1.00)	5	2	D130424_005	28795	28795	10	42	2248.33	450.67	450.67	0.01	2.71	F5H4D6	F5H4D6_HUMAN Ras GTPase-activating protein-binding protein 1 OS=Homo sapiens GN=G3BP1 PE=2 SV=1	Q13283;	28442	29155	94.1679	96.1743	448.259	1.06095e+06	448.459	1.5545e+06	448.66	1.05724e+06	450.675	1.05238e+06	450.874	1.28102e+06	451.074	804802	-2.41506	0.854471	D5A12	13C4	Jurkat	Trypsin	265__MMA__H;278__MMA__H;283__MMA__H
1	0	R	GRGGDQQSGYGK	V	1 x Methyl:2H(3)13C(1) (R)	GR(+18.04)GGDQQSGYGK	Unambiguous	GR(1.00)GGDQQSGYGK	2	1	D130424_006	11439	11439	16	22	1226.59	614.3	614.3	0	2.49	Q14103-3	HNRPD_HUMAN Isoform 3 of Heterogeneous nuclear ribonucleoprotein D0 OS=Homo sapiens GN=HNRNPD	H0YA96;Q14103-4;	11414	11722	43.4977	44.1912	612.291	7.92664e+06	612.794	5.231e+06	613.294	1.94264e+06	614.304	7.95692e+06	614.806	4.54671e+06	615.305	1.71757e+06	-2.01109	0.941785	D5A12	13C4	Jurkat	Trypsin	186__MMA__H
1	0	R	SVQAGNPGGPGPGGRGRGRGQGNWNMGPPGGLQEFNFIVPTGK	T	2 x Dimethyl:2H(6)13C(2) (R) 1 x Label:13C(1)2H(3) (M) + Oxidation (M)	SVQAGNPGGPGPGGR(+36.08)GRGR(+36.08)GQGNWNM(+20.02)GPPGGLQEFNFIVPTGK	Unambiguous	SVQAGNPGGPGPGGR(1.00)GRGR(1.00)GQGNWNM(1.00)GPPGGLQEFNFIVPTGK	5	3	D130423_010	33383	33383	16	84	4351.26	871.26	871.26	0.01	1.46	B4DT31	B4DT31_HUMAN Far upstream element-binding protein 1 OS=Homo sapiens GN=FUBP1 PE=2 SV=1	E9PEB5;Q96AE4;Q96AE4-2;	33175	33533	106.451	107.442	868.043	116955	868.242	330603	868.442	450031	871.259	229379	871.461	278688	871.661	326236	-3.2195	0.929493	D5A12	13C4	Jurkat	Trypsin	380__DMA__H;384__DMA__H
1	0	K	RGGSGSHNWGTVK	D	1 x Methyl:2H(3)13C(1) (R)	R(+18.04)GGSGSHNWGTVK	Unambiguous	R(1.00)GGSGSHNWGTVK	3	0	D130424_007	12053	12053	15	24	1359.69	454.24	454.24	0	1.53	Q8NC51-2	PAIRB_HUMAN Isoform 2 of Plasminogen activator inhibitor 1 RNA-binding protein OS=Homo sapiens GN=SERBP1	Q8NC51;Q8NC51-3;Q8NC51-4;	12029	12198	44.7725	45.1643	452.897	4.22145e+06	453.23	3.02053e+06	453.565	1.18826e+06	454.239	3.65897e+06	454.572	2.5771e+06	454.906	1.00469e+06	-1.34073	0.858903	D5A12	13C4	Jurkat	Trypsin	216__MMA__H
1	0	R	GGGYGGDRGGGYGGDRGGYGGDR	G	3 x Methyl:2H(3)13C(1) (R)	GGGYGGDR(+18.04)GGGYGGDR(+18.04)GGYGGDR(+18.04)	Unambiguous	GGGYGGDR(1.00)GGGYGGDR(1.00)GGYGGDR(1.00)	4	2	D130424_005	21361	21361	17	44	2172.99	544.26	544.25	0.01	3.26	Q92804-2	RBP56_HUMAN Isoform Short of TATA-binding protein-associated factor 2N OS=Homo sapiens GN=TAF15	Q92804;	21060	21756	73.0881	75.0999	541.242	5.71913e+06	541.493	6.51569e+06	541.741	4.25119e+06	544.258	4.48895e+06	544.508	5.16353e+06	544.758	2.93109e+06	-3.01664	0.763288	D5A12	13C4	Jurkat	Trypsin	475__MMA__H;483__MMA__H;490__MMA__H
1	0	R	RGNMPQRGGGGGGSGGIGYPYPR	A	1 x Dimethyl:2H(6)13C(2) (R) 1 x Methyl:2H(3)13C(1) (R) 1 x Label:13C(1)2H(3) (M) + Oxidation (M)	R(+18.04)GNM(+20.02)PQR(+36.08)GGGGGGSGGIGYPYPR	Unambiguous	R(1.00)GNM(1.00)PQR(1.00)GGGGGGSGGIGYPYPR	4	1	D130423_008	14763	14763	15	44	2321.2	581.31	581.31	0	2.1	Q00839-2	HNRPU_HUMAN Isoform Short of Heterogeneous nuclear ribonucleoprotein U OS=Homo sapiens GN=HNRNPU	Q00839;	14660	15010	53.1038	54.1451	578.287	702114	578.538	380207	578.789	520305	581.31	279179	581.559	318309	581.809	201437	-3.01883	0.49851	D5A12	13C4	Jurkat	Trypsin	733__MMA__H;739__DMA__H
1	0	R	QEPYYPQQYGHYGYNQRPPYGYY	-	1 x Methyl:2H(3)13C(1) (R)	QEPYYPQQYGHYGYNQR(+18.04)PPYGYY	Unambiguous	QEPYYPQQYGHYGYNQR(1.00)PPYGYY	3	0	D130423_009	29665	29665	14	44	2948.31	983.77	983.78	-0.01	-3.4	Q9BTL3	RAM_HUMAN RNMT-activating mini protein OS=Homo sapiens GN=FAM103A1 PE=1 SV=1		29733	29752	96.8438	96.8983	982.439	125863	982.768	207845	983.104	117347	983.777	163401	984.113	160024	984.443	106852	-1.34073	0.95393	D5A12	13C4	Jurkat	Trypsin	112__MMA__H
1	0	R	MGMGNNYSGGYGTPDGLGGYGR	G	1 x Methyl:2H(3)13C(1) (R) 2 x Label:13C(1)2H(3) (M)	M(+4.02)GM(+4.02)GNNYSGGYGTPDGLGGYGR(+18.04)	Unambiguous	M(1.00)GM(1.00)GNNYSGGYGTPDGLGGYGR(1.00)	2	0	D130423_010	28967	28967	9	42	2205.98	1104	1104	0	1.44	P31942-4	HNRH3_HUMAN Isoform 4 of Heterogeneous nuclear ribonucleoprotein H3 OS=Homo sapiens GN=HNRNPH3	B4DHY1;P31942;P31942-2;P31942-3;	29008	29139	95.0226	95.3785	1101.99	351551	1102.48	372824	1102.98	254746	1104	226683	1104.51	194817	1105	161144	-2.01986	0.595069	D5A12	13C4	Jurkat	Trypsin	215__MMA__H
1	0	R	ARGRGGDQQSGYGK	V	2 x Methyl:2H(3)13C(1) (R)	AR(+18.04)GR(+18.04)GGDQQSGYGK	Unambiguous	AR(1.00)GR(1.00)GGDQQSGYGK	3	2	D130424_005	11535	11535	18	52	1471.77	491.6	491.6	0	0.68	Q14103-3	HNRPD_HUMAN Isoform 3 of Heterogeneous nuclear ribonucleoprotein D0 OS=Homo sapiens GN=HNRNPD	H0YA96;Q14103-4;	11507	11727	43.8581	44.3531	488.915	2.4873e+06	489.251	1.81031e+06	489.584	927053	491.597	2.45713e+06	491.931	1.68822e+06	492.264	658788	-2.68146	0.919512	D5A12	13C4	Jurkat	Trypsin	184__MMA__H;186__MMA__H
1	0	R	FGQGGAGPVGGQGPRGMGPGTPAGYGRGR	E	2 x Methyl:2H(3)13C(1) (R) 1 x Label:13C(1)2H(3) (M) + Oxidation (M)	FGQGGAGPVGGQGPR(+18.04)GM(+20.02)GPGTPAGYGR(+18.04)GR	Unambiguous	FGQGGAGPVGGQGPR(1.00)GM(1.00)GPGTPAGYGR(1.00)GR	4	2	D130424_007	25496	25496	16	56	2711.37	678.85	678.85	0.01	2.88	P23246	SFPQ_HUMAN Splicing factor, proline- and glutamine-rich OS=Homo sapiens GN=SFPQ PE=1 SV=2		25227	25777	85.2018	86.7766	676.836	532177	677.09	553975	677.341	395927	678.852	274924	679.101	401824	679.352	286929	-2.01328	0.650219	D5A12	13C4	Jurkat	Trypsin	681__MMA__H;693__MMA__H
1	0	M	AAAAAAAVAGVGRGGGGAEPR	Q	1 x Methyl:2H(3)13C(1) (R) 1 x Acetylation (Protein N-term)	(+42.01)_AAAAAAAVAGVGRGGGGAEPR(+18.04)	Unambiguous	n(1.00)_AAAAAAAVAGVGRGGGGAEPR(1.00)	3	1	D130423_008	30186	30186	19	40	1795.95	599.66	599.66	0	1.09	Q9H3H3-3	CK068_HUMAN Isoform 3 of UPF0696 protein C11orf68 OS=Homo sapiens GN=C11orf68	Q9H3H3-2;	29867	30371	96.0284	97.3934	598.319	4.27005e+06	598.652	4.01536e+06	598.986	2.06879e+06	599.661	3.29521e+06	599.995	2.96819e+06	600.326	1.48177e+06	-1.34073	0.748022	D5A12	13C4	Jurkat	Trypsin	22__MMA__H
1	0	M	AALGHLAGEAAAAPGPGTPCASRGAR	L	1 x Carbamidomethyl (C) 1 x Methyl:2H(3)13C(1) (R) 1 x Acetylation (Protein N-term)	(+42.01)_AALGHLAGEAAAAPGPGTPC(+57.02)ASRGAR(+18.04)	Unambiguous	n(1.00)_AALGHLAGEAAAAPGPGTPC(1.00)ASRGAR(1.00)	4	1	D130424_005	36295	36295	15	50	2446.24	612.57	612.57	0	1.2	Q9H7E9	CH033_HUMAN UPF0488 protein C8orf33 OS=Homo sapiens GN=C8orf33 PE=1 SV=1	Q9H7E9-2;	36311	36403	116.192	116.439	611.562	82027.5	611.81	89507.5	612.065	63180.1	612.568	118244	612.819	46764.3	613.068	55140.9	-1.00555	0.937943	D5A12	13C4	Jurkat	Trypsin	27__MMA__H
1	0	R	GRGQGNWGPPGGEMTFSIPTHK	C	1 x Methyl:2H(3)13C(1) (R) 1 x Label:13C(1)2H(3) (M)	GR(+18.04)GQGNWGPPGGEM(+4.02)TFSIPTHK	Unambiguous	GR(1.00)GQGNWGPPGGEM(1.00)TFSIPTHK	4	1	D130424_006	36437	36437	17	42	2332.16	584.3	584.05	-0.01	-2.2	Q92945	FUBP2_HUMAN Far upstream element-binding protein 2 OS=Homo sapiens GN=KHSRP PE=1 SV=4		36392	36762	116.441	117.466	583.039	366408	583.29	453274	583.541	342507	584.046	299766	584.297	331596	584.548	252821	-1.00774	0.760791	D5A12	13C4	Jurkat	Trypsin	415__MMA__H
1	0	R	SFDEVEGVFGR	G	1 x Methyl:2H(3)13C(1) (R)	SFDEVEGVFGR(+18.04)	Unambiguous	SFDEVEGVFGR(1.00)	2	0	D130423_010	32531	32531	11	20	1258.61	630.31	630.31	0	0	I1E4Y6	I1E4Y6_HUMAN PERQ amino acid-rich with GYF domain-containing protein 2 OS=Homo sapiens GN=GIGYF2 PE=2 SV=1	C9JW88;E7ESB6;Q6Y7W6;Q6Y7W6-3;Q6Y7W6-4;	32524	32654	104.665	105.022	628.301	337669	628.802	187808	629.303	60363.8	630.311	199746	630.814	206637	631.314	36056.8	-2.01109	0.755222	D5A12	13C4	Jurkat	Trypsin	64__MMA__H
1	0	M	SRGGSYPHLLWDVR	K	1 x Methyl:2H(3)13C(1) (R) 1 x Acetylation (Protein N-term)	(+42.01)_SR(+18.04)GGSYPHLLWDVR	Unambiguous	n(1.00)_SR(1.00)GGSYPHLLWDVR	3	1	D130423_009	31021	31021	16	26	1701.89	568.3	568.3	0	-2.37	Q58WW2-4	DCAF6_HUMAN Isoform 4 of DDB1- and CUL4-associated factor 6 OS=Homo sapiens GN=DCAF6	F2Z305;Q58WW2;Q58WW2-2;Q58WW2-3;	31000	31292	100.306	101.114	566.962	587583	567.296	565859	567.632	292301	568.303	591957	568.637	538258	568.971	251720	-1.34073	0.955865	D5A12	13C4	Jurkat	Trypsin	3__MMA__H
1	0	R	DFGDSLARGGK	G	1 x Methyl:2H(3)13C(1) (R)	DFGDSLAR(+18.04)GGK	Unambiguous	DFGDSLAR(1.00)GGK	2	1	D130423_009	15980	15980	10	20	1139.58	570.8	570.8	0	1.71	Q709C8	VP13C_HUMAN Vacuolar protein sorting-associated protein 13C OS=Homo sapiens GN=VPS13C PE=1 SV=1	Q709C8-2;Q709C8-3;Q709C8-4;	15968	16117	57.5681	58.0063	568.788	968852	569.29	614515	569.791	172834	570.801	858130	571.303	441962	571.801	133766	-2.01109	0.816454	D5A12	13C4	Jurkat	Trypsin	3519__MMA__H
1	0	R	GPPSRGGHMDDGGYSMNFNMSSSR	G	1 x Methyl:2H(3)13C(1) (R) 1 x Label:13C(1)2H(3) (M) 2 x Label:13C(1)2H(3) (M) + Oxidation (M)	GPPSR(+18.04)GGHM(+20.02)DDGGYSM(+20.02)NFNM(+4.02)SSSR	Unambiguous	GPPSR(1.00)GGHM(1.00)DDGGYSM(1.00)NFNM(1.00)SSSR	4	1	D130423_009	15463	15463	12	46	2605.13	652.29	652.29	0.01	4.22	H0Y6E7	H0Y6E7_HUMAN RNA-binding motif protein, X chromosome, N-terminally processed (Fragment) OS=Homo sapiens GN=RBMX PE=4 SV=2	H3BT71;P38159;P38159-2;Q96E39;	15482	15614	56.113	56.4935	651.278	327867	651.53	410845	651.78	253867	652.29	191946	652.542	157467	652.79	220693	-1.01212	0.574368	D5A12	13C4	Jurkat	Trypsin	127__MMA__H
1	0	R	FGQGGAGPVGGQGPRGMGPGTPAGYGR	G	2 x Methyl:2H(3)13C(1) (R) 1 x Label:13C(1)2H(3) (M)	FGQGGAGPVGGQGPR(+18.04)GM(+4.02)GPGTPAGYGR(+18.04)	Unambiguous	FGQGGAGPVGGQGPR(1.00)GM(1.00)GPGTPAGYGR(1.00)	3	1	D130423_010	21924	21924	16	52	2482.25	828.43	828.42	0	0.89	P23246	SFPQ_HUMAN Splicing factor, proline- and glutamine-rich OS=Homo sapiens GN=SFPQ PE=1 SV=2		21954	22066	75.2484	75.5715	825.742	346397	826.074	459408	826.412	272196	828.427	326335	828.76	361037	829.094	231567	-2.68438	0.852447	D5A12	13C4	Jurkat	Trypsin	681__MMA__H;693__MMA__H
1	0	M	AAAAAAAAAAGAAGGRGSGPGRR	R	1 x Methyl:2H(3)13C(1) (R) 1 x Acetylation (Protein N-term)	(+42.01)_AAAAAAAAAAGAAGGRGSGPGR(+18.04)R	Unambiguous	n(1.00)_AAAAAAAAAAGAAGGRGSGPGR(1.00)R	3	1	D130423_008	23290	23290	20	44	1925.02	642.68	642.68	0	0	Q86U42-2	PABP2_HUMAN Isoform 2 of Polyadenylate-binding protein 2 OS=Homo sapiens GN=PABPN1	Q86U42;	23272	23740	77.858	79.134	641.339	1.55379e+06	641.675	1.65028e+06	642.01	828909	642.682	1.36513e+06	643.014	1.31999e+06	643.351	657857	-1.34073	0.828908	D5A12	13C4	Jurkat	Trypsin	23__MMA__H
1	0	R	SNSGPYRGGYGGGGGYGGSSF	-	1 x Dimethyl:2H(6)13C(2) (R)	SNSGPYR(+36.08)GGYGGGGGYGGSSF	Unambiguous	SNSGPYR(1.00)GGYGGGGGYGGSSF	2	1	D130423_009	22584	22584	15	40	1975.88	988.95	988.95	0.01	3.03	Q13151	ROA0_HUMAN Heterogeneous nuclear ribonucleoprotein A0 OS=Homo sapiens GN=HNRNPA0 PE=1 SV=1		22588	22759	76.8229	77.3349	984.927	831651	985.426	849943	985.932	502374	988.948	676536	989.45	705829	989.952	365113	-4.02219	0.800139	D5A12	13C4	Jurkat	Trypsin	291__DMA__H
1	0	R	SDPFVPPAASSEPLSTPWNELNYVGGR	G	1 x Methyl:2H(3)13C(1) (R)	SDPFVPPAASSEPLSTPWNELNYVGGR(+18.04)	Unambiguous	SDPFVPPAASSEPLSTPWNELNYVGGR(1.00)	3	0	D130423_009	43724	43724	14	52	2904.42	969.48	969.15	0	-1.68	M0QYL4	M0QYL4_HUMAN A-kinase anchor protein 8 OS=Homo sapiens GN=AKAP8 PE=4 SV=1	O43823;	43683	43738	135.35	135.499	967.807	35071.8	968.145	111680	968.476	123683	969.147	110984	969.483	131098	969.814	95640.5	-1.34073	1.24881	D5A12	13C4	Jurkat	Trypsin	233__MMA__H
1	0	K	DNNLLGKFELTGIPPAPRGVPQIEVTFDIDANGILNVSAVDK	S	1 x Methyl:2H(3)13C(1) (R)	DNNLLGKFELTGIPPAPR(+18.04)GVPQIEVTFDIDANGILNVSAVDK	Unambiguous	DNNLLGKFELTGIPPAPR(1.00)GVPQIEVTFDIDANGILNVSAVDK	4	2	D130423_010	45337	45337	11	82	4464.38	1117.35	1117.1	-0.02	-4.92	A8K7Q2	A8K7Q2_HUMAN Heat shock cognate 71 kDa protein OS=Homo sapiens GN=HSPA8 PE=2 SV=1	E9PKE3;E9PM13;E9PNE6;E9PS65;P11142;	45374	45428	140.08	140.226	1116.1	10302.4	1116.35	110012	1116.6	152801	1117.1	124747	1117.35	88439.4	1117.61	78713	-1.00555	1.06878	D5A12	13C4	Jurkat	Trypsin	233__MMA__H
1	0	R	SGPPGPPGGPGMPPGGRGRGR	G	1 x Dimethyl:2H(6)13C(2) (R) 1 x Methyl:2H(3)13C(1) (R) 1 x Label:13C(1)2H(3) (M) + Oxidation (M)	SGPPGPPGGPGM(+20.02)PPGGRGR(+36.08)GR(+18.04)	Unambiguous	SGPPGPPGGPGM(1.00)PPGGRGR(1.00)GR(1.00)	4	2	D130424_005	20343	20343	16	40	1971.08	493.78	493.78	0.01	3.03	Q92945	FUBP2_HUMAN Far upstream element-binding protein 2 OS=Homo sapiens GN=KHSRP PE=1 SV=4		20250	20635	70.7679	71.8673	490.758	475817	491.008	450809	491.259	235277	493.778	316610	494.025	282136	494.28	282699	-3.01883	0.758621	D5A12	13C4	Jurkat	Trypsin	413__DMA__H;415__MMA__H
1	0	R	TSLALDESLFR	G	1 x Methyl:2H(3)13C(1) (R)	TSLALDESLFR(+18.04)	Unambiguous	TSLALDESLFR(1.00)	2	0	D130423_008	35913	35913	11	20	1268.69	635.35	635.35	0	-3.08	Q86U42	PABP2_HUMAN Polyadenylate-binding protein 2 OS=Homo sapiens GN=PABPN1 PE=1 SV=3	B4DEH8;G3V4T2;H0YJH9;Q86U42-2;Q92843-2;	35914	35986	112.546	112.744	633.343	230526	633.842	166548	634.342	16513.3	635.351	159494	635.852	92037.7	636.355	17200.9	-2.01109	0.649761	D5A12	13C4	Jurkat	Trypsin	110__MMA__H
1	0	K	FLVPDMMDDICQEQFLELSYLNGVPEPSRGR	G	1 x Dimethyl:2H(6)13C(2) (R) 1 x Methyl:2H(3)13C(1) (R) 1 x Carbamidomethyl (C) 1 x Label:13C(1)2H(3) (M) 1 x Label:13C(1)2H(3) (M) + Oxidation (M)	FLVPDM(+20.02)M(+4.02)DDIC(+57.02)QEQFLELSYLNGVPEPSR(+18.04)GR(+36.08)	Unambiguous	FLVPDM(1.00)M(1.00)DDIC(1.00)QEQFLELSYLNGVPEPSR(1.00)GR(1.00)	4	1	D130423_010	44030	44030	12	60	3732.87	934.48	934.22	-0.01	-1.57	Q07666-2	KHDR1_HUMAN Isoform 2 of KH domain-containing, RNA-binding, signal transduction-associated protein 1 OS=Homo sapiens GN=KHDRBS1	Q07666;Q07666-3;	44006	44050	136.388	136.506	931.201	38457.7	931.447	61145.4	931.707	39982.1	934.227	23642.2	934.471	47198.2	934.729	41787.1	-3.02102	0.806873	D5A12	13C4	Jurkat	Trypsin	282__MMA__H;284__DMA__H
1	0	M	TTAARPTFEPARGGR	G	1 x Methyl:2H(3)13C(1) (R) 1 x Acetylation (Protein N-term)	(+42.01)_TTAARPTFEPAR(+18.04)GGR	Unambiguous	n(1.00)_TTAARPTFEPAR(1.00)GGR	3	1	D130424_005	25423	25423	22	56	1646.88	549.97	549.97	0	0.61	Q9P013	CWC15_HUMAN Spliceosome-associated protein CWC15 homolog OS=Homo sapiens GN=CWC15 PE=1 SV=2		25159	25749	84.919	86.5944	548.626	1.1848e+07	548.961	1.01984e+07	549.294	5.13428e+06	549.966	1.09031e+07	550.3	8.85412e+06	550.636	4050631	-1.34073	0.87591	D5A12	13C4	Jurkat	Trypsin	13__MMA__H
1	0	M	ASEARGGLGAPPLQSAR	S	1 x Methyl:2H(3)13C(1) (R) 1 x Acetylation (Protein N-term)	(+42.01)_ASEAR(+18.04)GGLGAPPLQSAR	Unambiguous	n(1.00)_ASEAR(1.00)GGLGAPPLQSAR	3	1	D130424_007	32917	32917	15	32	1696.91	566.98	566.64	0	-2.3	E9PJF6	E9PJF6_HUMAN AMP deaminase 2 (Fragment) OS=Homo sapiens GN=AMPD2 PE=2 SV=1	Q01433-2;	32888	33043	106.88	107.322	565.304	379162	565.64	272588	565.975	109725	566.645	262007	566.978	271472	567.315	130106	-1.34073	0.871446	D5A12	13C4	Jurkat	Trypsin	6__MMA__H
1	0	R	FTNQRAPAPLQFGGLRGSAPFSEK	N	2 x Methyl:2H(3)13C(1) (R)	FTNQR(+18.04)APAPLQFGGLR(+18.04)GSAPFSEK	Unambiguous	FTNQR(1.00)APAPLQFGGLR(1.00)GSAPFSEK	4	2	D130423_008	29394	29394	15	46	2611.41	653.86	653.86	0	0.75	Q9BTC0	DIDO1_HUMAN Death-inducer obliterator 1 OS=Homo sapiens GN=DIDO1 PE=1 SV=5		29380	29471	94.6982	94.9485	651.845	83573.4	652.098	84409.2	652.347	101877	653.859	95378.6	654.108	108295	654.359	60425.4	-2.01109	0.97865	D5A12	13C4	Jurkat	Trypsin	1982__MMA__H;1993__MMA__H
1	0	R	AGGLLGAGPDPRGGGPMGPGSGPNLR	A	1 x Methyl:2H(3)13C(1) (R) 1 x Label:13C(1)2H(3) (M) + Oxidation (M)	AGGLLGAGPDPR(+18.04)GGGPM(+20.02)GPGSGPNLR	Unambiguous	AGGLLGAGPDPR(1.00)GGGPM(1.00)GPGSGPNLR	3	1	D130423_008	24773	24773	22	50	2352.21	785.08	785.08	0	0.42	P0CG12	CTF8A_HUMAN Chromosome transmission fidelity protein 8 homolog isoform 2 OS=Homo sapiens GN=CHTF8 PE=1 SV=1		24728	24897	81.8865	82.3629	783.733	690456	784.071	827433	784.404	589000	785.077	623184	785.411	688564	785.745	451359	-1.34365	0.83683	D5A12	13C4	Jurkat	Trypsin	172__MMA__H
1	0	R	MGMGNNYSGGYGTPDGLGGYGRGGGGSGGYYGQGGMSGGGWR	G	1 x Methyl:2H(3)13C(1) (R) 2 x Label:13C(1)2H(3) (M) 1 x Label:13C(1)2H(3) (M) + Oxidation (M)	M(+20.02)GM(+4.02)GNNYSGGYGTPDGLGGYGR(+18.04)GGGGSGGYYGQGGM(+4.02)SGGGWR	Unambiguous	M(1.00)GM(1.00)GNNYSGGYGTPDGLGGYGR(1.00)GGGGSGGYYGQGGM(1.00)SGGGWR	4	1	D130423_008	33250	33250	13	246	4011.73	1004.44	1003.94	1.98	494.3	P31942-2	HNRH3_HUMAN Isoform 2 of Heterogeneous nuclear ribonucleoprotein H3 OS=Homo sapiens GN=HNRNPH3	B4DHY1;P31942;P31942-3;P31942-4;	33150	33179	104.916	104.995	1002.92	33499.1	1003.18	47095.7	1003.43	256805	1003.94	75908	1004.19	108439	1004.44	165020	-1.01212	1.03547	D5A12	13C4	Jurkat	Trypsin	215__MMA__H
1	0	K	GMASSPGRGGISWQSSIVHYMNR	M	1 x Methyl:2H(3)13C(1) (R) 1 x Label:13C(1)2H(3) (M) 1 x Label:13C(1)2H(3) (M) + Oxidation (M)	GM(+20.02)ASSPGR(+18.04)GGISWQSSIVHYM(+4.02)NR	Unambiguous	GM(1.00)ASSPGR(1.00)GGISWQSSIVHYM(1.00)NR	4	1	D130424_005	36376	36376	15	44	2519.24	630.82	630.82	0	0	Q14781	CBX2_HUMAN Chromobox protein homolog 2 OS=Homo sapiens GN=CBX2 PE=1 SV=2		36314	36344	116.201	116.281	629.809	11686.4	630.064	130766	630.308	9832.74	630.818	64330.2	631.07	94193.8	631.318	9669.47	-1.00993	1.10446	D5A12	13C4	Jurkat	Trypsin	247__MMA__H
1	0	R	GPPSRGGHMDDGGYSMNFNMSSSR	G	1 x Methyl:2H(3)13C(1) (R) 2 x Label:13C(1)2H(3) (M) 1 x Label:13C(1)2H(3) (M) + Oxidation (M)	GPPSR(+18.04)GGHM(+20.02)DDGGYSM(+4.02)NFNM(+4.02)SSSR	Unambiguous	GPPSR(1.00)GGHM(1.00)DDGGYSM(1.00)NFNM(1.00)SSSR	3	1	D130424_006	29149	29149	22	46	2589.13	864.39	864.05	0	0	H0Y6E7	H0Y6E7_HUMAN RNA-binding motif protein, X chromosome, N-terminally processed (Fragment) OS=Homo sapiens GN=RBMX PE=4 SV=2	H3BT71;P38159;P38159-2;Q96E39;	28853	29425	95.2314	96.8737	862.707	421666	863.037	523671	863.374	403148	864.054	263185	864.386	363533	864.723	259354	-1.34949	0.657088	D5A12	13C4	Jurkat	Trypsin	127__MMA__H
1	0	R	APAPLQFGGLRGSAPFSEK	N	1 x Methyl:2H(3)13C(1) (R)	APAPLQFGGLR(+18.04)GSAPFSEK	Unambiguous	APAPLQFGGLR(1.00)GSAPFSEK	3	1	D130423_008	31228	31228	13	36	1947.05	650.36	650.02	-0.01	-2.57	Q9BTC0	DIDO1_HUMAN Death-inducer obliterator 1 OS=Homo sapiens GN=DIDO1 PE=1 SV=5		31190	31392	99.619	100.163	648.684	197826	649.017	223917	649.351	120505	650.022	192450	650.357	188368	650.691	157754	-1.34073	0.993222	D5A12	13C4	Jurkat	Trypsin	1993__MMA__H
1	0	R	RGGHQNSYKPY	-	1 x Methyl:2H(3)13C(1) (R)	R(+18.04)GGHQNSYKPY	Unambiguous	R(1.00)GGHQNSYKPY	3	0	D130424_007	11922	11922	14	40	1323.66	442.23	442.23	0	0.76	Q14103-3	HNRPD_HUMAN Isoform 3 of Heterogeneous nuclear ribonucleoprotein D0 OS=Homo sapiens GN=HNRNPD	B4DTC3;F5H6R6;H0YA96;Q14103;Q14103-2;Q14103-4;	11901	12164	44.5437	45.0822	440.886	1.5738e+07	441.22	1.13492e+07	441.554	4.69173e+06	442.226	1.33549e+07	442.562	9.46824e+06	442.895	3.90865e+06	-1.34073	0.841179	D5A12	13C4	Jurkat	Trypsin	293__MMA__H
1	0	M	AALGHLAGEAAAAPGPGTPCASRGAR	L	1 x Carbamidomethyl (C) 1 x Methyl:2H(3)13C(1) (R) 1 x Acetylation (Protein N-term)	(+42.01)_AALGHLAGEAAAAPGPGTPC(+57.02)ASR(+18.04)GAR	Unambiguous	n(1.00)_AALGHLAGEAAAAPGPGTPC(1.00)ASR(1.00)GAR	3	1	D130423_008	27142	27142	24	50	2446.24	816.42	816.42	-0.01	-3.29	Q9H7E9	CH033_HUMAN UPF0488 protein C8orf33 OS=Homo sapiens GN=C8orf33 PE=1 SV=1	Q9H7E9-2;	27114	27272	88.4566	88.8891	815.078	514398	815.414	721646	815.751	444482	816.42	590272	816.757	604786	817.089	434885	-1.34073	0.9699	D5A12	13C4	Jurkat	Trypsin	24__MMA__H
1	0	R	GSGLGARGSSYGVTSTESYKETLHK	T	1 x Methyl:2H(3)13C(1) (R)	GSGLGAR(+18.04)GSSYGVTSTESYKETLHK	Unambiguous	GSGLGAR(1.00)GSSYGVTSTESYKETLHK	4	2	D130423_009	17309	17309	13	48	2589.29	648.33	648.33	0	0.75	P98175-2	RBM10_HUMAN Isoform 2 of RNA-binding protein 10 OS=Homo sapiens GN=RBM10	P98175;P98175-3;P98175-4;	17278	17398	61.5281	61.8805	647.323	144169	647.577	258340	647.828	139325	648.328	191732	648.583	207526	648.834	135800	-1.00555	0.987495	D5A12	13C4	Jurkat	Trypsin	902__MMA__H
1	0	R	GSYRGGSISVQVNSIK	F	1 x Methyl:2H(3)13C(1) (R)	GSYR(+18.04)GGSISVQVNSIK	Unambiguous	GSYR(1.00)GGSISVQVNSIK	3	1	D130423_009	19616	19616	16	30	1668.91	557.64	557.31	-0.01	-6	Q14978-3	NOLC1_HUMAN Isoform 3 of Nucleolar and coiled-body phosphoprotein 1 OS=Homo sapiens GN=NOLC1	Q14978;Q14978-2;	19581	19637	68.2662	68.4156	555.969	328441	556.302	207756	556.638	96663.4	557.308	307699	557.642	183129	557.98	113548	-1.34073	0.954991	D5A12	13C4	Jurkat	Trypsin	683__MMA__H
1	0	R	TQGRGGPASVPSSSPGTSVK	K	1 x Methyl:2H(3)13C(1) (R)	TQGR(+18.04)GGPASVPSSSPGTSVK	Unambiguous	TQGR(1.00)GGPASVPSSSPGTSVK	3	1	D130423_010	12208	12208	14	38	1873.98	625.67	625.67	0	0	O43237	DC1L2_HUMAN Cytoplasmic dynein 1 light intermediate chain 2 OS=Homo sapiens GN=DYNC1LI2 PE=1 SV=1	B4DZP4;J3KRI4;J3KRZ2;	12205	12422	45.9099	46.6357	624.324	1.14762e+06	624.66	1.14436e+06	624.994	607904	625.665	1.20853e+06	625.999	1.09116e+06	626.334	555381	-1.34073	0.984544	D5A12	13C4	Jurkat	Trypsin	320__MMA__H
1	0	R	SVQAGNPGGPGPGGRGRGRGQGNWNMGPPGGLQEFNFIVPTGK	T	2 x Dimethyl:2H(6)13C(2) (R) 1 x Label:13C(1)2H(3) (M) + Oxidation (M)	SVQAGNPGGPGPGGRGR(+36.08)GR(+36.08)GQGNWNM(+20.02)GPPGGLQEFNFIVPTGK	Unambiguous	SVQAGNPGGPGPGGRGR(1.00)GR(1.00)GQGNWNM(1.00)GPPGGLQEFNFIVPTGK	5	3	D130424_005	41220	41220	23	84	4351.26	871.26	871.26	-0.01	-3.14	B4DT31	B4DT31_HUMAN Far upstream element-binding protein 1 OS=Homo sapiens GN=FUBP1 PE=2 SV=1	E9PEB5;Q96AE4;Q96AE4-2;	40889	41637	128.84	130.878	868.037	240188	868.244	625411	868.441	780636	871.26	375221	871.463	642784	871.663	624590	-3.2195	0.997789	D5A12	13C4	Jurkat	Trypsin	382__DMA__H;384__DMA__H
1	0	R	FGGNPGGFGNQGGFGNSR	G	1 x Methyl:2H(3)13C(1) (R)	FGGNPGGFGNQGGFGNSR(+18.04)	Unambiguous	FGGNPGGFGNQGGFGNSR(1.00)	2	0	D130423_008	24079	24079	13	34	1743.8	873.41	872.91	0	0.56	Q13148-2	TADBP_HUMAN Isoform 2 of TAR DNA-binding protein 43 OS=Homo sapiens GN=TARDBP	B4DJ45;Q13148;	24078	24126	80.0593	80.1951	870.893	163951	871.397	130486	871.9	29449.5	872.907	140944	873.41	127748	873.912	39029.5	-2.01109	0.950091	D5A12	13C4	Jurkat	Trypsin	177__MMA__H
1	0	R	VVPNAANGWAGQPPPTWQQGYGPQGMWVPAGQAIGGYGPPPAGR	G	1 x Methyl:2H(3)13C(1) (R) 1 x Label:13C(1)2H(3) (M)	VVPNAANGWAGQPPPTWQQGYGPQGM(+4.02)WVPAGQAIGGYGPPPAGR(+18.04)	Unambiguous	VVPNAANGWAGQPPPTWQQGYGPQGM(1.00)WVPAGQAIGGYGPPPAGR(1.00)	4	0	D130423_010	42990	42990	19	86	4461.2	1116.81	1116.31	-0.02	-3.39	Q96EP5	DAZP1_HUMAN DAZ-associated protein 1 OS=Homo sapiens GN=DAZAP1 PE=1 SV=1	K7EJ88;K7EK33;Q96EP5-2;	42976	43046	133.62	133.808	1115.3	101737	1115.55	240407	1115.8	315881	1116.3	322862	1116.55	271139	1116.81	321605	-1.00774	1.39145	D5A12	13C4	Jurkat	Trypsin	196__MMA__H
1	0	R	SGPPGPPGGPGMPPGGRGRGRGQGNWGPPGGEMTFSIPTHK	C	1 x Dimethyl:2H(6)13C(2) (R) 1 x Methyl:2H(3)13C(1) (R) 1 x Label:13C(1)2H(3) (M) 1 x Label:13C(1)2H(3) (M) + Oxidation (M)	SGPPGPPGGPGM(+4.02)PPGGRGR(+18.04)GR(+36.08)GQGNWGPPGGEM(+20.02)TFSIPTHK	Unambiguous	SGPPGPPGGPGM(1.00)PPGGRGR(1.00)GR(1.00)GQGNWGPPGGEM(1.00)TFSIPTHK	6	3	D130424_005	50751	50751	11	80	4054.06	676.69	676.68	0.01	2.71	Q92945	FUBP2_HUMAN Far upstream element-binding protein 2 OS=Homo sapiens GN=KHSRP PE=1 SV=4		50723	50851	156.075	156.43	674.674	71438.5	674.84	64475.9	675.011	44319.3	676.685	50940.2	676.857	63274.7	677.019	38646.9	-2.01401	0.848131	D5A12	13C4	Jurkat	Trypsin	413__MMA__H;415__DMA__H
1	0	R	SGPPGPPGGPGMPPGGRGRGR	G	1 x Dimethyl:2H(6)13C(2) (R) 1 x Methyl:2H(3)13C(1) (R) 1 x Label:13C(1)2H(3) (M) + Oxidation (M)	SGPPGPPGGPGM(+20.02)PPGGR(+36.08)GRGR(+18.04)	Unambiguous	SGPPGPPGGPGM(1.00)PPGGR(1.00)GRGR(1.00)	4	2	D130424_006	20397	20397	17	40	1971.08	493.78	493.78	0	0.99	Q92945	FUBP2_HUMAN Far upstream element-binding protein 2 OS=Homo sapiens GN=KHSRP PE=1 SV=4		20353	20749	70.807	71.9566	490.758	509800	491.008	336655	491.259	268166	493.778	432825	494.028	221875	494.28	199385	-3.01883	0.766256	D5A12	13C4	Jurkat	Trypsin	411__DMA__H;415__MMA__H
1	0	R	TGSETPQAPMSGVGPVSGGPGGFGRGSQGGNFEGPNK	R	1 x Methyl:2H(3)13C(1) (R) 1 x Label:13C(1)2H(3) (M) + Oxidation (M)	TGSETPQAPM(+20.02)SGVGPVSGGPGGFGR(+18.04)GSQGGNFEGPNK	Unambiguous	TGSETPQAPM(1.00)SGVGPVSGGPGGFGR(1.00)GSQGGNFEGPNK	3	1	D130424_005	34453	34453	17	72	3496.64	1166.55	1166.55	-0.01	-4.05	Q8WXF1	PSPC1_HUMAN Paraspeckle component 1 OS=Homo sapiens GN=PSPC1 PE=1 SV=1		34433	34581	111.011	111.419	1165.22	129903	1165.55	288068	1165.88	218252	1166.56	192945	1166.89	239896	1167.23	183052	-1.34365	0.968046	D5A12	13C4	Jurkat	Trypsin	507__MMA__H
1	0	R	GPPSRGGHMDDGGYSMNFNMSSSR	G	1 x Methyl:2H(3)13C(1) (R) 1 x Label:13C(1)2H(3) (M) 2 x Label:13C(1)2H(3) (M) + Oxidation (M)	GPPSR(+18.04)GGHM(+4.02)DDGGYSM(+20.02)NFNM(+20.02)SSSR	Unambiguous	GPPSR(1.00)GGHM(1.00)DDGGYSM(1.00)NFNM(1.00)SSSR	4	1	D130423_010	16596	16596	11	46	2605.13	652.29	652.29	0.01	2.72	P38159	RBMX_HUMAN RNA-binding motif protein, X chromosome OS=Homo sapiens GN=RBMX PE=1 SV=3	H0Y6E7;H3BT71;P38159-2;Q96E39;	16487	17001	59.4089	60.953	651.278	215344	651.53	267214	651.782	105715	652.287	143802	652.541	168516	652.79	173810	-1.01212	0.826364	D5A12	13C4	Jurkat	Trypsin	127__MMA__H
1	0	R	GGFGGSRGGGGYGGSGDGYNGFGNDGSNFGGGGSYNDFGNYNNQSSNFGPMK	G	1 x Methyl:2H(3)13C(1) (R) 1 x Label:13C(1)2H(3) (M)	GGFGGSR(+18.04)GGGGYGGSGDGYNGFGNDGSNFGGGGSYNDFGNYNNQSSNFGPM(+4.02)K	Unambiguous	GGFGGSR(1.00)GGGGYGGSGDGYNGFGNDGSNFGGGGSYNDFGNYNNQSSNFGPM(1.00)K	4	1	D130423_010	34695	34695	11	102	5045.07	1262.53	1262.27	0.01	1.06	H0YH80	H0YH80_HUMAN Heterogeneous nuclear ribonucleoprotein A1 (Fragment) OS=Homo sapiens GN=HNRNPA1 PE=2 SV=1	P09651-2;	34681	34757	110.681	110.892	1261.27	36716.2	1261.52	130033	1261.77	192901	1262.28	143311	1262.52	182463	1262.78	202664	-1.00774	1.46932	D5A12	13C4	Jurkat	Trypsin	103__MMA__H
1	0	K	FELTGIPPAPRGVPQIEVTFDIDANGILNVSAVDK	S	1 x Methyl:2H(3)13C(1) (R)	FELTGIPPAPR(+18.04)GVPQIEVTFDIDANGILNVSAVDK	Unambiguous	FELTGIPPAPR(1.00)GVPQIEVTFDIDANGILNVSAVDK	3	1	D130423_009	45036	45036	12	68	3709.98	1237.66	1237.67	-0.02	-4.28	E9PKE3	E9PKE3_HUMAN Heat shock cognate 71 kDa protein OS=Homo sapiens GN=HSPA8 PE=2 SV=1	A8K7Q2;E9PM13;E9PNE6;E9PS65;P11142;	45007	45196	138.914	139.426	1236.33	94149.6	1236.66	191652	1236.99	232439	1237.68	121805	1238.01	197389	1238.34	192403	-1.34073	0.987178	D5A12	13C4	Jurkat	Trypsin	233__MMA__H
1	0	R	SGPPGPPGGPGMPPGGRGRGR	G	1 x Dimethyl:2H(6)13C(2) (R) 1 x Label:13C(1)2H(3) (M) + Oxidation (M)	SGPPGPPGGPGM(+20.02)PPGGR(+36.08)GRGR	Unambiguous	SGPPGPPGGPGM(1.00)PPGGR(1.00)GRGR	4	2	D130424_007	19782	19782	14	40	1953.04	489.27	489.27	0	0	Q92945	FUBP2_HUMAN Far upstream element-binding protein 2 OS=Homo sapiens GN=KHSRP PE=1 SV=4		19554	20056	68.7509	70.2333	487.258	1.84451e+06	487.505	974857	487.758	516161	489.268	473789	489.518	737748	489.769	340558	-2.01328	0.465322	D5A12	13C4	Jurkat	Trypsin	411__DMA__H
1	0	K	DNNLLGKFELTGIPPAPR	G	1 x Methyl:2H(3)13C(1) (R)	DNNLLGKFELTGIPPAPR(+18.04)	Unambiguous	DNNLLGKFELTGIPPAPR(1.00)	3	1	D130424_006	49900	49900	19	34	1969.09	657.37	657.37	0	1.55	E9PS65	E9PS65_HUMAN Heat shock cognate 71 kDa protein (Fragment) OS=Homo sapiens GN=HSPA8 PE=2 SV=1	A8K7Q2;E9PKE3;E9PM13;E9PNE6;P11142;	49636	50331	153.125	155.078	656.03	455057	656.365	513404	656.699	305049	657.371	365377	657.706	398284	658.038	205081	-1.34073	0.760686	D5A12	13C4	Jurkat	Trypsin	233__MMA__H
1	0	R	ALPANAILNQFQPAAGGYFVPAVPQAQGRPPYYTPNQLAQMRPNPR	W	3 x Methyl:2H(3)13C(1) (R) 1 x Label:13C(1)2H(3) (M)	ALPANAILNQFQPAAGGYFVPAVPQAQGR(+18.04)PPYYTPNQLAQM(+4.02)R(+18.04)PNPR(+18.04)	Unambiguous	ALPANAILNQFQPAAGGYFVPAVPQAQGR(1.00)PPYYTPNQLAQM(1.00)R(1.00)PNPR(1.00)	5	0	D130423_008	43148	43148	14	90	5047.7	1010.54	1010.55	-0.01	-2.52	H0Y5F5	H0Y5F5_HUMAN Polyadenylate-binding protein 4 (Fragment) OS=Homo sapiens GN=PABPC4 PE=4 SV=1	B1ANR0;H0YEU6;Q13310;Q13310-2;Q13310-3;	43120	43186	132.356	132.533	1008.13	33604.9	1008.33	151131	1008.53	200911	1010.54	29487.3	1010.75	128613	1010.94	197298	-2.41506	0.921565	D5A12	13C4	Jurkat	Trypsin	419__MMA__H;432__MMA__H;436__MMA__H
1	0	R	IVQISGNSMPRGSGSGFKPFK	G	1 x Methyl:2H(3)13C(1) (R) 1 x Label:13C(1)2H(3) (M)	IVQISGNSM(+4.02)PR(+18.04)GSGSGFKPFK	Unambiguous	IVQISGNSM(1.00)PR(1.00)GSGSGFKPFK	4	1	D130423_008	24120	24120	12	40	2215.19	554.81	554.8	0	2.2	H0YKH2	H0YKH2_HUMAN SAFB-like transcription modulator (Fragment) OS=Homo sapiens GN=SLTM PE=2 SV=1	A8K5V8;H7C3F4;Q9NWH9;	24099	24373	80.1184	80.8819	553.799	392962	554.05	496588	554.3	354957	554.805	410145	555.056	426591	555.308	327454	-1.00774	0.935462	D5A12	13C4	Jurkat	Trypsin	586__MMA__H
1	0	-	MRGGGFGDRDR	D	1 x Methyl:2H(3)13C(1) (R) 1 x Label:13C(1)2H(3) (M) 1 x Acetylation (Protein N-term)	(+42.01)_M(+4.02)R(+18.04)GGGFGDRDR	Unambiguous	n(1.00)_M(1.00)R(1.00)GGGFGDRDR	3	2	D130423_010	12817	12817	19	40	1286.63	429.89	429.88	0	-0.78	C9JMU5	C9JMU5_HUMAN Probable ATP-dependent RNA helicase DDX17 OS=Homo sapiens GN=DDX17 PE=2 SV=1	Q92841-1;Q92841-2;Q92841-3;	12810	13004	47.8995	48.5615	428.541	1.77674e+06	428.875	1.18287e+06	429.21	449703	429.886	1.22418e+06	430.22	757124	430.552	282761	-1.34365	0.664081	D5A12	13C4	Jurkat	Trypsin	2__MMA__H
1	0	R	SGPPGPPGGPGMPPGGRGRGRGQGNWGPPGGEMTFSIPTHK	C	2 x Methyl:2H(3)13C(1) (R) 2 x Label:13C(1)2H(3) (M) + Oxidation (M)	SGPPGPPGGPGM(+20.02)PPGGR(+18.04)GR(+18.04)GRGQGNWGPPGGEM(+20.02)TFSIPTHK	Unambiguous	SGPPGPPGGPGM(1.00)PPGGR(1.00)GR(1.00)GRGQGNWGPPGGEM(1.00)TFSIPTHK	6	3	D130424_005	50351	50351	11	80	4052.02	676.68	676.34	0.01	1.69	Q92945	FUBP2_HUMAN Far upstream element-binding protein 2 OS=Homo sapiens GN=KHSRP PE=1 SV=4		50362	50391	155.059	155.141	675.007	45765.9	675.177	24745.3	675.344	23978.5	676.348	53660.7	676.519	8374	676.681	80252.5	-1.34365	1.50585	D5A12	13C4	Jurkat	Trypsin	411__MMA__H;413__MMA__H
1	0	K	FELTGIPPAPRGVPQIEVTFDIDANGILNVSAVDKSTGKENK	L	1 x Methyl:2H(3)13C(1) (R)	FELTGIPPAPR(+18.04)GVPQIEVTFDIDANGILNVSAVDKSTGKENK	Unambiguous	FELTGIPPAPR(1.00)GVPQIEVTFDIDANGILNVSAVDKSTGKENK	5	3	D130423_008	43813	43813	21	82	4454.36	892.08	891.88	0	-1.1	E9PNE6	E9PNE6_HUMAN Heat shock cognate 71 kDa protein OS=Homo sapiens GN=HSPA8 PE=2 SV=1	A8K7Q2;E9PKE3;E9PM13;E9PS65;P11142;	43790	43944	134.167	134.584	891.074	31267.4	891.276	116972	891.476	179361	891.878	136818	892.079	151307	892.284	105141	-0.804437	1.20044	D5A12	13C4	Jurkat	Trypsin	233__MMA__H
1	0	R	GRGRGQGNWNMGPPGGLQEFNFIVPTGK	T	2 x Methyl:2H(3)13C(1) (R) 1 x Label:13C(1)2H(3) (M) + Oxidation (M)	GR(+18.04)GR(+18.04)GQGNWNM(+20.02)GPPGGLQEFNFIVPTGK	Unambiguous	GR(1.00)GR(1.00)GQGNWNM(1.00)GPPGGLQEFNFIVPTGK	4	2	D130424_005	43639	43639	22	54	3026.56	757.9	757.65	0.01	4.36	B4DT31	B4DT31_HUMAN Far upstream element-binding protein 1 OS=Homo sapiens GN=FUBP1 PE=2 SV=1	E9PEB5;Q96AE4;Q96AE4-2;	43199	43939	135.146	137.169	755.637	286013	755.884	506699	756.135	464709	757.645	245248	757.898	425585	758.15	357456	-2.01328	0.817776	D5A12	13C4	Jurkat	Trypsin	382__MMA__H;384__MMA__H
1	0	R	SVQAGNPGGPGPGGRGRGRGQGNWNMGPPGGLQEFNFIVPTGK	T	3 x Methyl:2H(3)13C(1) (R) 1 x Label:13C(1)2H(3) (M)	SVQAGNPGGPGPGGR(+18.04)GR(+18.04)GR(+18.04)GQGNWNM(+4.02)GPPGGLQEFNFIVPTGK	Unambiguous	SVQAGNPGGPGPGGR(1.00)GR(1.00)GR(1.00)GQGNWNM(1.00)GPPGGLQEFNFIVPTGK	5	3	D130424_006	42857	42857	20	84	4317.23	864.46	864.45	0.01	3.17	B4DT31	B4DT31_HUMAN Far upstream element-binding protein 1 OS=Homo sapiens GN=FUBP1 PE=2 SV=1	E9PEB5;Q96AE4;Q96AE4-2;	42861	43207	134.252	135.211	862.04	206014	862.239	496537	862.442	579208	864.452	220689	864.652	466587	864.849	1.33592e+06	-2.41506	1.57845	D5A12	13C4	Jurkat	Trypsin	380__MMA__H;382__MMA__H;384__MMA__H
1	0	K	EQYQQQQQWGSRGGFAGR	A	2 x Methyl:2H(3)13C(1) (R) 1 x Glu->pyro-Glu (N-term E)	E(+-18.01)QYQQQQQWGSR(+18.04)GGFAGR(+18.04)	Unambiguous	E(1.00)QYQQQQQWGSR(1.00)GGFAGR(1.00)	3	1	D130423_009	23445	23445	15	68	2128.04	710.35	710.35	0	0.47	Q14103-3	HNRPD_HUMAN Isoform 3 of Heterogeneous nuclear ribonucleoprotein D0 OS=Homo sapiens GN=HNRNPD	B4DTC3;F5H6R6;H0Y8G5;H0YA96;Q14103;Q14103-2;Q14103-4;	23414	23483	79.1703	79.3655	707.671	144120	708.006	161411	708.341	116767	710.352	170256	710.685	146642	711.022	89080	-2.68146	0.961354	D5A12	13C4	Jurkat	Trypsin	220__MMA__H;226__MMA__H
1	0	R	RGGPPGPPISRGLPLVDDGGWNTVPISK	G	2 x Methyl:2H(3)13C(1) (R)	R(+18.04)GGPPGPPISR(+18.04)GLPLVDDGGWNTVPISK	Unambiguous	R(1.00)GGPPGPPISR(1.00)GLPLVDDGGWNTVPISK	4	1	D130423_010	34761	34761	16	54	2874.59	719.9	719.65	-0.01	-3.48	E7EX73	E7EX73_HUMAN Eukaryotic translation initiation factor 4 gamma 1 OS=Homo sapiens GN=EIF4G1 PE=2 SV=1	E7EUU4;E9PGM1;H7C044;Q04637;Q04637-3;Q04637-4;Q04637-5;Q04637-6;Q04637-7;Q04637-8;Q04637-9;	34735	34833	110.832	111.099	717.645	80577.5	717.896	126178	718.147	89678.2	719.655	78488.7	719.907	95963.2	720.154	100596	-2.01109	0.927857	D5A12	13C4	Jurkat	Trypsin	993__MMA__H;1003__MMA__H
1	0	R	MGMGNNYSGGYGTPDGLGGYGRGGGGSGGYYGQGGMSGGGWR	G	1 x Methyl:2H(3)13C(1) (R) 1 x Label:13C(1)2H(3) (M) 2 x Label:13C(1)2H(3) (M) + Oxidation (M)	M(+20.02)GM(+20.02)GNNYSGGYGTPDGLGGYGR(+18.04)GGGGSGGYYGQGGM(+4.02)SGGGWR	Unambiguous	M(1.00)GM(1.00)GNNYSGGYGTPDGLGGYGR(1.00)GGGGSGGYYGQGGM(1.00)SGGGWR	4	1	D130424_005	40975	40975	16	82	4027.72	1008.19	1007.94	0	-0.24	B4DHY1	B4DHY1_HUMAN Heterogeneous nuclear ribonucleoprotein H3 OS=Homo sapiens GN=HNRNPH3 PE=2 SV=1	P31942;P31942-2;P31942-3;P31942-4;	40603	41155	128.059	129.56	1006.93	49443.4	1007.18	221240	1007.43	323257	1007.93	294007	1008.19	283478	1008.44	277320	-1.01212	1.43921	D5A12	13C4	Jurkat	Trypsin	215__MMA__H
1	0	R	SGPPGPPGGPGMPPGGRGRGRGQGNWGPPGGEMTFSIPTHK	C	1 x Dimethyl:2H(6)13C(2) (R) 2 x Methyl:2H(3)13C(1) (R) 1 x Label:13C(1)2H(3) (M) 1 x Label:13C(1)2H(3) (M) + Oxidation (M)	SGPPGPPGGPGM(+4.02)PPGGR(+18.04)GR(+36.08)GR(+18.04)GQGNWGPPGGEM(+20.02)TFSIPTHK	Unambiguous	SGPPGPPGGPGM(1.00)PPGGR(1.00)GR(1.00)GR(1.00)GQGNWGPPGGEM(1.00)TFSIPTHK	6	3	D130424_007	41703	41703	16	80	4072.1	679.86	679.69	0	-1.02	Q92945	FUBP2_HUMAN Far upstream element-binding protein 2 OS=Homo sapiens GN=KHSRP PE=1 SV=4		41301	41893	130.065	131.674	677.015	251727	677.182	222809	677.35	148784	679.692	126055	679.86	184226	680.025	226897	-2.68438	0.861801	D5A12	13C4	Jurkat	Trypsin	411__MMA__H;413__DMA__H;415__MMA__H
1	0	R	MGMGNNYSGGYGTPDGLGGYGRGGGGSGGYYGQGGMSGGGWR	G	1 x Methyl:2H(3)13C(1) (R) 3 x Label:13C(1)2H(3) (M) + Oxidation (M)	M(+20.02)GM(+20.02)GNNYSGGYGTPDGLGGYGR(+18.04)GGGGSGGYYGQGGM(+20.02)SGGGWR	Unambiguous	M(1.00)GM(1.00)GNNYSGGYGTPDGLGGYGR(1.00)GGGGSGGYYGQGGM(1.00)SGGGWR	4	1	D130423_008	29164	29164	12	82	4043.71	1012.19	1011.93	0.01	2.96	P31942-4	HNRH3_HUMAN Isoform 4 of Heterogeneous nuclear ribonucleoprotein H3 OS=Homo sapiens GN=HNRNPH3	B4DHY1;P31942;P31942-2;P31942-3;	29107	29206	93.9593	94.224	1010.93	25318.5	1011.18	84953.1	1011.43	161553	1011.94	93857.5	1012.19	122913	1012.44	143705	-1.01212	1.32613	D5A12	13C4	Jurkat	Trypsin	215__MMA__H
1	0	R	AQPFAQPPGPWPLSSPGPR	L	1 x Methyl:2H(3)13C(1) (R)	AQPFAQPPGPWPLSSPGPR(+18.04)	Unambiguous	AQPFAQPPGPWPLSSPGPR(1.00)	3	0	D130423_010	36447	36447	16	36	2004.05	669.02	669.02	-0.01	-3.05	Q9BUT9	F195A_HUMAN Protein FAM195A OS=Homo sapiens GN=FAM195A PE=1 SV=2		36386	36541	115.372	115.798	667.685	148144	668.016	138618	668.352	75398.5	669.025	150392	669.357	156367	669.69	74303.5	-1.34073	1.05219	D5A12	13C4	Jurkat	Trypsin	65__MMA__H
1	0	K	ASRGGGNHQNNYQPY	-	1 x Methyl:2H(3)13C(1) (R)	ASR(+18.04)GGGNHQNNYQPY	Unambiguous	ASR(1.00)GGGNHQNNYQPY	3	1	D130423_010	9287	9287	16	56	1679.77	560.93	560.93	0	0	O14979	HNRDL_HUMAN Heterogeneous nuclear ribonucleoprotein D-like OS=Homo sapiens GN=HNRPDL PE=1 SV=3	O14979-2;O14979-3;	9266	9483	36.2456	36.873	559.589	1.22787e+06	559.925	1.05675e+06	560.258	556879	560.928	1.12496e+06	561.265	915446	561.597	434099	-1.34073	0.870844	D5A12	13C4	Jurkat	Trypsin	408__MMA__H
1	0	R	GPGGPRGGLGGGMR	G	1 x Methyl:2H(3)13C(1) (R) 1 x Label:13C(1)2H(3) (M) + Oxidation (M)	GPGGPR(+18.04)GGLGGGM(+20.02)R	Unambiguous	GPGGPR(1.00)GGLGGGM(1.00)R	3	1	D130424_006	16667	16667	16	52	1262.67	421.9	421.9	0	0.79	F5H4D6	F5H4D6_HUMAN Ras GTPase-activating protein-binding protein 1 OS=Homo sapiens GN=G3BP1 PE=2 SV=1	Q13283;	16298	16925	59.1077	60.8576	420.553	2.39731e+06	420.889	1.51266e+06	421.223	567853	421.898	1.69757e+06	422.231	996900	422.565	370157	-1.34365	0.6844	D5A12	13C4	Jurkat	Trypsin	253__MMA__H
1	0	K	VLVPLAAPSMSVRGGGAGQPLPLVSPPFSVPVQNGAQPPSK	L	1 x Methyl:2H(3)13C(1) (R) 1 x Label:13C(1)2H(3) (M)	VLVPLAAPSM(+4.02)SVR(+18.04)GGGAGQPLPLVSPPFSVPVQNGAQPPSK	Unambiguous	VLVPLAAPSM(1.00)SVR(1.00)GGGAGQPLPLVSPPFSVPVQNGAQPPSK	4	1	D130423_008	43829	43829	20	80	4025.23	1007.32	1007.31	0.01	1.52	Q96RK0	CIC_HUMAN Protein capicua homolog OS=Homo sapiens GN=CIC PE=1 SV=2	I3L190;I3L2J0;	43812	43856	134.227	134.346	1006.31	28987.4	1006.56	70285.4	1006.81	99428.7	1007.31	52815.1	1007.56	53039.1	1007.82	96719.8	-1.00774	1.01949	D5A12	13C4	Jurkat	Trypsin	178__MMA__H
1	0	M	ADFDTYDDRAYSSFGGGRGSR	G	1 x Methyl:2H(3)13C(1) (R) 1 x Acetylation (Protein N-term)	(+42.01)_ADFDTYDDRAYSSFGGGR(+18.04)GSR	Unambiguous	n(1.00)_ADFDTYDDRAYSSFGGGR(1.00)GSR	3	2	D130423_008	28875	28875	16	40	2359.03	787.35	787.35	0	0.93	Q15056-2	IF4H_HUMAN Isoform Short of Eukaryotic translation initiation factor 4H OS=Homo sapiens GN=EIF4H	Q15056;	28849	29326	93.2615	94.5507	786.011	2.22155e+06	786.345	2.79177e+06	786.68	1.917e+06	787.35	2.08981e+06	787.686	2.30364e+06	788.021	1.49265e+06	-1.34073	0.849325	D5A12	13C4	Jurkat	Trypsin	19__MMA__H
1	0	R	VQSQWASTRGGHK	E	1 x Methyl:2H(3)13C(1) (R)	VQSQWASTR(+18.04)GGHK	Unambiguous	VQSQWASTR(1.00)GGHK	2	1	D130424_006	12414	12414	17	24	1458.76	730.39	730.39	0	0.67	Q86TZ8	Q86TZ8_HUMAN Full-length cDNA clone CS0DI083YG01 of Placenta of Homo sapiens (human) OS=Homo sapiens GN=TINF2 PE=2 SV=1	B4DFJ1;H0YKA6;Q9BSI4;Q9BSI4-2;	12386	12535	45.3986	45.7791	728.376	537900	728.88	412862	729.38	182371	730.389	449608	730.891	374325	731.391	168046	-2.01109	0.87543	D5A12	13C4	Jurkat	Trypsin	241__MMA__H
1	0	R	GMGPGTPAGYGRGREEYEGPNKKPR	F	1 x Methyl:2H(3)13C(1) (R) 1 x Label:13C(1)2H(3) (M) + Oxidation (M)	GM(+20.02)GPGTPAGYGR(+18.04)GREEYEGPNKKPR	Unambiguous	GM(1.00)GPGTPAGYGR(1.00)GREEYEGPNKKPR	6	3	D130424_006	19459	19459	11	48	2698.34	450.9	450.73	-0.01	-2.26	P23246	SFPQ_HUMAN Splicing factor, proline- and glutamine-rich OS=Homo sapiens GN=SFPQ PE=1 SV=2		19464	19532	68.1484	68.36	450.06	130675	450.226	157806	450.394	123976	450.731	85243.2	450.897	135493	451.065	101455	-0.671825	0.781151	D5A12	13C4	Jurkat	Trypsin	693__MMA__H
1	0	R	TLGHVMPRGSGTGIYSNAAPPPVTYQGNLYRPLLR	G	3 x Methyl:2H(3)13C(1) (R) 1 x Label:13C(1)2H(3) (M)	TLGHVM(+4.02)PR(+18.04)GSGTGIYSNAAPPPVTYQGNLYR(+18.04)PLLR(+18.04)	Unambiguous	TLGHVM(1.00)PR(1.00)GSGTGIYSNAAPPPVTYQGNLYR(1.00)PLLR(1.00)	5	1	D130424_006	41063	41063	14	68	3811.09	763.22	763.23	-0.01	-1.86	B4DZC3	B4DZC3_HUMAN 5'-3' exoribonuclease 2 OS=Homo sapiens GN=XRN2 PE=2 SV=1	Q9H0D6;Q9H0D6-2;	41073	41103	129.369	129.45	760.815	41628.4	761.008	96131	761.214	154838	763.224	28990.8	763.424	55445.4	763.63	151817	-2.41506	0.807434	D5A12	13C4	Jurkat	Trypsin	770__MMA__H;793__MMA__H;797__MMA__H
1	0	-	MLPTQAGAAAALGRGSALGGSLNR	T	1 x Methyl:2H(3)13C(1) (R) 1 x Label:13C(1)2H(3) (M) + Oxidation (M) 1 x Acetylation (Protein N-term)	(+42.01)_M(+20.02)LPTQAGAAAALGR(+18.04)GSALGGSLNR	Unambiguous	n(1.00)_M(1.00)LPTQAGAAAALGR(1.00)GSALGGSLNR	3	1	D130423_008	39134	39134	17	92	2319.25	774.44	774.09	1.04	446.26	P11831	SRF_HUMAN Serum response factor OS=Homo sapiens GN=SRF PE=1 SV=1		39140	39193	121.39	121.534	772.751	8553.8	773.092	78594.9	773.426	62592.6	774.098	22182.3	774.435	65015.6	774.769	50843.7	-1.34365	0.921867	D5A12	13C4	Jurkat	Trypsin	14__MMA__H
1	0	R	FGQGGAGPVGGQGPRGMGPGTPAGYGR	G	1 x Methyl:2H(3)13C(1) (R) 1 x Label:13C(1)2H(3) (M) + Oxidation (M)	FGQGGAGPVGGQGPR(+18.04)GM(+20.02)GPGTPAGYGR	Unambiguous	FGQGGAGPVGGQGPR(1.00)GM(1.00)GPGTPAGYGR	3	1	D130423_008	18843	18843	14	52	2480.21	828.08	827.74	0	-0.79	P23246	SFPQ_HUMAN Splicing factor, proline- and glutamine-rich OS=Homo sapiens GN=SFPQ PE=1 SV=2		18827	18948	65.3633	65.7096	826.401	225910	826.739	264170	827.072	218133	827.743	200023	828.082	234938	828.416	153571	-1.34365	0.83101	D5A12	13C4	Jurkat	Trypsin	681__MMA__H
1	0	R	GPPSRGGHMDDGGYSMNFNMSSSR	G	2 x Methyl:2H(3)13C(1) (R) 3 x Label:13C(1)2H(3) (M)	GPPSR(+18.04)GGHM(+4.02)DDGGYSM(+4.02)NFNM(+4.02)SSSR(+18.04)	Unambiguous	GPPSR(1.00)GGHM(1.00)DDGGYSM(1.00)NFNM(1.00)SSSR(1.00)	3	1	D130423_009	20996	20996	12	92	2591.18	865.39	864.73	1.97	759.5	H0Y6E7	H0Y6E7_HUMAN RNA-binding motif protein, X chromosome, N-terminally processed (Fragment) OS=Homo sapiens GN=RBMX PE=4 SV=2	H3BT71;P38159;P38159-2;Q96E39;	21059	21090	72.4669	72.5565	862.034	7028.37	862.37	45167	862.7	462756	864.724	369815	865.054	195651	865.386	71696.5	-2.69022	1.23732	D5A12	13C4	Jurkat	Trypsin	127__MMA__H;146__MMA__H
1	0	R	SGPPGPPGGPGMPPGGRGRGRGQGNWGPPGGEMTFSIPTHK	C	1 x Dimethyl:2H(6)13C(2) (R) 1 x Methyl:2H(3)13C(1) (R) 1 x Label:13C(1)2H(3) (M) 1 x Label:13C(1)2H(3) (M) + Oxidation (M)	SGPPGPPGGPGM(+20.02)PPGGR(+36.08)GR(+18.04)GRGQGNWGPPGGEM(+4.02)TFSIPTHK	Unambiguous	SGPPGPPGGPGM(1.00)PPGGR(1.00)GR(1.00)GRGQGNWGPPGGEM(1.00)TFSIPTHK	5	3	D130423_008	25774	25774	7	80	4054.06	812.02	811.82	0	-0.24	Q92945	FUBP2_HUMAN Far upstream element-binding protein 2 OS=Homo sapiens GN=KHSRP PE=1 SV=4		25809	25825	84.8642	84.9077	809.401	17798.6	809.603	121052	809.807	62621.9	811.82	17679.9	812.018	54799	812.22	103311	-2.41682	0.872527	D5A12	13C4	Jurkat	Trypsin	411__DMA__H;413__MMA__H
1	0	R	GPPRGGMVQKPGFGVGRGLAPR	Q	1 x Dimethyl:2H(6)13C(2) (R) 1 x Methyl:2H(3)13C(1) (R) 1 x Label:13C(1)2H(3) (M) + Oxidation (M)	GPPR(+18.04)GGM(+20.02)VQKPGFGVGR(+36.08)GLAPR	Unambiguous	GPPR(1.00)GGM(1.00)VQKPGFGVGR(1.00)GLAPR	5	2	D130423_009	16826	16826	14	42	2264.32	453.87	453.87	0	0.43	Q13283	G3BP1_HUMAN Ras GTPase-activating protein-binding protein 1 OS=Homo sapiens GN=G3BP1 PE=1 SV=1	F5H4D6;	16724	16984	59.8527	60.6072	451.458	424985	451.658	523826	451.858	208919	453.872	364123	454.074	407780	454.273	261561	-2.41506	0.892665	D5A12	13C4	Jurkat	Trypsin	265__MMA__H;278__DMA__H
1	0	R	GMGPGTPAGYGR	G	1 x Methyl:2H(3)13C(1) (R) 1 x Label:13C(1)2H(3) (M)	GM(+4.02)GPGTPAGYGR(+18.04)	Unambiguous	GM(1.00)GPGTPAGYGR(1.00)	2	0	D130423_010	15694	15694	15	22	1141.57	571.79	571.79	0	0	P23246	SFPQ_HUMAN Splicing factor, proline- and glutamine-rich OS=Homo sapiens GN=SFPQ PE=1 SV=2		15701	15817	56.997	57.3414	569.779	712822	570.28	598308	570.777	113810	571.794	513623	572.294	293945	572.797	66832.3	-2.01548	0.613641	D5A12	13C4	Jurkat	Trypsin	693__MMA__H
1	0	R	QYEMGECTRGGFCNFMHLKPISR	E	1 x Methyl:2H(3)13C(1) (R) 2 x Carbamidomethyl (C) 1 x Label:13C(1)2H(3) (M) 1 x Label:13C(1)2H(3) (M) + Oxidation (M)	QYEM(+20.02)GEC(+57.02)TR(+18.04)GGFC(+57.02)NFM(+4.02)HLKPISR	Unambiguous	QYEM(1.00)GEC(1.00)TR(1.00)GGFC(1.00)NFM(1.00)HLKPISR	5	1	D130423_008	26766	26766	10	44	2859.34	572.87	572.88	0	-1.02	Q01081-4	U2AF1_HUMAN Isoform 4 of Splicing factor U2AF 35 kDa subunit OS=Homo sapiens GN=U2AF1	Q01081;Q01081-2;	26755	26839	87.4688	87.6997	572.066	48709.2	572.267	43302.4	572.469	74141.2	572.875	37273.4	573.074	44111.4	573.275	43461.9	-0.807943	0.751397	D5A12	13C4	Jurkat	Trypsin	165__MMA__H
1	0	R	MGMGNNYSGGYGTPDGLGGYGRGGGGSGGYYGQGGMSGGGWR	G	1 x Methyl:2H(3)13C(1) (R) 2 x Label:13C(1)2H(3) (M) 1 x Label:13C(1)2H(3) (M) + Oxidation (M)	M(+4.02)GM(+4.02)GNNYSGGYGTPDGLGGYGRGGGGSGGYYGQGGM(+20.02)SGGGWR(+18.04)	Unambiguous	M(1.00)GM(1.00)GNNYSGGYGTPDGLGGYGRGGGGSGGYYGQGGM(1.00)SGGGWR(1.00)	3	1	D130423_010	29496	29496	9	82	4011.72	1338.25	1338.25	0.01	3.47	B4DHY1	B4DHY1_HUMAN Heterogeneous nuclear ribonucleoprotein H3 OS=Homo sapiens GN=HNRNPH3 PE=2 SV=1	P31942;P31942-2;P31942-3;P31942-4;	29490	29638	96.3438	96.7491	1336.9	129219	1337.24	238482	1337.57	275990	1338.24	248518	1338.58	217433	1338.91	221658	-1.34949	1.06823	D5A12	13C4	Jurkat	Trypsin	235__MMA__H
1	0	R	SGPPGPPGGPGMPPGGRGRGR	G	2 x Methyl:2H(3)13C(1) (R) 1 x Label:13C(1)2H(3) (M) + Oxidation (M)	SGPPGPPGGPGM(+20.02)PPGGR(+18.04)GR(+18.04)GR	Unambiguous	SGPPGPPGGPGM(1.00)PPGGR(1.00)GR(1.00)GR	4	2	D130424_006	20387	20387	21	120	1953.04	489.52	489.27	1	512.02	Q92945	FUBP2_HUMAN Far upstream element-binding protein 2 OS=Homo sapiens GN=KHSRP PE=1 SV=4		19997	20638	69.7549	71.6237	487.258	1.78228e+06	487.505	858852	487.758	476884	489.266	515424	489.518	583022	489.769	272087	-2.01328	0.439553	D5A12	13C4	Jurkat	Trypsin	411__MMA__H;413__MMA__H
1	0	R	SRGFGFITFTNPEHASVAMR	A	1 x Methyl:2H(3)13C(1) (R) 1 x Label:13C(1)2H(3) (M) + Oxidation (M)	SR(+18.04)GFGFITFTNPEHASVAM(+20.02)R	Unambiguous	SR(1.00)GFGFITFTNPEHASVAM(1.00)R	4	1	D130423_010	28591	28591	14	114	2262.14	566.79	566.54	1.01	445.15	P98179	RBM3_HUMAN Putative RNA-binding protein 3 OS=Homo sapiens GN=RBM3 PE=1 SV=1		28578	28645	93.8548	94.0352	565.534	71126.8	565.786	70267.3	566.035	67965.6	566.54	74154.1	566.792	100079	567.042	41525.6	-1.00774	1.03057	D5A12	13C4	Jurkat	Trypsin	47__MMA__H
1	0	R	FGSRGGPGGGFRPFVPHIPFDFYLCEMAFPR	V	1 x Methyl:2H(3)13C(1) (R) 1 x Carbamidomethyl (C) 1 x Label:13C(1)2H(3) (M) + Oxidation (M)	FGSRGGPGGGFR(+18.04)PFVPHIPFDFYLC(+57.02)EM(+20.02)AFPR	Unambiguous	FGSRGGPGGGFR(1.00)PFVPHIPFDFYLC(1.00)EM(1.00)AFPR	5	1	D130424_006	53539	53539	17	60	3552.74	711.55	711.56	-0.01	-3.37	Q12905	ILF2_HUMAN Interleukin enhancer-binding factor 2 OS=Homo sapiens GN=ILF2 PE=1 SV=2		53527	53553	164.051	164.124	710.753	13465.1	710.95	43815.3	711.153	35094.5	711.553	41692.7	711.756	49583.3	711.958	51304.6	-0.80619	1.5435	D5A12	13C4	Jurkat	Trypsin	24__MMA__H
1	0	R	SGPPGPPGGPGMPPGGRGRGRGQGNWGPPGGEMTFSIPTHK	C	2 x Dimethyl:2H(6)13C(2) (R) 1 x Label:13C(1)2H(3) (M) 1 x Label:13C(1)2H(3) (M) + Oxidation (M)	SGPPGPPGGPGM(+4.02)PPGGRGR(+36.08)GR(+36.08)GQGNWGPPGGEM(+20.02)TFSIPTHK	Unambiguous	SGPPGPPGGPGM(1.00)PPGGRGR(1.00)GR(1.00)GQGNWGPPGGEM(1.00)TFSIPTHK	6	3	D130424_005	41695	41695	13	80	4072.1	680.03	679.69	0.01	1.92	Q92945	FUBP2_HUMAN Far upstream element-binding protein 2 OS=Homo sapiens GN=KHSRP PE=1 SV=4		41331	41926	130.04	131.655	677.015	224771	677.182	209878	677.35	276749	679.692	126290	679.86	209938	680.028	236752	-2.68438	0.805427	D5A12	13C4	Jurkat	Trypsin	413__DMA__H;415__DMA__H
1	0	R	SDPFVPPAASSEPLSTPWNELNYVGGRGLGGPSPSRPPPSLFSQSMAPDYGVMGMQGAGGYDSTMPYGCGR	S	1 x Methyl:2H(3)13C(1) (R) 1 x Carbamidomethyl (C) 3 x Label:13C(1)2H(3) (M) 1 x Label:13C(1)2H(3) (M) + Oxidation (M)	SDPFVPPAASSEPLSTPWNELNYVGGRGLGGPSPSR(+18.04)PPPSLFSQSM(+20.02)APDYGVM(+4.02)GM(+4.02)QGAGGYDSTM(+4.02)PYGC(+57.02)GR	Unambiguous	SDPFVPPAASSEPLSTPWNELNYVGGRGLGGPSPSR(1.00)PPPSLFSQSM(1.00)APDYGVM(1.00)GM(1.00)QGAGGYDSTM(1.00)PYGC(1.00)GR	5	1	D130423_010	44010	44010	9	140	7395.46	1480.1	1480.1	0	-0.26	M0QYL4	M0QYL4_HUMAN A-kinase anchor protein 8 OS=Homo sapiens GN=AKAP8 PE=4 SV=1	O43823;	43995	44072	136.357	136.565	1479.29	112154	1479.5	164384	1479.7	193131	1480.1	225623	1480.29	164443	1480.5	178352	-0.81145	1.21025	D5A12	13C4	Jurkat	Trypsin	242__MMA__H
1	0	R	FGQGGAGPVGGQGPRGMGPGTPAGYGR	G	1 x Methyl:2H(3)13C(1) (R) 1 x Label:13C(1)2H(3) (M) + Oxidation (M)	FGQGGAGPVGGQGPRGM(+20.02)GPGTPAGYGR(+18.04)	Unambiguous	FGQGGAGPVGGQGPRGM(1.00)GPGTPAGYGR(1.00)	3	1	D130424_005	28130	28130	13	52	2480.21	827.75	827.74	0.01	2.07	P23246	SFPQ_HUMAN Splicing factor, proline- and glutamine-rich OS=Homo sapiens GN=SFPQ PE=1 SV=2		28158	28187	93.3697	93.4501	826.401	213789	826.74	251739	827.072	76492.8	827.744	172182	828.082	155907	828.416	130939	-1.34365	0.846884	D5A12	13C4	Jurkat	Trypsin	693__MMA__H
1	0	R	EFEGRGGPLPQEEK	W	1 x Methyl:2H(3)13C(1) (R)	EFEGR(+18.04)GGPLPQEEK	Unambiguous	EFEGR(1.00)GGPLPQEEK	2	1	D130424_007	25002	25002	15	26	1589.8	795.91	795.91	0	-1.23	Q9C0J8	WDR33_HUMAN pre-mRNA 3' end processing protein WDR33 OS=Homo sapiens GN=WDR33 PE=1 SV=2		24868	25270	84.1716	85.3291	793.893	705922	794.397	1.22875e+06	794.896	295746	795.906	679448	796.407	564286	796.909	245570	-2.01109	0.667725	D5A12	13C4	Jurkat	Trypsin	1035__MMA__H
1	0	R	RGGHTWVSGKPILCPIMHCNK	E	2 x Carbamidomethyl (C) 1 x Methyl:2H(3)13C(1) (R) 1 x Label:13C(1)2H(3) (M)	R(+18.04)GGHTWVSGKPILC(+57.02)PIM(+4.02)HC(+57.02)NK	Unambiguous	R(1.00)GGHTWVSGKPILC(1.00)PIM(1.00)HC(1.00)NK	5	0	D130423_009	19505	19505	18	40	2469.27	495.06	494.86	-0.01	-3.26	D6RAV4	D6RAV4_HUMAN Zinc finger protein 451 (Fragment) OS=Homo sapiens GN=ZNF451 PE=2 SV=1	D6RIA1;E9PH99;Q9Y4E5;Q9Y4E5-2;	19506	19603	68.0528	68.3228	494.056	169909	494.257	189011	494.458	205654	494.862	124490	495.063	131374	495.262	124898	-0.80619	0.674425	D5A12	13C4	Jurkat	Trypsin	19__MMA__H
1	0	R	GTGRGGGGGGGGGAPRGR	Y	3 x Methyl:2H(3)13C(1) (R)	GTGR(+18.04)GGGGGGGGGAPR(+18.04)GR(+18.04)	Unambiguous	GTGR(1.00)GGGGGGGGGAPR(1.00)GR(1.00)	3	2	D130424_007	11169	11169	19	68	1493.82	498.95	498.95	0	0	J3KTL2	J3KTL2_HUMAN Serine\arginine-rich-splicing factor 1 OS=Homo sapiens GN=SRSF1 PE=4 SV=1	Q07955;Q07955-2;Q07955-3;	11153	11439	43.0785	43.7283	494.927	3.509e+06	495.261	2.79625e+06	495.596	1.22691e+06	498.948	3.14796e+06	499.282	2.0031e+06	499.618	808006	-4.02219	0.79115	D5A12	13C4	Jurkat	Trypsin	97__MMA__H;109__MMA__H;111__MMA__H
1	0	R	GGNFGFGDSR	G	1 x Methyl:2H(3)13C(1) (R)	GGNFGFGDSR(+18.04)	Unambiguous	GGNFGFGDSR(1.00)	2	0	D130423_008	19218	19218	9	18	1030.47	516.24	516.24	-0.01	-8.73	P22626	ROA2_HUMAN Heterogeneous nuclear ribonucleoproteins A2\B1 OS=Homo sapiens GN=HNRNPA2B1 PE=1 SV=2	P22626-2;	19232	19311	66.5386	66.7594	514.233	200868	514.735	60560.8	515.235	30618.2	516.246	156799	516.745	50629	517.252	30212.6	-2.01109	0.813705	D5A12	13C4	Jurkat	Trypsin	213__MMA__H
1	0	K	EDIYSGGGGGGSR	S	1 x Methyl:2H(3)13C(1) (R)	EDIYSGGGGGGSR(+18.04)	Unambiguous	EDIYSGGGGGGSR(1.00)	2	0	D130424_005	21203	21203	9	24	1228.56	615.29	615.29	0	-0.81	Q13151	ROA0_HUMAN Heterogeneous nuclear ribonucleoprotein A0 OS=Homo sapiens GN=HNRNPA0 PE=1 SV=1		21217	21236	73.5345	73.5876	613.278	168877	613.777	85268.3	614.279	15442.2	615.287	244661	615.787	161838	616.295	14226.1	-2.01109	1.56062	D5A12	13C4	Jurkat	Trypsin	189__MMA__H
1	0	R	EMEAPGGPSEDRGGK	G	1 x Methyl:2H(3)13C(1) (R) 1 x Label:13C(1)2H(3) (M)	EM(+4.02)EAPGGPSEDR(+18.04)GGK	Unambiguous	EM(1.00)EAPGGPSEDR(1.00)GGK	3	1	D130424_006	19871	19871	20	56	1537.72	513.58	513.58	0	1.3	Q9C0J8	WDR33_HUMAN pre-mRNA 3' end processing protein WDR33 OS=Homo sapiens GN=WDR33 PE=1 SV=2		19841	20102	69.3077	70.0721	512.237	1.09568e+06	512.573	816605	512.906	365751	513.582	745637	513.916	564971	514.25	256253	-1.34365	0.687812	D5A12	13C4	Jurkat	Trypsin	1257__MMA__H
1	0	R	RGNMPQRGGGGGGSGGIGYPYPR	A	1 x Dimethyl:2H(6)13C(2) (R) 1 x Methyl:2H(3)13C(1) (R) 1 x Label:13C(1)2H(3) (M) + Oxidation (M)	R(+36.08)GNM(+20.02)PQR(+18.04)GGGGGGSGGIGYPYPR	Unambiguous	R(1.00)GNM(1.00)PQR(1.00)GGGGGGSGGIGYPYPR	4	1	D130423_009	16479	16479	13	44	2321.2	581.31	581.31	0	-1.26	Q00839	HNRPU_HUMAN Heterogeneous nuclear ribonucleoprotein U OS=Homo sapiens GN=HNRNPU PE=1 SV=6	Q00839-2;	16124	16686	58.0282	59.7334	578.288	345674	578.539	445524	578.79	285398	581.307	229755	581.557	284597	581.809	172066	-3.01883	0.637582	D5A12	13C4	Jurkat	Trypsin	733__DMA__H;739__MMA__H
1	0	R	KGPGPGGPGGAGVARGGAGGGPSGD	-	1 x Methyl:2H(3)13C(1) (R)	KGPGPGGPGGAGVAR(+18.04)GGAGGGPSGD	Unambiguous	KGPGPGGPGGAGVAR(1.00)GGAGGGPSGD	3	1	D130424_006	20924	20924	14	48	1963.97	655.67	655.66	0.01	2.55	Q92686	NEUG_HUMAN Neurogranin OS=Homo sapiens GN=NRGN PE=1 SV=1		20938	20962	72.495	72.5687	654.324	125518	654.66	210747	654.995	43826.2	655.667	186043	655.998	176692	656.337	51387.2	-1.34073	1.08953	D5A12	13C4	Jurkat	Trypsin	68__MMA__H
1	0	R	GATVTRGVPPPPTVR	G	2 x Methyl:2H(3)13C(1) (R)	GATVTR(+18.04)GVPPPPTVR(+18.04)	Unambiguous	GATVTR(1.00)GVPPPPTVR(1.00)	3	1	D130424_006	27266	27266	15	28	1539.93	514.65	514.32	-0.01	-5.87	Q07666-3	KHDR1_HUMAN Isoform 3 of KH domain-containing, RNA-binding, signal transduction-associated protein 1 OS=Homo sapiens GN=KHDRBS1	Q07666;Q07666-2;	27142	27311	90.3942	90.8689	511.636	421601	511.971	381554	512.303	164343	514.317	408123	514.651	272332	514.986	103618	-2.68146	0.810413	D5A12	13C4	Jurkat	Trypsin	331__MMA__H;340__MMA__H
1	0	K	IEVIEIMTDRGSGK	K	1 x Methyl:2H(3)13C(1) (R) 1 x Label:13C(1)2H(3) (M)	IEVIEIM(+4.02)TDR(+18.04)GSGK	Unambiguous	IEVIEIM(1.00)TDR(1.00)GSGK	3	1	D130423_010	28750	28750	12	52	1568.86	523.96	523.96	0	0.64	P09651-2	ROA1_HUMAN Isoform A1-A of Heterogeneous nuclear ribonucleoprotein A1 OS=Homo sapiens GN=HNRNPA1	F8VTQ5;F8VYN5;F8VZ49;F8W6I7;H0YH80;P09651;P09651-3;Q32P51;	28678	28763	94.124	94.3505	522.613	153474	522.947	130721	523.282	71226.7	523.961	151093	524.297	80340.7	524.627	25871.9	-1.34365	0.723944	D5A12	13C4	Jurkat	Trypsin	91__MMA__H
1	0	K	MRGASSGKK	T	1 x Methyl:2H(3)13C(1) (R) 1 x Label:13C(1)2H(3) (M)	M(+4.02)R(+18.04)GASSGKK	Unambiguous	M(1.00)R(1.00)GASSGKK	3	1	D130424_007	9418	9418	19	32	942.55	315.19	315.19	0	0	Q15014	MO4L2_HUMAN Mortality factor 4-like protein 2 OS=Homo sapiens GN=MORF4L2 PE=1 SV=1	Q5JXX1;Q5JXX2;Q5JXX3;Q5JXX6;	9402	9468	38.7882	38.9478	313.846	526709	314.18	218987	314.513	69668.3	315.189	465269	315.523	176284	315.857	24492.8	-1.34365	0.816868	D5A12	13C4	Jurkat	Trypsin	35__MMA__H
1	0	R	GMPPPLRGGPGGPGGPGGPMGR	M	1 x Methyl:2H(3)13C(1) (R) 1 x Label:13C(1)2H(3) (M) 1 x Label:13C(1)2H(3) (M) + Oxidation (M)	GM(+4.02)PPPLR(+18.04)GGPGGPGGPGGPM(+20.02)GR	Unambiguous	GM(1.00)PPPLR(1.00)GGPGGPGGPGGPM(1.00)GR	3	1	D130423_009	20310	20310	24	84	1997.04	666.69	666.69	0	-0.5	B0QYK0	B0QYK0_HUMAN RNA-binding protein EWS OS=Homo sapiens GN=EWSR1 PE=2 SV=1	C9JGE3;H7BY36;Q01844;Q01844-2;Q01844-3;Q01844-5;Q01844-6;	19969	20671	69.3743	71.3935	665.339	2.09403e+06	665.673	2.30054e+06	666.007	1.45205e+06	666.685	1.86328e+06	667.02	1.87377e+06	667.356	1.12183e+06	-1.34657	0.831058	D5A12	13C4	Jurkat	Trypsin	433__MMA__H
1	0	K	EQYQQQQQWGSRGGFAGR	A	1 x Methyl:2H(3)13C(1) (R) 1 x Glu->pyro-Glu (N-term E)	E(+-18.01)QYQQQQQWGSR(+18.04)GGFAGR	Unambiguous	E(1.00)QYQQQQQWGSR(1.00)GGFAGR	3	1	D130423_010	22719	22719	14	68	2110	704.67	704.34	0.99	468.25	Q14103-3	HNRPD_HUMAN Isoform 3 of Heterogeneous nuclear ribonucleoprotein D0 OS=Homo sapiens GN=HNRNPD	B4DTC3;F5H6R6;H0Y8G5;H0YA96;Q14103;Q14103-2;Q14103-4;	22714	22888	77.4359	77.9172	702.999	594064	703.334	747156	703.666	476565	704.34	671253	704.672	649312	705.009	392210	-1.34073	0.942232	D5A12	13C4	Jurkat	Trypsin	220__MMA__H
1	0	M	ADSSGRGAGKPATGPTNSSSAK	K	1 x Methyl:2H(3)13C(1) (R) 1 x Acetylation (Protein N-term)	(+42.01)_ADSSGR(+18.04)GAGKPATGPTNSSSAK	Unambiguous	n(1.00)_ADSSGR(1.00)GAGKPATGPTNSSSAK	3	1	D130424_006	17087	17087	21	84	2063.02	688.68	688.68	0	1.45	M0R1H1	M0R1H1_HUMAN HAUS augmin-like complex subunit 8 OS=Homo sapiens GN=HAUS8 PE=4 SV=1	M0R3B3;Q9BT25;Q9BT25-3;	17068	17318	61.2591	61.945	687.34	497502	687.674	495330	688.008	283231	688.68	438207	689.014	469296	689.349	207763	-1.34073	0.87399	D5A12	13C4	Jurkat	Trypsin	7__MMA__H
1	0	R	SGPPGPPGGPGMPPGGRGRGR	G	3 x Methyl:2H(3)13C(1) (R) 1 x Label:13C(1)2H(3) (M)	SGPPGPPGGPGM(+4.02)PPGGR(+18.04)GR(+18.04)GR(+18.04)	Unambiguous	SGPPGPPGGPGM(1.00)PPGGR(1.00)GR(1.00)GR(1.00)	4	2	D130424_007	22298	22298	18	120	1955.08	489.78	489.78	0.01	5.11	Q92945	FUBP2_HUMAN Far upstream element-binding protein 2 OS=Homo sapiens GN=KHSRP PE=1 SV=4		22285	22714	76.7312	77.9912	486.759	1.06498e+06	487.011	1.40991e+06	487.26	1.07637e+06	489.78	1.14849e+06	490.029	1.19201e+06	490.279	625445	-3.01883	0.835181	D5A12	13C4	Jurkat	Trypsin	411__MMA__H;413__MMA__H;415__MMA__H
1	0	R	GTRGGGFGAHGRGR	S	3 x Methyl:2H(3)13C(1) (R)	GTR(+18.04)GGGFGAHGR(+18.04)GR(+18.04)	Unambiguous	GTR(1.00)GGGFGAHGR(1.00)GR(1.00)	4	2	D130423_010	5819	5819	17	78	1395.79	349.96	349.95	0	0	P98179	RBM3_HUMAN Putative RNA-binding protein 3 OS=Homo sapiens GN=RBM3 PE=1 SV=1		5653	6043	23.7312	25.1747	346.938	1.33826e+06	347.188	1.05643e+06	347.44	439959	349.955	1.07576e+06	350.205	750096	350.456	284426	-3.01664	0.744458	D5A12	13C4	Jurkat	Trypsin	90__MMA__H;99__MMA__H;101__MMA__H
1	0	A	AAAAAAAAAGAAGGRGSGPGR	R	1 x Methyl:2H(3)13C(1) (R) 1 x Acetylation (Protein N-term)	(+42.01)_AAAAAAAAAGAAGGR(+18.04)GSGPGR	Unambiguous	n(1.00)_AAAAAAAAAGAAGGR(1.00)GSGPGR	3	1	D130424_005	34296	34296	30	80	1697.88	566.97	566.97	0	-1.18	Q86U42	PABP2_HUMAN Polyadenylate-binding protein 2 OS=Homo sapiens GN=PABPN1 PE=1 SV=3		34152	34421	110.225	110.979	565.627	364068	565.962	338275	566.297	114859	566.969	266504	567.302	247310	567.635	129267	-1.34073	0.786931	D5A12	13C4	Jurkat	Trypsin	17__MMA__H
1	0	R	AVPNPVINPYQPAPPSGYFMAAIPQTQNR	A	1 x Methyl:2H(3)13C(1) (R) 1 x Label:13C(1)2H(3) (M)	AVPNPVINPYQPAPPSGYFM(+4.02)AAIPQTQNR(+18.04)	Unambiguous	AVPNPVINPYQPAPPSGYFM(1.00)AAIPQTQNR(1.00)	3	0	D130423_008	43203	43203	11	56	3159.64	1054.55	1054.22	-0.01	-2.55	E7EQV3	E7EQV3_HUMAN Polyadenylate-binding protein 1 OS=Homo sapiens GN=PABPC1 PE=2 SV=1	E7ERJ7;H0YAW6;H0YB86;P11940;P11940-2;	43197	43266	132.563	132.749	1052.87	71634	1053.21	144371	1053.54	85523.2	1054.21	122951	1054.55	102073	1054.88	85314.5	-1.34365	1.02922	D5A12	13C4	Jurkat	Trypsin	374__MMA__H
1	0	R	MGMGNNYSGGYGTPDGLGGYGRGGGGSGGYYGQGGMSGGGWR	G	1 x Methyl:2H(3)13C(1) (R) 1 x Label:13C(1)2H(3) (M) 2 x Label:13C(1)2H(3) (M) + Oxidation (M)	M(+20.02)GM(+4.02)GNNYSGGYGTPDGLGGYGRGGGGSGGYYGQGGM(+20.02)SGGGWR(+18.04)	Unambiguous	M(1.00)GM(1.00)GNNYSGGYGTPDGLGGYGRGGGGSGGYYGQGGM(1.00)SGGGWR(1.00)	3	1	D130424_006	37171	37171	7	164	4027.73	1344.25	1343.58	2	496.81	P31942-2	HNRH3_HUMAN Isoform 2 of Heterogeneous nuclear ribonucleoprotein H3 OS=Homo sapiens GN=HNRNPH3	B4DHY1;P31942;P31942-3;P31942-4;	37156	37170	118.586	118.627	1342.23	33110.7	1342.57	71076.1	1342.91	142745	1343.58	43926	1343.91	155901	1344.25	165884	-1.34949	1.48102	D5A12	13C4	Jurkat	Trypsin	235__MMA__H
1	0	R	QDYDAGRGGYGK	L	1 x Methyl:2H(3)13C(1) (R)	QDYDAGR(+18.04)GGYGK	Unambiguous	QDYDAGR(1.00)GGYGK	2	1	D130424_007	17832	17832	14	22	1303.61	653.31	652.81	1	766.33	B3KSB0	B3KSB0_HUMAN Nuclear cap binding protein subunit 2, 20kDa, isoform CRA_a OS=Homo sapiens GN=NCBP2 PE=2 SV=1	C9JQX9;E9PAR5;P52298;P52298-2;	17845	18089	63.7879	64.4807	650.801	438644	651.302	201783	651.803	81526.7	652.81	388135	653.313	341521	653.816	163623	-2.01109	1.23731	D5A12	13C4	Jurkat	Trypsin	76__MMA__H
1	0	R	GGFGARGGGGLPPK	K	1 x Methyl:2H(3)13C(1) (R)	GGFGAR(+18.04)GGGGLPPK	Unambiguous	GGFGAR(1.00)GGGGLPPK	3	1	D130424_005	22542	22542	16	52	1244.69	415.91	415.9	0	1.61	C9JMU5	C9JMU5_HUMAN Probable ATP-dependent RNA helicase DDX17 OS=Homo sapiens GN=DDX17 PE=2 SV=1	H3BLZ8;Q92841;Q92841-1;Q92841-2;Q92841-3;	22144	22833	76.2261	78.2303	414.563	2.56002e+06	414.897	1.79999e+06	415.232	710801	415.905	2.50154e+06	416.239	1.6301e+06	416.574	588240	-1.34073	0.930794	D5A12	13C4	Jurkat	Trypsin	21__MMA__H
1	0	K	FLVPDMMDDICQEQFLELSYLNGVPEPSRGR	G	1 x Methyl:2H(3)13C(1) (R) 1 x Carbamidomethyl (C) 1 x Label:13C(1)2H(3) (M) 1 x Label:13C(1)2H(3) (M) + Oxidation (M)	FLVPDM(+4.02)M(+20.02)DDIC(+57.02)QEQFLELSYLNGVPEPSRGR(+18.04)	Unambiguous	FLVPDM(1.00)M(1.00)DDIC(1.00)QEQFLELSYLNGVPEPSRGR(1.00)	3	1	D130423_010	43979	43979	8	60	3696.79	1233.6	1233.27	-0.01	-3.76	Q07666-2	KHDR1_HUMAN Isoform 2 of KH domain-containing, RNA-binding, signal transduction-associated protein 1 OS=Homo sapiens GN=KHDRBS1	Q07666;Q07666-3;	43962	44017	136.269	136.417	1231.93	59981.1	1232.26	105535	1232.6	119650	1233.27	105789	1233.61	100800	1233.94	98261.2	-1.34657	1.06903	D5A12	13C4	Jurkat	Trypsin	284__MMA__H
1	0	R	GMPPPLRGGPGGPGGPGGPMGR	M	2 x Methyl:2H(3)13C(1) (R) 1 x Label:13C(1)2H(3) (M) 1 x Label:13C(1)2H(3) (M) + Oxidation (M)	GM(+20.02)PPPLR(+18.04)GGPGGPGGPGGPM(+4.02)GR(+18.04)	Unambiguous	GM(1.00)PPPLR(1.00)GGPGGPGGPGGPM(1.00)GR(1.00)	3	1	D130424_005	32303	32303	18	84	2015.08	673.38	672.7	2.05	1014.85	B0QYK0	B0QYK0_HUMAN RNA-binding protein EWS OS=Homo sapiens GN=EWSR1 PE=2 SV=1	C9JGE3;H7BY36;Q01844;Q01844-2;Q01844-3;Q01844-5;Q01844-6;	32319	32371	105.111	105.255	670.02	572549	670.357	250793	670.691	73827.7	672.709	114949	673.044	44882.8	673.379	743700	-2.6873	1.00709	D5A12	13C4	Jurkat	Trypsin	433__MMA__H;448__MMA__H
1	0	K	NVIGLQMGTNRGASQAGMTGYGMPR	Q	1 x Methyl:2H(3)13C(1) (R) 2 x Label:13C(1)2H(3) (M) 1 x Label:13C(1)2H(3) (M) + Oxidation (M)	NVIGLQM(+4.02)GTNR(+18.04)GASQAGM(+20.02)TGYGM(+4.02)PR	Unambiguous	NVIGLQM(1.00)GTNR(1.00)GASQAGM(1.00)TGYGM(1.00)PR	3	1	D130423_008	28407	28407	13	48	2612.32	872.45	871.78	0	-1.87	P37802	TAGL2_HUMAN Transgelin-2 OS=Homo sapiens GN=TAGLN2 PE=1 SV=3		28343	28376	91.8741	91.9618	870.437	81885.5	870.766	220012	871.101	107879	871.778	75889.4	872.114	72607.1	872.45	81828.1	-1.34949	0.562073	D5A12	13C4	Jurkat	Trypsin	182__MMA__H
1	0	K	DGSQRGGIFSQFANQNLSK	K	1 x Methyl:2H(3)13C(1) (R)	DGSQR(+18.04)GGIFSQFANQNLSK	Unambiguous	DGSQR(1.00)GGIFSQFANQNLSK	3	1	D130423_010	29605	29605	17	72	2071.04	691.35	691.35	-0.01	-3.38	C9JR58	C9JR58_HUMAN Zinc finger protein 136 (Fragment) OS=Homo sapiens GN=ZNF136 PE=2 SV=1	F8WES0;P52737;	29571	29618	96.5628	96.6909	690.01	96812.4	690.346	55575.4	690.681	39136.4	691.353	96823.4	691.685	102037	692.022	43069.6	-1.34073	1.26318	D5A12	13C4	Jurkat	Trypsin	14__MMA__H
1	0	R	AGGLLGAGPDPRGGGPMGPGSGPNLR	A	1 x Methyl:2H(3)13C(1) (R) 1 x Label:13C(1)2H(3) (M) + Oxidation (M)	AGGLLGAGPDPRGGGPM(+20.02)GPGSGPNLR(+18.04)	Unambiguous	AGGLLGAGPDPRGGGPM(1.00)GPGSGPNLR(1.00)	3	1	D130424_005	34169	34169	18	100	2352.21	785.08	785.08	0	-1.28	P0CG12	CTF8A_HUMAN Chromosome transmission fidelity protein 8 homolog isoform 2 OS=Homo sapiens GN=CHTF8 PE=1 SV=1		34185	34608	110.315	111.497	783.738	465931	784.071	609411	784.404	401997	785.077	458862	785.411	489541	785.745	291732	-1.34365	0.839438	D5A12	13C4	Jurkat	Trypsin	186__MMA__H
1	0	R	GPPPRGGMAQK	L	1 x Methyl:2H(3)13C(1) (R) 1 x Label:13C(1)2H(3) (M)	GPPPR(+18.04)GGM(+4.02)AQK	Unambiguous	GPPPR(1.00)GGM(1.00)AQK	2	1	D130424_007	11744	11744	14	20	1116.63	559.32	559.32	0	0	Q9UN86	G3BP2_HUMAN Ras GTPase-activating protein-binding protein 2 OS=Homo sapiens GN=G3BP2 PE=1 SV=2	Q9UN86-2;	11714	11835	44.2373	44.4325	557.305	7.50545e+06	557.807	5.00257e+06	558.308	1.40278e+06	559.319	7.2128e+06	559.822	4.01007e+06	560.322	1.18806e+06	-2.01548	0.892179	D5A12	13C4	Jurkat	Trypsin	457__MMA__H
1	0	R	STVDAPTAAGRGR	G	2 x Methyl:2H(3)13C(1) (R)	STVDAPTAAGR(+18.04)GR(+18.04)	Unambiguous	STVDAPTAAGR(1.00)GR(1.00)	3	1	D130423_008	10050	10050	14	48	1293.72	432.25	432.25	0	0.77	Q99832	TCPH_HUMAN T-complex protein 1 subunit eta OS=Homo sapiens GN=CCT7 PE=1 SV=2	B7Z1C9;F5GZK5;Q99832-2;Q99832-3;Q99832-4;	10028	10141	38.1388	38.5051	429.565	1.25412e+06	429.899	835351	430.235	327073	432.246	1.12883e+06	432.581	776246	432.915	288282	-2.68146	0.907642	D5A12	13C4	Jurkat	Trypsin	407__MMA__H;409__MMA__H
1	0	R	KAQPQDSRGGSK	K	1 x Methyl:2H(3)13C(1) (R)	KAQPQDSR(+18.04)GGSK	Unambiguous	KAQPQDSR(1.00)GGSK	3	1	D130424_007	9584	9584	14	44	1275.68	426.23	426.23	0	0	E9PPJ0	E9PPJ0_HUMAN Splicing factor 3B subunit 2 OS=Homo sapiens GN=SF3B2 PE=2 SV=1	H0YEX5;Q13435;	9545	9699	39.1227	39.4881	424.893	928892	425.228	553003	425.561	172971	426.234	1.03034e+06	426.568	526992	426.903	162045	-1.34073	1.03898	D5A12	13C4	Jurkat	Trypsin	867__MMA__H
1	0	R	NLPLPPPPPPRGGDLMAYDRR	G	1 x Methyl:2H(3)13C(1) (R) 1 x Label:13C(1)2H(3) (M) + Oxidation (M)	NLPLPPPPPPR(+18.04)GGDLM(+20.02)AYDRR	Unambiguous	NLPLPPPPPPR(1.00)GGDLM(1.00)AYDRR	3	1	D130424_007	35739	35739	15	40	2366.27	789.76	789.76	-0.01	-5.47	P61978	HNRPK_HUMAN Heterogeneous nuclear ribonucleoprotein K OS=Homo sapiens GN=HNRNPK PE=1 SV=1	P61978-2;P61978-3;Q5T6W1;Q5T6W2;Q5T6W5;	35568	35852	114.305	115.083	788.42	187262	788.755	243949	789.087	167973	789.766	195235	790.098	195642	790.435	121530	-1.34365	0.855176	D5A12	13C4	Jurkat	Trypsin	316__MMA__H
1	0	R	SMRGGYIGSTYFER	C	1 x Methyl:2H(3)13C(1) (R) 1 x Label:13C(1)2H(3) (M) + Oxidation (M)	SM(+20.02)R(+18.04)GGYIGSTYFER	Unambiguous	SM(1.00)R(1.00)GGYIGSTYFER	3	1	D130423_009	21134	21134	13	26	1660.8	554.61	554.61	0	-1.18	P61081	UBC12_HUMAN NEDD8-conjugating enzyme Ubc12 OS=Homo sapiens GN=UBE2M PE=1 SV=1		21075	21196	72.5146	72.8445	553.265	330992	553.599	243117	553.935	123829	554.61	262588	554.945	233235	555.276	133327	-1.34365	0.901441	D5A12	13C4	Jurkat	Trypsin	169__MMA__H
1	0	K	CGLVIGRGGENVK	A	1 x Methyl:2H(3)13C(1) (R) 1 x Carbamidomethyl (C) + Ammonia-loss (N-term C)	C(+39.99)GLVIGR(+18.04)GGENVK	Unambiguous	C(1.00)GLVIGR(1.00)GGENVK	2	1	D130424_005	34550	34550	18	24	1358.72	680.37	680.37	0	-0.74	Q92945	FUBP2_HUMAN Far upstream element-binding protein 2 OS=Homo sapiens GN=KHSRP PE=1 SV=4	M0R3J3;	34267	34985	110.539	112.554	678.358	2.44287e+07	678.861	18060034	679.361	8.27537e+06	680.369	2.23288e+07	680.871	1.54198e+07	681.372	6.5347e+06	-2.01109	0.872335	D5A12	13C4	Jurkat	Trypsin	25__MMA__H
1	0	A	AAAAAAVAGVGRGGGGAEPR	Q	1 x Methyl:2H(3)13C(1) (R) 1 x Acetylation (Protein N-term)	(+42.01)_AAAAAAVAGVGR(+18.04)GGGGAEPR	Unambiguous	n(1.00)_AAAAAAVAGVGR(1.00)GGGGAEPR	3	1	D130423_009	26207	26207	26	76	1724.92	575.98	575.98	0	-1.16	Q9H3H3-2	CK068_HUMAN Isoform 2 of UPF0696 protein C11orf68 OS=Homo sapiens GN=C11orf68		26157	26307	86.899	87.3035	574.639	414927	574.976	352273	575.309	207143	575.981	344436	576.315	322868	576.65	138208	-1.34073	0.826722	D5A12	13C4	Jurkat	Trypsin	14__MMA__H
1	0	R	LRGPGGPRGGLGGGMR	G	1 x Methyl:2H(3)13C(1) (R) 1 x Label:13C(1)2H(3) (M) + Oxidation (M)	LRGPGGPR(+18.04)GGLGGGM(+20.02)R	Unambiguous	LRGPGGPR(1.00)GGLGGGM(1.00)R	4	2	D130424_005	18229	18229	14	30	1531.85	383.97	383.97	0	2.63	Q13283	G3BP1_HUMAN Ras GTPase-activating protein-binding protein 1 OS=Homo sapiens GN=G3BP1 PE=1 SV=1	F5H4D6;	18178	18610	64.6166	65.9085	382.965	2.04755e+06	383.214	1.2666e+06	383.465	695016	383.971	1.54413e+06	384.223	877201	384.473	506181	-1.00774	0.730206	D5A12	13C4	Jurkat	Trypsin	253__MMA__H
1	0	R	GGGFGGNDNFGRGGNFSGRGGFGGSR	G	3 x Methyl:2H(3)13C(1) (R)	GGGFGGNDNFGR(+18.04)GGNFSGR(+18.04)GGFGGSR(+18.04)	Unambiguous	GGGFGGNDNFGR(1.00)GGNFSGR(1.00)GGFGGSR(1.00)	4	2	D130424_007	30164	30164	20	150	2501.2	626.56	626.31	1	400.61	F8W6I7	F8W6I7_HUMAN Heterogeneous nuclear ribonucleoprotein A1 OS=Homo sapiens GN=HNRNPA1 PE=2 SV=1	H0YH80;P09651;P09651-2;	30053	30397	98.9014	99.8909	623.29	201009	623.541	273951	623.792	198634	626.308	191692	626.557	286480	626.809	198885	-3.01664	1.00514	D5A12	13C4	Jurkat	Trypsin	218__MMA__H;225__MMA__H;232__MMA__H
1	0	R	SGPPGPPGGPGMPPGGRGRGR	G	2 x Dimethyl:2H(6)13C(2) (R) 1 x Label:13C(1)2H(3) (M) + Oxidation (M)	SGPPGPPGGPGM(+20.02)PPGGR(+36.08)GRGR(+36.08)	Unambiguous	SGPPGPPGGPGM(1.00)PPGGR(1.00)GRGR(1.00)	4	2	D130424_005	20696	20696	13	40	1989.11	498.29	498.28	0.01	4.05	Q92945	FUBP2_HUMAN Far upstream element-binding protein 2 OS=Homo sapiens GN=KHSRP PE=1 SV=4		20631	20831	71.8549	72.4416	494.262	255861	494.512	177302	494.763	169239	498.289	103470	498.54	124151	498.793	107675	-4.02438	0.556598	D5A12	13C4	Jurkat	Trypsin	411__DMA__H;415__DMA__H
1	0	K	GEGGFGGRGGGR	G	2 x Methyl:2H(3)13C(1) (R)	GEGGFGGR(+18.04)GGGR(+18.04)	Unambiguous	GEGGFGGR(1.00)GGGR(1.00)	3	1	D130423_010	7574	7574	12	44	1098.57	367.2	367.2	0	1.82	P19338	NUCL_HUMAN Nucleolin OS=Homo sapiens GN=NCL PE=1 SV=3	H7BY16;	7575	7601	30.4357	30.5347	364.516	229867	364.851	119824	365.185	21543.6	367.198	298655	367.533	79488.6	367.868	19050.6	-2.68146	1.06993	D5A12	13C4	Jurkat	Trypsin	281__MMA__H;285__MMA__H
1	0	K	QEMASASSSQRGR	S	1 x Methyl:2H(3)13C(1) (R) 1 x Label:13C(1)2H(3) (M) + Oxidation (M)	QEM(+20.02)ASASSSQR(+18.04)GR	Unambiguous	QEM(1.00)ASASSSQR(1.00)GR	3	1	D130424_005	11350	11350	14	48	1431.69	478.24	478.24	0	1.4	F8W6I7	F8W6I7_HUMAN Heterogeneous nuclear ribonucleoprotein A1 OS=Homo sapiens GN=HNRNPA1 PE=2 SV=1	F8VZ49;H0YH80;P09651;P09651-2;P09651-3;Q32P51;	11331	11540	43.4592	43.9261	476.895	1.70736e+06	477.228	728285	477.563	542172	478.239	1.31995e+06	478.572	884082	478.907	356780	-1.34365	0.859963	D5A12	13C4	Jurkat	Trypsin	213__MMA__H
1	0	R	DGYGSPHHTPPYGPR	S	1 x Methyl:2H(3)13C(1) (R)	DGYGSPHHTPPYGPR(+18.04)	Unambiguous	DGYGSPHHTPPYGPR(1.00)	4	0	D130424_007	21242	21242	22	84	1654.78	414.7	414.7	0	1.21	Q8TAP9	MPLKI_HUMAN M-phase-specific PLK1-interacting protein OS=Homo sapiens GN=MPLKIP PE=1 SV=1		21077	21573	73.1824	74.6379	413.696	391727	413.947	358949	414.197	145830	414.701	347795	414.952	272022	415.204	86282.7	-1.00555	0.787614	D5A12	13C4	Jurkat	Trypsin	57__MMA__H
1	0	R	YGDGPRPPK	M	1 x Methyl:2H(3)13C(1) (R)	YGDGPR(+18.04)PPK	Unambiguous	YGDGPR(1.00)PPK	3	0	D130423_008	8361	8361	12	32	1003.54	335.52	335.52	0	0	Q08211	DHX9_HUMAN ATP-dependent RNA helicase A OS=Homo sapiens GN=DHX9 PE=1 SV=4	Q08211-2;	8358	8504	32.7604	33.2689	334.179	421925	334.512	204327	334.848	55473.7	335.52	335319	335.854	181239	336.188	39949	-1.34073	0.81632	D5A12	13C4	Jurkat	Trypsin	1160__MMA__H
1	0	K	FLVPDMMDDICQEQFLELSYLNGVPEPSRGR	G	1 x Methyl:2H(3)13C(1) (R) 1 x Carbamidomethyl (C) 1 x Label:13C(1)2H(3) (M) 1 x Label:13C(1)2H(3) (M) + Oxidation (M)	FLVPDM(+20.02)M(+4.02)DDIC(+57.02)QEQFLELSYLNGVPEPSR(+18.04)GR	Unambiguous	FLVPDM(1.00)M(1.00)DDIC(1.00)QEQFLELSYLNGVPEPSR(1.00)GR	3	1	D130424_007	55032	55032	10	120	3696.79	1233.27	1233.27	0.01	1.62	Q07666	KHDR1_HUMAN KH domain-containing, RNA-binding, signal transduction-associated protein 1 OS=Homo sapiens GN=KHDRBS1 PE=1 SV=1	Q07666-2;Q07666-3;	55007	55039	168.263	168.351	1231.91	49968	1232.26	57803.8	1232.59	67229	1233.27	69688.9	1233.61	50593.8	1233.94	86312.2	-1.34657	1.18054	D5A12	13C4	Jurkat	Trypsin	282__MMA__H
1	0	R	FGQGGAGPVGGQGPRGMGPGTPAGYGRGR	E	1 x Dimethyl:2H(6)13C(2) (R) 1 x Label:13C(1)2H(3) (M) + Oxidation (M)	FGQGGAGPVGGQGPR(+36.08)GM(+20.02)GPGTPAGYGRGR	Unambiguous	FGQGGAGPVGGQGPR(1.00)GM(1.00)GPGTPAGYGRGR	4	2	D130424_007	25737	25737	11	56	2711.37	678.85	678.85	0.01	2.88	P23246	SFPQ_HUMAN Splicing factor, proline- and glutamine-rich OS=Homo sapiens GN=SFPQ PE=1 SV=2		25342	25834	85.538	86.9361	676.835	460732	677.09	518305	677.341	370560	678.851	195994	679.101	348676	679.352	253280	-2.01328	0.591251	D5A12	13C4	Jurkat	Trypsin	681__DMA__H
1	0	R	QLQVISSSCGSTPSASLGRGGGGGGAGPNAR	G	1 x Carbamidomethyl (C) 1 x Methyl:2H(3)13C(1) (R) 1 x Gln->pyro-Glu (N-term Q)	Q(+-17.03)LQVISSSC(+57.02)GSTPSASLGR(+18.04)GGGGGGAGPNAR	Unambiguous	Q(1.00)LQVISSSC(1.00)GSTPSASLGR(1.00)GGGGGGAGPNAR	3	1	D130423_009	29317	29317	20	120	2843.39	948.8	948.8	0	-1.06	J3KNB0	J3KNB0_HUMAN F-box only protein 41 OS=Homo sapiens GN=FBXO41 PE=4 SV=1	Q8TF61;	29297	29387	95.6459	95.8927	947.461	149226	947.794	217905	948.133	196625	948.798	144301	949.137	184373	949.471	152793	-1.34073	0.854034	D5A12	13C4	Jurkat	Trypsin	421__MMA__H
1	0	R	QYEMGECTRGGFCNFMHLKPISR	E	1 x Methyl:2H(3)13C(1) (R) 2 x Carbamidomethyl (C) 2 x Label:13C(1)2H(3) (M) 1 x Gln->pyro-Glu (N-term Q)	Q(+-17.03)YEM(+4.02)GEC(+57.02)TR(+18.04)GGFC(+57.02)NFM(+4.02)HLKPISR	Unambiguous	Q(1.00)YEM(1.00)GEC(1.00)TR(1.00)GGFC(1.00)NFM(1.00)HLKPISR	4	1	D130424_007	42273	42273	17	132	2826.32	707.84	707.59	1	354.88	Q01081	U2AF1_HUMAN Splicing factor U2AF 35 kDa subunit OS=Homo sapiens GN=U2AF1 PE=1 SV=3	Q01081-2;Q01081-4;	42307	42337	132.807	132.887	706.575	85071.9	706.828	188645	707.078	147507	707.586	107159	707.837	133430	708.087	100074	-1.00993	0.808746	D5A12	13C4	Jurkat	Trypsin	165__MMA__H
0.99	0	M	AEERPGAWFGFGFCGFGQELGSGRGR	Q	1 x Carbamidomethyl (C) 1 x Methyl:2H(3)13C(1) (R) 1 x Acetylation (Protein N-term)	(+42.01)_AEERPGAWFGFGFC(+57.02)GFGQELGSGR(+18.04)GR	Unambiguous	n(1.00)_AEERPGAWFGFGFC(1.00)GFGQELGSGR(1.00)GR	3	1	D130423_010	43107	43107	24	100	2891.35	964.79	964.79	-0.01	-2.08	A6NED2	RCCD1_HUMAN RCC1 domain-containing protein 1 OS=Homo sapiens GN=RCCD1 PE=1 SV=1	G3V2I3;	43090	43200	133.926	134.221	963.448	304884	963.782	472844	964.116	402091	964.79	350016	965.124	465154	965.458	379234	-1.34073	1.01236	D5A12	13C4	Jurkat	Trypsin	25__MMA__H
0.99	0	M	AGAAAGGRGGGAWGPGR	G	1 x Methyl:2H(3)13C(1) (R) 1 x Acetylation (Protein N-term)	(+42.01)_AGAAAGGR(+18.04)GGGAWGPGR	Unambiguous	n(1.00)_AGAAAGGR(1.00)GGGAWGPGR	2	1	D130423_010	17772	17772	17	32	1484.75	743.38	743.38	0	-0.67	D6RFX7	D6RFX7_HUMAN Protein FAM117A (Fragment) OS=Homo sapiens GN=FAM117A PE=2 SV=1	Q9C073;	17751	17863	63.2348	63.5633	741.371	491426	741.873	388937	742.372	188442	743.38	440024	743.885	348608	744.385	143298	-2.01109	0.871936	D5A12	13C4	Jurkat	Trypsin	9__MMA__H
0.99	0	K	GGNFGGR	S	1 x Methyl:2H(3)13C(1) (R)	GGNFGGR(+18.04)	Unambiguous	GGNFGGR(1.00)	2	0	D130424_005	13037	13037	7	12	681.35	341.68	341.68	0	1.47	F8W6I7	F8W6I7_HUMAN Heterogeneous nuclear ribonucleoprotein A1 OS=Homo sapiens GN=HNRNPA1 PE=2 SV=1	H0YH80;P09651;P09651-2;P09651-3;P51991;P51991-2;Q32P51;	13047	13054	47.9235	47.9534	339.669	148078	340.172	50771.5	340.672	3521.29	341.681	168595	342.183	23252.1	342.685	1861.24	-2.01109	0.957197	D5A12	13C4	Jurkat	Trypsin	284__MMA__H
0.99	0	R	NRGNRGSGGGGGGGGQGSTNYGK	S	2 x Methyl:2H(3)13C(1) (R)	NR(+18.04)GNR(+18.04)GSGGGGGGGGQGSTNYGK	Unambiguous	NR(1.00)GNR(1.00)GSGGGGGGGGQGSTNYGK	4	2	D130424_006	11833	11833	23	132	2087	522.76	522.76	0.01	2.87	Q99729-3	ROAA_HUMAN Isoform 3 of Heterogeneous nuclear ribonucleoprotein A\B OS=Homo sapiens GN=HNRNPAB	Q99729-4;	11788	11869	44.3512	44.5245	520.748	280242	520.999	582766	521.247	219054	522.758	374067	523.01	408809	523.262	477068	-2.01109	1.16439	D5A12	13C4	Jurkat	Trypsin	250__MMA__H;253__MMA__H
0.99	0	R	STVDAPTAAGRGRGRGRPH	-	4 x Methyl:2H(3)13C(1) (R)	STVDAPTAAGR(+18.04)GR(+18.04)GR(+18.04)GR(+18.04)PH	Unambiguous	STVDAPTAAGR(1.00)GR(1.00)GR(1.00)GR(1.00)PH	4	3	D130424_006	16241	16241	20	108	1990.15	498.55	498.54	0	1	Q99832	TCPH_HUMAN T-complex protein 1 subunit eta OS=Homo sapiens GN=CCT7 PE=1 SV=2	B7Z1C9;F5GZK5;Q99832-2;Q99832-3;Q99832-4;	15915	16582	58.0069	59.9124	494.522	1.89987e+06	494.773	2.15519e+06	495.024	1.30244e+06	498.545	1.47282e+06	498.795	1.4849e+06	499.046	820932	-4.02219	0.705301	D5A12	13C4	Jurkat	Trypsin	407__MMA__H;409__MMA__H;411__MMA__H;413__MMA__H
0.99	0	R	APVPVRGGPK	F	1 x Methyl:2H(3)13C(1) (R)	APVPVR(+18.04)GGPK	Unambiguous	APVPVR(1.00)GGPK	3	1	D130423_008	9181	9181	17	36	994.62	332.55	332.55	0	-1.01	Q12906	ILF3_HUMAN Interleukin enhancer-binding factor 3 OS=Homo sapiens GN=ILF3 PE=1 SV=3	Q12906-2;Q12906-3;Q12906-4;Q12906-5;Q12906-6;Q12906-7;	9155	9316	35.4454	35.8913	331.206	1.77745e+06	331.541	956717	331.874	274348	332.546	1.34948e+06	332.882	754348	333.216	212016	-1.34073	0.769766	D5A12	13C4	Jurkat	Trypsin	609__MMA__H
0.99	0	R	GPPRGGMVQKPGFGVGR	G	1 x Methyl:2H(3)13C(1) (R) 1 x Label:13C(1)2H(3) (M) + Oxidation (M)	GPPR(+18.04)GGM(+20.02)VQKPGFGVGR	Unambiguous	GPPR(1.00)GGM(1.00)VQKPGFGVGR	4	1	D130424_005	22192	22192	18	96	1733.95	434.5	434.49	0	1.15	Q13283	G3BP1_HUMAN Ras GTPase-activating protein-binding protein 1 OS=Homo sapiens GN=G3BP1 PE=1 SV=1	F5H4D6;	21912	22475	75.5404	77.1884	433.489	859178	433.739	806443	433.99	410165	434.497	630556	434.748	627723	434.997	303395	-1.00774	0.752329	D5A12	13C4	Jurkat	Trypsin	265__MMA__H
0.99	0	-	MRGGGFGDR	D	1 x Methyl:2H(3)13C(1) (R) 1 x Label:13C(1)2H(3) (M) 1 x Acetylation (Protein N-term)	(+42.01)_M(+4.02)R(+18.04)GGGFGDR	Unambiguous	n(1.00)_M(1.00)R(1.00)GGGFGDR	2	1	D130423_009	15848	15848	14	16	1015.5	509.26	508.76	1	987.69	C9JMU5	C9JMU5_HUMAN Probable ATP-dependent RNA helicase DDX17 OS=Homo sapiens GN=DDX17 PE=2 SV=1	Q92841-1;Q92841-2;Q92841-3;	15826	15968	57.1353	57.5681	506.745	1.77758e+06	507.246	888655	507.745	268957	508.761	914523	509.262	445924	509.761	126344	-2.01548	0.506541	D5A12	13C4	Jurkat	Trypsin	2__MMA__H
0.99	0	R	GMGPGTPAGYGRGR	E	1 x Methyl:2H(3)13C(1) (R) 1 x Label:13C(1)2H(3) (M) + Oxidation (M)	GM(+20.02)GPGTPAGYGR(+18.04)GR	Unambiguous	GM(1.00)GPGTPAGYGR(1.00)GR	3	1	D130423_008	12019	12019	17	52	1370.69	457.9	457.9	0	0	P23246	SFPQ_HUMAN Splicing factor, proline- and glutamine-rich OS=Homo sapiens GN=SFPQ PE=1 SV=2		11739	12170	43.7965	45.1889	456.561	630914	456.894	408677	457.229	103050	457.904	506297	458.239	310738	458.571	116354	-1.34365	0.816871	D5A12	13C4	Jurkat	Trypsin	693__MMA__H
0.99	0	R	TARGGGLSLLPPPPGGK	V	1 x Methyl:2H(3)13C(1) (R)	TAR(+18.04)GGGLSLLPPPPGGK	Unambiguous	TAR(1.00)GGGLSLLPPPPGGK	3	1	D130423_010	24062	24062	18	64	1591.93	531.65	531.65	0	0.63	F5H2U7	F5H2U7_HUMAN Adaptin ear-binding coat-associated protein 1 (Fragment) OS=Homo sapiens GN=NECAP1 PE=2 SV=1	Q8NC96;	23971	24214	80.9302	81.6274	530.31	567835	530.646	552161	530.979	169903	531.653	577058	531.984	441555	532.319	223026	-1.34073	0.962586	D5A12	13C4	Jurkat	Trypsin	38__MMA__H
0.99	0	R	CVHPRGGVIQSVSSWK	H	1 x Methyl:2H(3)13C(1) (R) 1 x Carbamidomethyl (C) + Ammonia-loss (N-term C)	C(+39.99)VHPR(+18.04)GGVIQSVSSWK	Unambiguous	C(1.00)VHPR(1.00)GGVIQSVSSWK	3	1	D130423_009	25953	25953	18	60	1796.93	599.98	599.98	0	0	Q96B23	CR025_HUMAN Uncharacterized protein C18orf25 OS=Homo sapiens GN=C18orf25 PE=1 SV=2	Q96B23-2;	25940	26066	86.2991	86.6507	598.642	339379	598.975	320919	599.309	168881	599.981	391792	600.316	276139	600.65	169700	-1.34073	1.01019	D5A12	13C4	Jurkat	Trypsin	346__MMA__H
0.99	0	R	KAQPQDSRGGSKK	Y	1 x Methyl:2H(3)13C(1) (R)	KAQPQDSR(+18.04)GGSKK	Unambiguous	KAQPQDSR(1.00)GGSKK	2	1	D130424_005	9343	9343	13	24	1403.78	702.9	702.9	0	1.42	E9PPJ0	E9PPJ0_HUMAN Splicing factor 3B subunit 2 OS=Homo sapiens GN=SF3B2 PE=2 SV=1	H0YEX5;Q13435;	9323	9426	38.4826	38.7281	700.886	578055	701.383	441294	701.886	172256	702.896	627065	703.396	418844	703.897	167468	-2.01109	1.01827	D5A12	13C4	Jurkat	Trypsin	867__MMA__H
0.99	0	R	VVPNAANGWAGQPPPTWQQGYGPQGMWVPAGQAIGGYGPPPAGR	G	1 x Methyl:2H(3)13C(1) (R) 1 x Label:13C(1)2H(3) (M) + Oxidation (M)	VVPNAANGWAGQPPPTWQQGYGPQGM(+20.02)WVPAGQAIGGYGPPPAGR(+18.04)	Unambiguous	VVPNAANGWAGQPPPTWQQGYGPQGM(1.00)WVPAGQAIGGYGPPPAGR(1.00)	4	0	D130423_008	43616	43616	12	86	4477.2	1120.56	1120.31	-0.01	-1.31	K7EK33	K7EK33_HUMAN DAZ-associated protein 1 (Fragment) OS=Homo sapiens GN=DAZAP1 PE=4 SV=1	K7EJ88;Q96EP5;Q96EP5-2;	43603	43658	133.663	133.811	1119.31	9729.81	1119.56	31966.2	1119.81	64448.3	1120.3	55147.5	1120.56	32640.7	1120.81	75311.8	-1.00774	1.53659	D5A12	13C4	Jurkat	Trypsin	196__MMA__H
0.99	0	M	ADDAGAAGGPGGPGGPGMGNRGGFR	G	1 x Methyl:2H(3)13C(1) (R) 1 x Label:13C(1)2H(3) (M) + Oxidation (M) 1 x Acetylation (Protein N-term)	(+42.01)_ADDAGAAGGPGGPGGPGM(+20.02)GNRGGFR(+18.04)	Unambiguous	n(1.00)_ADDAGAAGGPGGPGGPGM(1.00)GNRGGFR(1.00)	3	1	D130423_009	18967	18967	14	96	2235.03	746.02	746.02	0.01	5.37	P15880	RS2_HUMAN 40S ribosomal protein S2 OS=Homo sapiens GN=RPS2 PE=1 SV=2	E9PM36;E9PMM9;E9PPT0;E9PQD7;	19003	19010	66.614	66.636	744.676	70831.8	745.013	21854.3	745.341	76040.3	746.012	29678.7	746.346	54998.3	746.684	24079.4	-1.34365	0.644572	D5A12	13C4	Jurkat	Trypsin	26__MMA__H
0.98	0	R	EGRGMPPPLRGGPGGPGGPGGPMGR	M	1 x Dimethyl:2H(6)13C(2) (R) 2 x Methyl:2H(3)13C(1) (R) 1 x Label:13C(1)2H(3) (M) 1 x Label:13C(1)2H(3) (M) + Oxidation (M)	EGR(+18.04)GM(+4.02)PPPLR(+36.08)GGPGGPGGPGGPM(+20.02)GR(+18.04)	Unambiguous	EGR(1.00)GM(1.00)PPPLR(1.00)GGPGGPGGPGGPM(1.00)GR(1.00)	4	2	D130424_006	27167	27167	14	48	2393.31	599.34	599.33	0.01	3.77	H7BY36	H7BY36_HUMAN RNA-binding protein EWS (Fragment) OS=Homo sapiens GN=EWSR1 PE=4 SV=1	B0QYK0;C9JGE3;Q01844;Q01844-2;Q01844-3;Q01844-5;Q01844-6;	27108	27203	90.3019	90.5631	595.311	246293	595.558	365943	595.814	135864	599.337	187755	599.587	174605	599.838	145905	-4.02657	0.679407	D5A12	13C4	Jurkat	Trypsin	426__MMA__H;433__DMA__H;448__MMA__H
0.98	0	R	MQSTYNYNMRGGAYPPR	Y	1 x Methyl:2H(3)13C(1) (R) 1 x Label:13C(1)2H(3) (M) 1 x Label:13C(1)2H(3) (M) + Oxidation (M)	M(+20.02)QSTYNYNM(+4.02)R(+18.04)GGAYPPR	Unambiguous	M(1.00)QSTYNYNM(1.00)R(1.00)GGAYPPR	3	1	D130423_008	18946	18946	15	64	2046.97	683.33	683.33	-0.02	-7.82	O95793	STAU1_HUMAN Double-stranded RNA-binding protein Staufen homolog 1 OS=Homo sapiens GN=STAU1 PE=1 SV=2	F6UDC6;O95793-2;O95793-3;Q5JW28;Q5JW30;	18842	18898	65.404	65.5661	681.984	151129	682.317	150501	682.651	91829.7	683.329	114953	683.663	91028.6	683.998	88610.5	-1.34657	0.748722	D5A12	13C4	Jurkat	Trypsin	67__MMA__H
0.98	0	R	QNLAARGGFVQILTK	Q	1 x Methyl:2H(3)13C(1) (R)	QNLAAR(+18.04)GGFVQILTK	Unambiguous	QNLAAR(1.00)GGFVQILTK	3	1	D130424_006	36429	36429	15	56	1632.96	545.33	545.33	0	0	Q9C0G0	ZN407_HUMAN Zinc finger protein 407 OS=Homo sapiens GN=ZNF407 PE=1 SV=2	Q9C0G0-2;Q9C0G0-3;	36378	36544	116.397	116.86	543.987	198717	544.321	168062	544.656	83564.1	545.328	150698	545.661	127016	545.996	36850.6	-1.34073	0.6985	D5A12	13C4	Jurkat	Trypsin	277__MMA__H
0.98	0	R	SGPPGPPGGPGMPPGGRGRGR	G	1 x Dimethyl:2H(6)13C(2) (R) 1 x Methyl:2H(3)13C(1) (R) 1 x Label:13C(1)2H(3) (M) + Oxidation (M)	SGPPGPPGGPGM(+20.02)PPGGR(+18.04)GRGR(+36.08)	Unambiguous	SGPPGPPGGPGM(1.00)PPGGR(1.00)GRGR(1.00)	3	2	D130424_005	20324	20324	9	40	1971.08	658.03	658.03	-0.01	-4.58	Q92945	FUBP2_HUMAN Far upstream element-binding protein 2 OS=Homo sapiens GN=KHSRP PE=1 SV=4		20362	20378	71.0906	71.1348	654.01	222344	654.344	174924	654.677	78310.6	658.034	96599.9	658.367	144761	658.703	31299.1	-4.02511	0.573322	D5A12	13C4	Jurkat	Trypsin	411__MMA__H;415__DMA__H
0.98	0	R	NLPLPPPPPPRGGDLMAYDR	R	1 x Methyl:2H(3)13C(1) (R) 1 x Label:13C(1)2H(3) (M) + Oxidation (M)	NLPLPPPPPPRGGDLM(+20.02)AYDR(+18.04)	Unambiguous	NLPLPPPPPPRGGDLM(1.00)AYDR(1.00)	3	1	D130423_008	29442	29442	13	76	2210.17	737.73	737.73	0	-0.9	P61978	HNRPK_HUMAN Heterogeneous nuclear ribonucleoprotein K OS=Homo sapiens GN=HNRNPK PE=1 SV=1	P61978-2;P61978-3;Q5T6W1;Q5T6W2;Q5T6W5;	29399	29889	94.7509	96.0873	736.385	1.52054e+06	736.721	1.94026e+06	737.053	1.24428e+06	737.728	1.56675e+06	738.065	1.76357e+06	738.398	1.15269e+06	-1.34365	0.952802	D5A12	13C4	Jurkat	Trypsin	325__MMA__H
0.97	0	K	EQYQQQQQWGSRGGFAGR	A	1 x Methyl:2H(3)13C(1) (R) 1 x Glu->pyro-Glu (N-term E)	E(+-18.01)QYQQQQQWGSRGGFAGR(+18.04)	Unambiguous	E(1.00)QYQQQQQWGSRGGFAGR(1.00)	3	1	D130424_005	32951	32951	15	68	2110	705.01	704.34	2.01	951.66	Q14103-3	HNRPD_HUMAN Isoform 3 of Heterogeneous nuclear ribonucleoprotein D0 OS=Homo sapiens GN=HNRNPD	B4DTC3;F5H6R6;H0Y8G5;H0YA96;Q14103;Q14103-2;Q14103-4;	32879	32934	106.679	106.828	702.999	186032	703.335	210884	703.671	115612	704.34	214558	704.676	172874	705.01	62970.4	-1.34073	0.878787	D5A12	13C4	Jurkat	Trypsin	226__MMA__H
0.97	0	R	RPAQSVNRGGMTR	N	1 x Methyl:2H(3)13C(1) (R) 1 x Label:13C(1)2H(3) (M) + Oxidation (M)	RPAQSVNR(+18.04)GGM(+20.02)TR	Unambiguous	RPAQSVNR(1.00)GGM(1.00)TR	3	1	D130423_009	5019	5019	15	48	1466.79	489.94	489.94	0	0.68	E9PB61	E9PB61_HUMAN THO complex subunit 4 OS=Homo sapiens GN=ALYREF PE=2 SV=1	Q86V81;	4999	5142	21.0341	21.5892	488.595	587410	488.928	426306	489.261	177706	489.937	498331	490.271	361521	490.606	149408	-1.34365	0.847105	D5A12	13C4	Jurkat	Trypsin	204__MMA__H
0.97	0	R	GPPRGGMVQKPGFGVGRGLAPR	Q	1 x Dimethyl:2H(6)13C(2) (R) 1 x Methyl:2H(3)13C(1) (R) 1 x Label:13C(1)2H(3) (M) + Oxidation (M)	GPPR(+36.08)GGM(+20.02)VQKPGFGVGR(+18.04)GLAPR	Unambiguous	GPPR(1.00)GGM(1.00)VQKPGFGVGR(1.00)GLAPR	5	2	D130423_008	17091	17091	13	42	2264.32	453.87	453.87	0.01	2.7	Q13283	G3BP1_HUMAN Ras GTPase-activating protein-binding protein 1 OS=Homo sapiens GN=G3BP1 PE=1 SV=1	F5H4D6;	16982	17319	60.0307	61.0148	451.458	333914	451.658	441576	451.858	231790	453.872	291441	454.073	324888	454.273	212519	-2.41506	0.822858	D5A12	13C4	Jurkat	Trypsin	265__DMA__H;278__MMA__H
0.97	0	R	QAQLQELTYLNGGSENADVPVVRGKPTLR	T	1 x Methyl:2H(3)13C(1) (R) 1 x Gln->pyro-Glu (N-term Q)	Q(+-17.03)AQLQELTYLNGGSENADVPVVR(+18.04)GKPTLR	Unambiguous	Q(1.00)AQLQELTYLNGGSENADVPVVR(1.00)GKPTLR	3	1	D130423_008	36378	36378	15	112	3153.67	1052.9	1052.23	2.01	637.35	E5RJZ9	E5RJZ9_HUMAN KH domain-containing, RNA-binding, signal transduction-associated protein 3 (Fragment) OS=Homo sapiens GN=KHDRBS3 PE=2 SV=1	H0YAQ1;H0YAQ3;O75525;O75525-2;	36361	36427	113.772	113.949	1050.89	32231.4	1051.22	119029	1051.56	103456	1052.23	108081	1052.56	111490	1052.9	94292.4	-1.34073	1.23221	D5A12	13C4	Jurkat	Trypsin	159__MMA__H
0.97	0	R	SGPPGPPGGPGMPPGGR	G	1 x Methyl:2H(3)13C(1) (R) 1 x Label:13C(1)2H(3) (M) + Oxidation (M)	SGPPGPPGGPGM(+20.02)PPGGR(+18.04)	Unambiguous	SGPPGPPGGPGM(1.00)PPGGR(1.00)	2	0	D130423_008	15668	15668	7	32	1508.76	755.39	755.39	0.01	4.64	Q92945	FUBP2_HUMAN Far upstream element-binding protein 2 OS=Homo sapiens GN=KHSRP PE=1 SV=4		15699	15724	56.2255	56.2939	753.37	68095.2	753.871	31683.3	754.368	25773.3	755.383	42488.7	755.887	17236.1	756.385	2474.42	-2.01548	0.495407	D5A12	13C4	Jurkat	Trypsin	411__MMA__H
0.97	0	R	ISSPMHPSAGGQRGGFGSPGGGSGGMSR	G	1 x Methyl:2H(3)13C(1) (R) 1 x Label:13C(1)2H(3) (M) 1 x Label:13C(1)2H(3) (M) + Oxidation (M)	ISSPM(+20.02)HPSAGGQR(+18.04)GGFGSPGGGSGGM(+4.02)SR	Unambiguous	ISSPM(1.00)HPSAGGQR(1.00)GGFGSPGGGSGGM(1.00)SR	4	1	D130424_007	23007	23007	21	162	2614.24	654.57	654.57	0	1.15	O00267	SPT5H_HUMAN Transcription elongation factor SPT5 OS=Homo sapiens GN=SUPT5H PE=1 SV=1	O00267-2;	23036	23074	78.9195	79.0192	653.559	189834	653.812	407292	654.062	230134	654.57	187028	654.82	214447	655.07	126193	-1.00993	0.637851	D5A12	13C4	Jurkat	Trypsin	681__MMA__H
0.97	0	R	DRGSGLLGSQPQPVIPASVIPEELISQAQVVLQGK	S	1 x Methyl:2H(3)13C(1) (R)	DR(+18.04)GSGLLGSQPQPVIPASVIPEELISQAQVVLQGK	Unambiguous	DR(1.00)GSGLLGSQPQPVIPASVIPEELISQAQVVLQGK	4	1	D130423_008	47413	47413	11	68	3628.01	908.51	908.01	-0.02	-4.71	E7EMW7	E7EMW7_HUMAN E3 ubiquitin-protein ligase UBR5 OS=Homo sapiens GN=UBR5 PE=2 SV=1	J3KMW7;O95071;	47394	47430	143.94	144.042	907.002	11983.6	907.255	46351.8	907.507	17011.9	908.007	15865.3	908.26	47287.4	908.513	48237.9	-1.00555	1.47836	D5A12	13C4	Jurkat	Trypsin	167__MMA__H
0.96	0	K	LGSGRGTGQMEGR	F	1 x Methyl:2H(3)13C(1) (R) 1 x Label:13C(1)2H(3) (M) + Oxidation (M)	LGSGR(+18.04)GTGQM(+20.02)EGR	Unambiguous	LGSGR(1.00)GTGQM(1.00)EGR	3	1	D130423_008	5870	5870	12	48	1342.68	448.57	448.57	0	0	Q9UN86	G3BP2_HUMAN Ras GTPase-activating protein-binding protein 2 OS=Homo sapiens GN=G3BP2 PE=1 SV=2	Q9UN86-2;	5859	5929	24.1571	24.4251	447.223	745926	447.557	492226	447.892	191337	448.567	583958	448.901	334745	449.234	117487	-1.34365	0.724868	D5A12	13C4	Jurkat	Trypsin	468__MMA__H
0.96	0	R	QDYDAGRGGYGK	L	1 x Methyl:2H(3)13C(1) (R) 1 x Gln->pyro-Glu (N-term Q)	Q(+-17.03)DYDAGR(+18.04)GGYGK	Unambiguous	Q(1.00)DYDAGR(1.00)GGYGK	2	1	D130423_010	13602	13602	16	22	1286.58	644.3	644.3	0	0.78	P52298	NCBP2_HUMAN Nuclear cap-binding protein subunit 2 OS=Homo sapiens GN=NCBP2 PE=1 SV=1	B3KSB0;C9JQX9;E9PAR5;P52298-2;	13590	13744	50.5551	51.0569	642.287	372691	642.793	287316	643.296	182557	644.299	346850	644.8	242913	645.301	82930.7	-2.01109	0.798388	D5A12	13C4	Jurkat	Trypsin	76__MMA__H
0.95	0	R	FSASSGGGGSRGAPQHYPK	T	1 x Methyl:2H(3)13C(1) (R)	FSASSGGGGSR(+18.04)GAPQHYPK	Unambiguous	FSASSGGGGSR(1.00)GAPQHYPK	3	1	D130424_007	18448	18448	9	36	1864.91	622.64	622.64	-0.01	-4.84	H0YCH5	H0YCH5_HUMAN Eukaryotic translation initiation factor 4 gamma 2 (Fragment) OS=Homo sapiens GN=EIF4G2 PE=2 SV=1	D3DQV9;H0Y3P2;H0YCF8;H0YD77;H0YD99;H0YDC0;H0YEC5;H0YEN8;P78344;P78344-2;	18464	18476	65.5719	65.6082	621.304	101456	621.636	72908.4	621.971	26845.5	622.643	52665.2	622.98	85008	623.316	24720.5	-1.34073	0.807085	D5A12	13C4	Jurkat	Trypsin	23__MMA__H
0.94	0	R	EGRGMPPPLRGGPGGPGGPGGPMGR	M	1 x Dimethyl:2H(6)13C(2) (R) 2 x Methyl:2H(3)13C(1) (R) 1 x Label:13C(1)2H(3) (M) 1 x Label:13C(1)2H(3) (M) + Oxidation (M)	EGR(+18.04)GM(+20.02)PPPLR(+36.08)GGPGGPGGPGGPM(+4.02)GR(+18.04)	Unambiguous	EGR(1.00)GM(1.00)PPPLR(1.00)GGPGGPGGPGGPM(1.00)GR(1.00)	4	2	D130424_006	26916	26916	16	48	2393.31	599.34	599.33	0.01	3.77	H7BY36	H7BY36_HUMAN RNA-binding protein EWS (Fragment) OS=Homo sapiens GN=EWSR1 PE=4 SV=1	B0QYK0;C9JGE3;Q01844;Q01844-2;Q01844-3;Q01844-5;Q01844-6;	26911	27002	89.7549	90.0031	595.311	137130	595.559	158800	595.814	30868.8	599.337	133498	599.587	241676	599.838	138640	-4.02657	1.57226	D5A12	13C4	Jurkat	Trypsin	426__MMA__H;433__DMA__H;448__MMA__H
0.94	0	K	NVIGLQMGTNRGASQAGMTGYGMPR	Q	1 x Methyl:2H(3)13C(1) (R) 2 x Label:13C(1)2H(3) (M) 1 x Label:13C(1)2H(3) (M) + Oxidation (M)	NVIGLQM(+20.02)GTNR(+18.04)GASQAGM(+4.02)TGYGM(+4.02)PR	Unambiguous	NVIGLQM(1.00)GTNR(1.00)GASQAGM(1.00)TGYGM(1.00)PR	3	1	D130423_009	28115	28115	14	96	2612.32	871.78	871.78	0	-1.53	P37802	TAGL2_HUMAN Transgelin-2 OS=Homo sapiens GN=TAGLN2 PE=1 SV=3		28091	28153	92.3116	92.4855	870.431	107481	870.766	122183	871.101	156528	871.778	155456	872.107	152131	872.444	129600	-1.34949	1.13204	D5A12	13C4	Jurkat	Trypsin	182__MMA__H
0.94	0	K	SEAGARGGGQGSK	E	1 x Methyl:2H(3)13C(1) (R)	SEAGAR(+18.04)GGGQGSK	Unambiguous	SEAGAR(1.00)GGGQGSK	3	1	D130424_005	9760	9760	13	48	1178.59	393.87	393.87	0	0.85	Q7L2J0	MEPCE_HUMAN 7SK snRNA methylphosphate capping enzyme OS=Homo sapiens GN=MEPCE PE=1 SV=1		9734	9800	39.4547	39.5996	392.53	680940	392.864	392457	393.199	110989	393.871	586469	394.205	316062	394.539	124528	-1.34073	0.867165	D5A12	13C4	Jurkat	Trypsin	377__MMA__H
0.93	0	R	MQSTYNYNMRGGAYPPR	Y	1 x Methyl:2H(3)13C(1) (R) 1 x Label:13C(1)2H(3) (M) 1 x Label:13C(1)2H(3) (M) + Oxidation (M)	M(+4.02)QSTYNYNM(+20.02)R(+18.04)GGAYPPR	Unambiguous	M(1.00)QSTYNYNM(1.00)R(1.00)GGAYPPR	3	1	D130424_007	25252	25252	15	64	2046.97	683.67	683.33	1.02	496.83	O95793	STAU1_HUMAN Double-stranded RNA-binding protein Staufen homolog 1 OS=Homo sapiens GN=STAU1 PE=1 SV=2	F6UDC6;O95793-2;O95793-3;Q5JW28;Q5JW30;	25265	25281	85.3136	85.3635	681.984	134186	682.322	191732	682.652	74384.2	683.333	180341	683.664	188189	684.003	41824.1	-1.34657	1.02511	D5A12	13C4	Jurkat	Trypsin	67__MMA__H
0.93	0	-	MDLPALLPAPTARGGQHGGGPGPLR	R	1 x Methyl:2H(3)13C(1) (R) 1 x Label:13C(1)2H(3) (M) + Oxidation (M) 1 x Acetylation (Protein N-term)	(+42.01)_M(+20.02)DLPALLPAPTAR(+18.04)GGQHGGGPGPLR	Unambiguous	n(1.00)_M(1.00)DLPALLPAPTAR(1.00)GGQHGGGPGPLR	3	1	D130423_009	33304	33304	14	96	2515.35	839.46	839.46	0.01	2.78	Q2QGD7	ZXDC_HUMAN Zinc finger protein ZXDC OS=Homo sapiens GN=ZXDC PE=1 SV=2	Q2QGD7-2;	33309	33325	106.628	106.676	838.112	112097	838.451	188551	838.78	112371	839.454	124400	839.792	74519.4	840.123	27359.2	-1.34365	0.547863	D5A12	13C4	Jurkat	Trypsin	13__MMA__H
0.92	0	R	SGPPGPPGGPGMPPGGRGR	G	2 x Methyl:2H(3)13C(1) (R) 1 x Label:13C(1)2H(3) (M)	SGPPGPPGGPGM(+4.02)PPGGR(+18.04)GR(+18.04)	Unambiguous	SGPPGPPGGPGM(1.00)PPGGR(1.00)GR(1.00)	3	1	D130423_009	16423	16423	14	72	1723.92	575.98	575.65	0.99	576.59	Q92945	FUBP2_HUMAN Far upstream element-binding protein 2 OS=Homo sapiens GN=KHSRP PE=1 SV=4		16017	16644	57.7135	59.6091	572.964	454001	573.299	457508	573.631	207755	575.649	325622	575.984	295571	576.315	117931	-2.68438	0.660366	D5A12	13C4	Jurkat	Trypsin	411__MMA__H;413__MMA__H
0.92	0	R	GRGAAPPPPPVPR	G	2 x Methyl:2H(3)13C(1) (R)	GR(+18.04)GAAPPPPPVPR(+18.04)	Unambiguous	GR(1.00)GAAPPPPPVPR(1.00)	3	1	D130423_009	14328	14328	14	48	1303.79	435.61	435.6	0	3.07	Q07666	KHDR1_HUMAN KH domain-containing, RNA-binding, signal transduction-associated protein 1 OS=Homo sapiens GN=KHDRBS1 PE=1 SV=1	Q07666-2;Q07666-3;	14335	14349	52.5927	52.6351	432.923	176931	433.257	95421.3	433.593	33364.2	435.605	228551	435.94	141261	436.275	17315.9	-2.68146	1.2663	D5A12	13C4	Jurkat	Trypsin	291__MMA__H;302__MMA__H
0.91	0	-	MYNGIGLPTPRGSGTNGYVQR	N	1 x Methyl:2H(3)13C(1) (R) 1 x Label:13C(1)2H(3) (M) + Oxidation (M) 1 x Acetylation (Protein N-term)	(+42.01)_M(+20.02)YNGIGLPTPR(+18.04)GSGTNGYVQR	Unambiguous	n(1.00)_M(1.00)YNGIGLPTPR(1.00)GSGTNGYVQR	3	1	D130424_006	40351	40351	11	80	2317.17	773.73	773.4	1	431.99	Q9UQ35	SRRM2_HUMAN Serine\arginine repetitive matrix protein 2 OS=Homo sapiens GN=SRRM2 PE=1 SV=2	I3L0N7;I3L4D8;Q9UQ35-2;	40264	40322	127.159	127.316	772.055	65707.2	772.386	110295	772.721	46813.1	773.394	64596.9	773.731	64466.6	774.068	22958.7	-1.34365	0.682279	D5A12	13C4	Jurkat	Trypsin	11__MMA__H
0.91	0	R	KLNTETFGVSGR	F	1 x Methyl:2H(3)13C(1) (R)	KLNTETFGVSGR(+18.04)	Unambiguous	KLNTETFGVSGR(1.00)	3	0	D130423_008	16854	16854	14	44	1325.72	442.91	442.91	0	-0.75	Q9BX40	LS14B_HUMAN Protein LSM14 homolog B OS=Homo sapiens GN=LSM14B PE=1 SV=1	Q9BX40-2;	16862	16889	59.6632	59.7492	441.574	207840	441.909	118960	442.244	29976	442.915	194787	443.249	100676	443.583	15978.4	-1.34073	0.872932	D5A12	13C4	Jurkat	Trypsin	351__MMA__H
0.9	0	M	SRGSSAGFDR	H	1 x Methyl:2H(3)13C(1) (R) 1 x Acetylation (Protein N-term)	(+42.01)_SR(+18.04)GSSAGFDR	Unambiguous	n(1.00)_SR(1.00)GSSAGFDR	2	1	D130423_008	10849	10849	14	18	1098.53	550.27	550.27	0	0	G3V295	G3V295_HUMAN Proteasome subunit alpha type OS=Homo sapiens GN=PSMA6 PE=2 SV=1	G3V2S7;G3V3I1;G3V3U4;G3V4S5;G3V5Z7;P60900;	10827	10953	40.7831	41.1999	548.263	1.89279e+06	548.765	981418	549.266	342868	550.274	1.74888e+06	550.773	893908	551.276	275623	-2.01109	0.907164	D5A12	13C4	Jurkat	Trypsin	3__MMA__H
0.89	0	R	GYGGSQGGGRGRGGYDKDGR	G	3 x Methyl:2H(3)13C(1) (R)	GYGGSQGGGR(+18.04)GR(+18.04)GGYDKDGR(+18.04)	Unambiguous	GYGGSQGGGR(1.00)GR(1.00)GGYDKDGR(1.00)	4	3	D130424_005	15189	15189	11	114	2010.01	503.51	503.51	0	1	Q92804	RBP56_HUMAN TATA-binding protein-associated factor 2N OS=Homo sapiens GN=TAF15 PE=1 SV=1	K7EL85;K7ENI1;K7EPT6;Q92804-2;	14931	15459	55.2408	56.9244	500.493	612813	500.743	630092	500.995	381813	503.51	546037	503.761	518855	504.011	263664	-3.01664	0.817715	D5A12	13C4	Jurkat	Trypsin	182__MMA__H;184__MMA__H;192__MMA__H
0.89	0	R	RGGFAVQAK	K	1 x Methyl:2H(3)13C(1) (R)	R(+18.04)GGFAVQAK	Unambiguous	R(1.00)GGFAVQAK	2	0	D130424_006	17070	17070	9	16	950.56	476.29	476.29	0	1.03	Q8TDN6	BRX1_HUMAN Ribosome biogenesis protein BRX1 homolog OS=Homo sapiens GN=BRIX1 PE=1 SV=2		17062	17383	61.2411	62.1181	474.274	6.72367e+06	474.777	3.71918e+06	475.278	1.09264e+06	476.286	5.99893e+06	476.787	2.95986e+06	477.289	809644	-2.01109	0.846816	D5A12	13C4	Jurkat	Trypsin	9__MMA__H
0.89	0	R	SVQAGNPGGPGPGGRGRGR	G	3 x Methyl:2H(3)13C(1) (R)	SVQAGNPGGPGPGGR(+18.04)GR(+18.04)GR(+18.04)	Unambiguous	SVQAGNPGGPGPGGR(1.00)GR(1.00)GR(1.00)	3	2	D130424_005	15962	15962	14	36	1786.99	596.67	596.67	0.01	3.35	B4DT31	B4DT31_HUMAN Far upstream element-binding protein 1 OS=Homo sapiens GN=FUBP1 PE=2 SV=1	E9PEB5;Q96AE4;Q96AE4-2;	15882	16153	58.1456	58.93	592.651	539542	592.986	526462	593.318	273099	596.674	429193	597.009	372433	597.338	149202	-4.02219	0.710048	D5A12	13C4	Jurkat	Trypsin	380__MMA__H;382__MMA__H;384__MMA__H
0.89	0	K	DLGAPKGMGSGSKAGFR	D	1 x Methyl:2H(3)13C(1) (R) 1 x Label:13C(1)2H(3) (M)	DLGAPKGM(+4.02)GSGSKAGFR(+18.04)	Unambiguous	DLGAPKGM(1.00)GSGSKAGFR(1.00)	3	2	D130423_009	19568	19568	21	64	1656.88	553.63	553.3	0.99	594.49	Q86VF2-5	IGFN1_HUMAN Isoform 5 of Immunoglobulin-like and fibronectin type III domain-containing protein 1 OS=Homo sapiens GN=IGFN1		19581	19630	68.2662	68.3936	551.951	450155	552.282	273135	552.618	14020.4	553.29	108544	553.626	263194	553.963	258761	-1.34365	0.855133	D5A12	13C4	Jurkat	Trypsin	2233__MMA__H
0.89	0	R	GRGGMKDDR	R	1 x Methyl:2H(3)13C(1) (R) 1 x Label:13C(1)2H(3) (M) + Oxidation (M)	GR(+18.04)GGM(+20.02)KDDR	Unambiguous	GR(1.00)GGM(1.00)KDDR	3	2	D130424_006	9141	9141	14	32	1028.52	343.85	343.85	0	0	J3KTA4	J3KTA4_HUMAN Probable ATP-dependent RNA helicase DDX5 OS=Homo sapiens GN=DDX5 PE=3 SV=1	B4DLW8;P17844;	9116	9435	37.9509	38.6861	342.504	864107	342.838	367077	343.173	101367	343.847	434816	344.182	190344	344.515	56078.5	-1.34365	0.511229	D5A12	13C4	Jurkat	Trypsin	407__MMA__H
0.87	0	R	APLPDLYPFGTMRGGGFGDR	D	1 x Methyl:2H(3)13C(1) (R) 1 x Label:13C(1)2H(3) (M) + Oxidation (M)	APLPDLYPFGTM(+20.02)RGGGFGDR(+18.04)	Unambiguous	APLPDLYPFGTM(1.00)RGGGFGDR(1.00)	3	1	D130423_009	35307	35307	10	76	2161.08	721.37	721.37	0	0.93	H3BLZ8	H3BLZ8_HUMAN Probable ATP-dependent RNA helicase DDX17 OS=Homo sapiens GN=DDX17 PE=2 SV=1	Q92841;	35341	35370	112.306	112.386	720.026	43922.3	720.356	74233.4	720.691	35917.1	721.366	52368.4	721.701	60093.9	722.037	9456.15	-1.34365	0.791305	D5A12	13C4	Jurkat	Trypsin	88__MMA__H
0.86	0	R	SGRGTGRGGGGGGGGGAPRGR	Y	4 x Methyl:2H(3)13C(1) (R)	SGR(+18.04)GTGR(+18.04)GGGGGGGGGAPR(+18.04)GR(+18.04)	Unambiguous	SGR(1.00)GTGR(1.00)GGGGGGGGGAPR(1.00)GR(1.00)	4	3	D130423_010	4515	4515	15	120	1812.01	454.01	454.01	0	-1.1	J3KTL2	J3KTL2_HUMAN Serine\arginine-rich-splicing factor 1 OS=Homo sapiens GN=SRSF1 PE=4 SV=1	Q07955;Q07955-2;Q07955-3;	4504	4726	19.441	20.231	449.987	442701	450.239	470224	450.49	239764	454.011	456451	454.262	359059	454.512	180581	-4.02219	0.864144	D5A12	13C4	Jurkat	Trypsin	93__MMA__H;97__MMA__H;109__MMA__H;111__MMA__H
0.86	0	R	GSGGGGGGGGGGRGGRGR	H	3 x Methyl:2H(3)13C(1) (R)	GSGGGGGGGGGGR(+18.04)GGR(+18.04)GR(+18.04)	Unambiguous	GSGGGGGGGGGGR(1.00)GGR(1.00)GR(1.00)	3	2	D130424_007	9671	9671	12	68	1425.76	476.26	476.26	0	0.7	F5GZS0	F5GZS0_HUMAN Probable ATP-dependent RNA helicase DHX36 OS=Homo sapiens GN=DHX36 PE=2 SV=1	Q9H2U1;Q9H2U1-2;Q9H2U1-3;	9644	9743	39.3569	39.5767	472.238	584906	472.574	421498	472.908	244824	476.261	513497	476.594	293103	476.93	52742.3	-4.02219	0.6868	D5A12	13C4	Jurkat	Trypsin	47__MMA__H;50__MMA__H;52__MMA__H
0.84	0	R	GRGQGNWNMGPPGGLQEFNFIVPTGK	T	1 x Methyl:2H(3)13C(1) (R) 1 x Label:13C(1)2H(3) (M) + Oxidation (M)	GR(+18.04)GQGNWNM(+20.02)GPPGGLQEFNFIVPTGK	Unambiguous	GR(1.00)GQGNWNM(1.00)GPPGGLQEFNFIVPTGK	3	1	D130423_010	37671	37671	8	50	2795.4	933.14	932.81	-0.01	-2.88	E9PEB5	E9PEB5_HUMAN Far upstream element-binding protein 1 OS=Homo sapiens GN=FUBP1 PE=2 SV=1	B4DT31;Q96AE4;Q96AE4-2;	37645	37758	118.881	119.194	931.464	78574.9	931.796	141710	932.132	125080	932.808	101691	933.14	127583	933.477	81381.6	-1.34365	0.899499	D5A12	13C4	Jurkat	Trypsin	384__MMA__H
0.84	0	R	GGFGARGGGGLPPKK	F	1 x Methyl:2H(3)13C(1) (R)	GGFGAR(+18.04)GGGGLPPKK	Unambiguous	GGFGAR(1.00)GGGGLPPKK	3	1	D130423_009	10430	10430	14	56	1372.78	458.6	458.6	0	-0.73	C9JMU5	C9JMU5_HUMAN Probable ATP-dependent RNA helicase DDX17 OS=Homo sapiens GN=DDX17 PE=2 SV=1	H3BLZ8;Q92841;Q92841-1;Q92841-2;Q92841-3;	10304	10730	39.374	40.8559	457.26	145652	457.595	148533	457.929	79888.7	458.602	253480	458.937	155085	459.268	54766.9	-1.34073	1.23861	D5A12	13C4	Jurkat	Trypsin	21__MMA__H
0.83	0	R	QAACTIVEALATIPSRK	Q	1 x Methyl:2H(3)13C(1) (R) 1 x Carbamidomethyl (C)	QAAC(+57.02)TIVEALATIPSR(+18.04)K	Unambiguous	QAAC(1.00)TIVEALATIPSR(1.00)K	3	0	D130423_008	39632	39632	8	64	1846.03	616.35	616.35	0	2.17	Q5T4S7	UBR4_HUMAN E3 ubiquitin-protein ligase UBR4 OS=Homo sapiens GN=UBR4 PE=1 SV=1	Q5T4S7-2;Q5T4S7-3;Q5T4S7-4;	39573	39709	122.581	122.959	615.008	61072.7	615.344	50173	615.677	34420.7	616.348	64306.2	616.682	58204	617.016	23866	-1.34073	1.00487	D5A12	13C4	Jurkat	Trypsin	4158__MMA__H
0.83	0	R	FGQGGAGPVGGQGPRGMGPGTPAGYGRGR	E	2 x Methyl:2H(3)13C(1) (R) 1 x Label:13C(1)2H(3) (M) + Oxidation (M)	FGQGGAGPVGGQGPRGM(+20.02)GPGTPAGYGR(+18.04)GR(+18.04)	Unambiguous	FGQGGAGPVGGQGPRGM(1.00)GPGTPAGYGR(1.00)GR(1.00)	4	2	D130424_005	26133	26133	11	56	2711.37	678.85	678.85	0	1.44	P23246	SFPQ_HUMAN Splicing factor, proline- and glutamine-rich OS=Homo sapiens GN=SFPQ PE=1 SV=2		25765	26229	86.6446	87.9398	676.84	477623	677.09	564939	677.341	396313	678.847	198950	679.105	361443	679.351	236127	-2.01328	0.553572	D5A12	13C4	Jurkat	Trypsin	693__MMA__H;695__MMA__H
0.8	0	R	GPASQFYITPSTSLSPRQSGPQWK	G	1 x Methyl:2H(3)13C(1) (R)	GPASQFYITPSTSLSPR(+18.04)QSGPQWK	Unambiguous	GPASQFYITPSTSLSPR(1.00)QSGPQWK	3	1	D130423_009	31107	31107	9	46	2637.35	880.79	880.12	-0.02	-6.02	P49750	YLPM1_HUMAN YLP motif-containing protein 1 OS=Homo sapiens GN=YLPM1 PE=1 SV=3	H0YIQ2;P49750-3;P49750-4;	31084	31115	100.534	100.618	878.784	26722.3	879.118	113663	879.451	138566	880.12	21182.3	880.454	75094.8	880.789	89973.3	-1.34073	0.667681	D5A12	13C4	Jurkat	Trypsin	384__MMA__H
0.8	0.01	-	MLPTQAGAAAALGRGSALGGSLNR	T	1 x Methyl:2H(3)13C(1) (R) 1 x Label:13C(1)2H(3) (M) + Oxidation (M) 1 x Acetylation (Protein N-term)	(+42.01)_M(+20.02)LPTQAGAAAALGRGSALGGSLNR(+18.04)	Unambiguous	n(1.00)_M(1.00)LPTQAGAAAALGRGSALGGSLNR(1.00)	3	1	D130423_008	36852	36852	13	92	2319.25	774.09	774.09	-0.01	-5.17	P11831	SRF_HUMAN Serum response factor OS=Homo sapiens GN=SRF PE=1 SV=1		36770	37003	114.884	115.518	772.747	78997.9	773.083	72334.3	773.414	58096.8	774.093	69098.1	774.425	72234.8	774.757	37526.7	-1.34365	0.854034	D5A12	13C4	Jurkat	Trypsin	24__MMA__H
0.79	0.01	R	SGQGAFGNMCRGGR	M	1 x Carbamidomethyl (C) 1 x Methyl:2H(3)13C(1) (R) 1 x Label:13C(1)2H(3) (M) + Oxidation (M)	SGQGAFGNM(+20.02)C(+57.02)R(+18.04)GGR	Unambiguous	SGQGAFGNM(1.00)C(1.00)R(1.00)GGR	3	1	D130423_008	10900	10900	12	52	1491.69	498.24	498.24	0	1.34	P36578	RL4_HUMAN 60S ribosomal protein L4 OS=Homo sapiens GN=RPL4 PE=1 SV=5	H3BTP7;H3BU31;	10536	10884	39.7976	40.9674	496.89	177090	497.227	103610	497.561	43409.5	498.235	111866	498.57	96344.5	498.906	90324.8	-1.34365	0.921092	D5A12	13C4	Jurkat	Trypsin	97__MMA__H
0.79	0.01	R	QNLAARGGFVQILTK	Q	1 x Methyl:2H(3)13C(1) (R) 1 x Gln->pyro-Glu (N-term Q)	Q(+-17.03)NLAAR(+18.04)GGFVQILTK	Unambiguous	Q(1.00)NLAAR(1.00)GGFVQILTK	2	1	D130423_008	36304	36304	13	28	1615.93	808.97	808.97	0	0.62	Q9C0G0	ZN407_HUMAN Zinc finger protein 407 OS=Homo sapiens GN=ZNF407 PE=1 SV=2	Q9C0G0-2;Q9C0G0-3;	36274	36340	113.535	113.713	806.961	117513	807.462	116471	807.968	50165.5	808.971	104314	809.473	48274.7	809.981	15406.5	-2.01109	0.591222	D5A12	13C4	Jurkat	Trypsin	277__MMA__H
0.76	0.01	K	EIAASDRYRIAFVEGTASLEIIR	V	1 x Methyl:2H(3)13C(1) (R) 1 x Glu->pyro-Glu (N-term E)	E(+-18.01)IAASDRYRIAFVEGTASLEIIR(+18.04)	Unambiguous	E(1.00)IAASDRYRIAFVEGTASLEIIR(1.00)	3	2	D130424_007	56580	56580	16	88	2579.4	861.48	860.81	2.02	783.13	Q8WZ42	TITIN_HUMAN Titin OS=Homo sapiens GN=TTN PE=1 SV=4	Q8WZ42-11;Q8WZ42-12;Q8WZ42-13;Q8WZ42-2;Q8WZ42-4;Q8WZ42-5;Q8WZ42-7;Q8WZ42-8;	56561	56602	172.532	172.644	859.465	92425.7	859.805	67272.2	860.129	2497.02	860.812	103768	861.135	21134.1	861.475	121902	-1.34073	1.52165	D5A12	13C4	Jurkat	Trypsin	5101__MMA__H
0.75	0.01	K	KSTPSRGSSSK	S	1 x Methyl:2H(3)13C(1) (R)	KSTPSR(+18.04)GSSSK	Unambiguous	KSTPSR(1.00)GSSSK	3	1	D130424_005	9341	9341	11	20	1138.62	380.55	380.55	0	0	Q08945	SSRP1_HUMAN FACT complex subunit SSRP1 OS=Homo sapiens GN=SSRP1 PE=1 SV=1		9323	9371	38.4826	38.6026	379.207	170621	379.542	82571.7	379.875	9244.06	380.548	160997	380.881	105459	381.217	18152.7	-1.34073	1.08448	D5A12	13C4	Jurkat	Trypsin	645__MMA__H
0.74	0.01	R	NLPLPPPPPPRGGDLMAYDRR	G	1 x Methyl:2H(3)13C(1) (R) 1 x Label:13C(1)2H(3) (M) + Oxidation (M)	NLPLPPPPPPRGGDLM(+20.02)AYDRR(+18.04)	Unambiguous	NLPLPPPPPPRGGDLM(1.00)AYDRR(1.00)	4	1	D130423_010	28622	28622	11	40	2366.27	592.58	592.57	0	0	P61978-2	HNRPK_HUMAN Isoform 2 of Heterogeneous nuclear ribonucleoprotein K OS=Homo sapiens GN=HNRNPK	P61978;P61978-3;Q5T6W1;Q5T6W2;Q5T6W5;	28282	29029	93.0363	95.0768	591.568	390376	591.817	472501	592.069	357184	592.575	363200	592.825	432666	593.075	291656	-1.00774	0.891367	D5A12	13C4	Jurkat	Trypsin	326__MMA__H
0.72	0.01	A	AAAAAAAAAGAAGGRGSGPGR	R	1 x Methyl:2H(3)13C(1) (R) 1 x Acetylation (Protein N-term)	(+42.01)_AAAAAAAAAGAAGGRGSGPGR(+18.04)	Unambiguous	n(1.00)_AAAAAAAAAGAAGGRGSGPGR(1.00)	3	1	D130424_006	33995	33995	20	80	1697.88	566.97	566.97	0.01	2.94	Q86U42	PABP2_HUMAN Polyadenylate-binding protein 2 OS=Homo sapiens GN=PABPN1 PE=1 SV=3		34041	34306	109.888	110.646	565.627	342668	565.962	280933	566.297	121029	566.969	301972	567.302	283937	567.639	125496	-1.34073	0.955381	D5A12	13C4	Jurkat	Trypsin	23__MMA__H
0.7	0.01	K	LAQANGWGVMVSHR	S	1 x Methyl:2H(3)13C(1) (R) 1 x Label:13C(1)2H(3) (M) + Oxidation (M)	LAQANGWGVM(+20.02)VSHR(+18.04)	Unambiguous	LAQANGWGVM(1.00)VSHR(1.00)	2	0	D130423_010	22943	22943	6	26	1562.81	782.41	782.41	-0.01	-8.9	P06733-2	ENOA_HUMAN Isoform MBP-1 of Alpha-enolase OS=Homo sapiens GN=ENO1	P06733;	22989	23198	78.1864	78.761	780.393	808411	780.894	639469	781.396	290013	782.408	477937	782.911	1.00831e+06	783.415	707145	-2.01548	1.2621	D5A12	13C4	Jurkat	Trypsin	372__MMA__H
0.69	0.01	R	RGGCHHGY	-	1 x Methyl:2H(3)13C(1) (R) 1 x Carbamidomethyl (C)	R(+18.04)GGC(+57.02)HHGY	Unambiguous	R(1.00)GGC(1.00)HHGY	3	0	D130424_007	10336	10336	14	28	960.43	321.15	321.15	0	1.04	Q5TBK1	N42L1_HUMAN NEDD4-binding protein 2-like 1 OS=Homo sapiens GN=N4BP2L1 PE=2 SV=1	Q9Y273;	10293	10374	40.8706	41.0684	319.809	222281	320.143	79750	320.477	32407.3	321.149	234629	321.483	82614.5	321.818	18847.7	-1.34073	1.00494	D5A12	13C4	Jurkat	Trypsin	236__MMA__H
0.67	0.01	K	QEMASASSSQRGR	S	1 x Methyl:2H(3)13C(1) (R) 1 x Label:13C(1)2H(3) (M) 1 x Gln->pyro-Glu (N-term Q)	Q(+-17.03)EM(+4.02)ASASSSQR(+18.04)GR	Unambiguous	Q(1.00)EM(1.00)ASASSSQR(1.00)GR	2	1	D130424_006	19458	19458	9	24	1398.67	700.34	700.34	0	-0.71	F8W6I7	F8W6I7_HUMAN Heterogeneous nuclear ribonucleoprotein A1 OS=Homo sapiens GN=HNRNPA1 PE=2 SV=1	F8VZ49;H0YH80;P09651;P09651-2;P09651-3;Q32P51;	19102	19493	67.0536	68.2342	698.329	3.26874e+06	698.828	2.29475e+06	699.331	1.06159e+06	700.341	2.78858e+06	700.842	1.79075e+06	701.344	786448	-2.01548	0.809918	D5A12	13C4	Jurkat	Trypsin	213__MMA__H
0.67	0.01	R	NMGGPYGGGNYGPGGSGGSGGYGGRSR	Y	1 x Methyl:2H(3)13C(1) (R) 1 x Label:13C(1)2H(3) (M) + Oxidation (M)	NM(+20.02)GGPYGGGNYGPGGSGGSGGYGGR(+18.04)SR	Unambiguous	NM(1.00)GGPYGGGNYGPGGSGGSGGYGGR(1.00)SR	3	1	D130423_008	15267	15267	8	52	2470.08	824.37	824.37	0.01	3.56	P22626	ROA2_HUMAN Heterogeneous nuclear ribonucleoproteins A2\B1 OS=Homo sapiens GN=HNRNPA2B1 PE=1 SV=2	P22626-2;	15282	15303	54.974	55.0463	823.025	62357.2	823.361	59451.5	823.692	72703.7	824.37	56277.5	824.702	65185.5	825.039	33505.6	-1.34365	0.796703	D5A12	13C4	Jurkat	Trypsin	350__MMA__H
0.65	0.01	M	AGAGRGAAVSR	V	1 x Methyl:2H(3)13C(1) (R) 1 x Acetylation (Protein N-term)	(+42.01)_AGAGR(+18.04)GAAVSR	Unambiguous	n(1.00)_AGAGR(1.00)GAAVSR	2	1	D130423_008	9352	9352	13	20	1031.57	516.8	516.79	0	0.97	I3L0U5	I3L0U5_HUMAN Coiled-coil domain-containing protein 137 (Fragment) OS=Homo sapiens GN=CCDC137 PE=2 SV=1	Q6PK04;	9340	9430	35.9532	36.233	514.784	1.81546e+06	515.285	860436	515.785	264847	516.795	1.53816e+06	517.297	750956	517.797	215874	-2.01109	0.851821	D5A12	13C4	Jurkat	Trypsin	6__MMA__H
0.64	0.01	R	SAPSGLVRSSSGMGGRAPLSR	G	1 x Methyl:2H(3)13C(1) (R) 1 x Label:13C(1)2H(3) (M) + Oxidation (M)	SAPSGLVRSSSGM(+20.02)GGR(+18.04)APLSR	Unambiguous	SAPSGLVRSSSGM(1.00)GGR(1.00)APLSR	3	2	D130424_006	51033	51033	11	80	2067.1	690.72	690.04	2.03	983.5	Q96E39	RMXL1_HUMAN RNA binding motif protein, X-linked-like-1 OS=Homo sapiens GN=RBMXL1 PE=1 SV=1		51068	51451	157.138	158.221	688.701	1603.27	689.044	310079	689.379	364727	690.049	91437.1	690.384	291518	690.72	333867	-1.34365	1.05975	D5A12	13C4	Jurkat	Trypsin	180__MMA__H
0.64	0.01	A	AAAAAAAAAGAAGGRGSGPGRR	R	1 x Methyl:2H(3)13C(1) (R) 1 x Acetylation (Protein N-term)	(+42.01)_AAAAAAAAAGAAGGR(+18.04)GSGPGRR	Unambiguous	n(1.00)_AAAAAAAAAGAAGGR(1.00)GSGPGRR	3	1	D130423_009	20754	20754	18	84	1853.98	619	619	-0.01	-3.24	Q86U42	PABP2_HUMAN Polyadenylate-binding protein 2 OS=Homo sapiens GN=PABPN1 PE=1 SV=3		20757	20875	71.6383	71.9624	617.661	321016	617.996	285541	618.331	86073.1	619.002	308239	619.335	270910	619.671	80247.9	-1.34073	0.952018	D5A12	13C4	Jurkat	Trypsin	17__MMA__H
0.64	0.01	K	SSSPHSSPGNTVSPVGPGSQEHR	D	1 x Methyl:2H(3)13C(1) (R)	SSSPHSSPGNTVSPVGPGSQEHR(+18.04)	Unambiguous	SSSPHSSPGNTVSPVGPGSQEHR(1.00)	3	0	D130424_006	22402	22402	9	44	2305.1	769.37	769.37	0	-0.85	O75626-2	PRDM1_HUMAN Isoform 2 of PR domain zinc finger protein 1 OS=Homo sapiens GN=PRDM1	O75626;O75626-3;	22371	22735	76.6843	77.7951	768.041	219106	768.374	284990	768.708	183224	769.381	233619	769.715	233823	770.049	130783	-1.34073	0.870374	D5A12	13C4	Jurkat	Trypsin	371__MMA__H
0.64	0.01	R	NRPAIARGAAGGGGR	N	3 x Methyl:2H(3)13C(1) (R)	NR(+18.04)PAIAR(+18.04)GAAGGGGR(+18.04)	Unambiguous	NR(1.00)PAIAR(1.00)GAAGGGGR(1.00)	4	1	D130424_005	14864	14864	18	84	1433.86	359.47	359.47	0	1.39	E9PB61	E9PB61_HUMAN THO complex subunit 4 OS=Homo sapiens GN=ALYREF PE=2 SV=1	Q86V81;	14816	15196	54.8542	56.1045	356.457	189073	356.708	150359	356.957	67809.3	359.473	139209	359.724	91380	359.975	23843.1	-3.01664	0.62477	D5A12	13C4	Jurkat	Trypsin	65__MMA__H;70__MMA__H;78__MMA__H
0.64	0.01	R	EIPNVCSHGDCMDTEGSYMCLCHR	G	1 x Methyl:2H(3)13C(1) (R) 4 x Carbamidomethyl (C) 2 x Label:13C(1)2H(3) (M) 1 x Glu->pyro-Glu (N-term E)	E(+-18.01)IPNVC(+57.02)SHGDC(+57.02)M(+4.02)DTEGSYM(+4.02)C(+57.02)LC(+57.02)HR(+18.04)	Unambiguous	E(1.00)IPNVC(1.00)SHGDC(1.00)M(1.00)DTEGSYM(1.00)C(1.00)LC(1.00)HR(1.00)	3	0	D130423_009	31751	31751	7	92	2935.19	979.74	979.4	1	342.06	M0QXL8	M0QXL8_HUMAN Fibrillin-3 (Fragment) OS=Homo sapiens GN=FBN3 PE=4 SV=1	Q75N90;	31729	31861	102.298	102.655	978.064	238899	978.398	176815	978.733	274568	979.4	245597	979.735	146140	980.07	12805.9	-1.34657	0.586055	D5A12	13C4	Jurkat	Trypsin	95__MMA__H
0.63	0.01	R	RGLVAMANAGSHDNGSQFFFTLGR	A	1 x Dimethyl:2H(6)13C(2) (R) 1 x Label:13C(1)2H(3) (M) + Oxidation (M)	RGLVAM(+20.02)ANAGSHDNGSQFFFTLGR(+36.08)	Unambiguous	RGLVAM(1.00)ANAGSHDNGSQFFFTLGR(1.00)	3	0	D130423_008	28280	28280	11	46	2608.32	870.45	870.45	0	1.5	Q6UX04	CWC27_HUMAN Peptidyl-prolyl cis-trans isomerase CWC27 homolog OS=Homo sapiens GN=CWC27 PE=1 SV=1	D6REK3;Q6UX04-2;	28286	28326	91.7197	91.8259	867.764	201201	868.097	85257.4	868.437	34826.6	870.443	76589.6	870.778	98745.8	871.114	33874.8	-2.68438	0.651167	D5A12	13C4	Jurkat	Trypsin	119__DMA__H
0.62	0.01	R	MRGNDTFGPR	A	1 x Methyl:2H(3)13C(1) (R) 1 x Label:13C(1)2H(3) (M) + Oxidation (M)	M(+20.02)R(+18.04)GNDTFGPR	Unambiguous	M(1.00)R(1.00)GNDTFGPR	3	1	D130423_008	9969	9969	14	36	1187.59	396.87	396.87	0	2.53	Q9ULX6	AKP8L_HUMAN A-kinase anchor protein 8-like OS=Homo sapiens GN=AKAP8L PE=1 SV=3	Q9ULX6-2;	10002	10035	38.0497	38.1608	395.527	147729	395.86	84844.4	396.196	67965.6	396.872	116060	397.204	63985.4	397.538	15691.1	-1.34365	0.651284	D5A12	13C4	Jurkat	Trypsin	171__MMA__H
0.61	0.01	-	MDLPALLPAPTARGGQHGGGPGPLR	R	1 x Methyl:2H(3)13C(1) (R) 1 x Label:13C(1)2H(3) (M) 1 x Acetylation (Protein N-term)	(+42.01)_M(+4.02)DLPALLPAPTARGGQHGGGPGPLR(+18.04)	Unambiguous	n(1.00)_M(1.00)DLPALLPAPTARGGQHGGGPGPLR(1.00)	3	1	D130424_005	48401	48401	12	96	2499.36	834.8	834.13	2.02	809.01	Q2QGD7	ZXDC_HUMAN Zinc finger protein ZXDC OS=Homo sapiens GN=ZXDC PE=1 SV=2	Q2QGD7-2;	48286	48345	149.233	149.398	832.782	103170	833.118	150378	833.454	105858	834.122	60199.5	834.46	103854	834.796	51705.2	-1.34365	0.600319	D5A12	13C4	Jurkat	Trypsin	25__MMA__H
0.59	0.01	K	GEKGDSEDGAPGLPGQPGSPGEQGPR	G	1 x Methyl:2H(3)13C(1) (R)	GEKGDSEDGAPGLPGQPGSPGEQGPR(+18.04)	Unambiguous	GEKGDSEDGAPGLPGQPGSPGEQGPR(1.00)	3	1	D130424_005	46244	46244	12	50	2493.16	832.4	832.06	0.01	3.23	Q02388	CO7A1_HUMAN Collagen alpha-1(VII) chain OS=Homo sapiens GN=COL7A1 PE=1 SV=2	Q02388-2;	46229	46522	143.485	144.292	830.728	178949	831.063	288374	831.392	172873	832.064	176590	832.4	241810	832.741	165378	-1.34073	0.911875	D5A12	13C4	Jurkat	Trypsin	1470__MMA__H
0.59	0.01	R	NMGGPYGGGNYGPGGSGGSGGYGGRSR	Y	1 x Methyl:2H(3)13C(1) (R) 1 x Label:13C(1)2H(3) (M) + Oxidation (M)	NM(+20.02)GGPYGGGNYGPGGSGGSGGYGGRSR(+18.04)	Unambiguous	NM(1.00)GGPYGGGNYGPGGSGGSGGYGGRSR(1.00)	3	1	D130423_009	15111	15111	7	52	2470.08	824.7	824.37	0	-0.49	P22626	ROA2_HUMAN Heterogeneous nuclear ribonucleoproteins A2\B1 OS=Homo sapiens GN=HNRNPA2B1 PE=1 SV=2	P22626-2;	15122	15139	55.0181	55.0671	823.026	49980.5	823.362	78209.5	823.692	37031	824.372	76892.5	824.702	49221	825.039	31419.9	-1.34365	0.953471	D5A12	13C4	Jurkat	Trypsin	352__MMA__H
0.58	0.01	R	ELEEENTSLKVIYTR	S	1 x Methyl:2H(3)13C(1) (R) 1 x Glu->pyro-Glu (N-term E)	E(+-18.01)LEEENTSLKVIYTR(+18.04)	Unambiguous	E(1.00)LEEENTSLKVIYTR(1.00)	3	1	D130423_010	35938	35938	10	56	1822.96	608.99	608.66	0.98	537.04	O95613	PCNT_HUMAN Pericentrin OS=Homo sapiens GN=PCNT PE=1 SV=4	O95613-2;	35832	35966	113.856	114.228	607.317	4873.57	607.647	327272	607.981	350318	608.649	68756.3	608.984	127646	609.319	145327	-1.34073	0.500728	D5A12	13C4	Jurkat	Trypsin	1710__MMA__H
0.56	0.01	R	FNISGCRLLTDRASYGEAQAVLFHHR	D	3 x Methyl:2H(3)13C(1) (R) 1 x Carbamidomethyl (C)	FNISGC(+57.02)R(+18.04)LLTDR(+18.04)ASYGEAQAVLFHHR(+18.04)	Unambiguous	FNISGC(1.00)R(1.00)LLTDR(1.00)ASYGEAQAVLFHHR(1.00)	3	2	D130423_008	41316	41316	16	50	3071.62	1024.88	1024.88	-0.01	-3.58	P22083	FUT4_HUMAN Alpha-(1,3)-fucosyltransferase OS=Homo sapiens GN=FUT4 PE=1 SV=3		41211	41620	127.105	128.225	1020.85	642930	1021.19	1.02824e+06	1021.52	962899	1024.88	524418	1025.21	795553	1025.54	681179	-4.02219	0.759717	D5A12	13C4	Jurkat	Trypsin	221__MMA__H;226__MMA__H;240__MMA__H
0.52	0.01	R	GPPRGGMVQKPGFGVGR	G	2 x Methyl:2H(3)13C(1) (R) 1 x Label:13C(1)2H(3) (M)	GPPR(+18.04)GGM(+4.02)VQKPGFGVGR(+18.04)	Unambiguous	GPPR(1.00)GGM(1.00)VQKPGFGVGR(1.00)	4	1	D130423_008	16233	16233	15	96	1736	435.01	435.01	0	-0.58	Q13283	G3BP1_HUMAN Ras GTPase-activating protein-binding protein 1 OS=Homo sapiens GN=G3BP1 PE=1 SV=1	F5H4D6;	16225	16357	57.7623	58.1647	432.993	197114	433.245	200344	433.495	103147	435.006	176726	435.258	154063	435.51	94042.3	-2.01328	0.848637	D5A12	13C4	Jurkat	Trypsin	265__MMA__H;278__MMA__H
0.52	0.01	K	MRGASSGKK	T	1 x Methyl:2H(3)13C(1) (R) 1 x Label:13C(1)2H(3) (M) + Oxidation (M)	M(+20.02)R(+18.04)GASSGKK	Unambiguous	M(1.00)R(1.00)GASSGKK	3	1	D130424_005	8924	8924	14	32	958.54	320.52	320.52	0	0	Q15014	MO4L2_HUMAN Mortality factor 4-like protein 2 OS=Homo sapiens GN=MORF4L2 PE=1 SV=1	Q5JXX1;Q5JXX2;Q5JXX3;Q5JXX6;	8917	8941	37.4787	37.5546	319.178	206131	319.512	116558	319.845	20987.9	320.521	212517	320.856	76973.1	321.188	18108.2	-1.34365	0.895023	D5A12	13C4	Jurkat	Trypsin	35__MMA__H
0.52	0.01	K	SARGTRGGGFGAHGRGR	S	4 x Methyl:2H(3)13C(1) (R)	SAR(+18.04)GTR(+18.04)GGGFGAHGR(+18.04)GR(+18.04)	Unambiguous	SAR(1.00)GTR(1.00)GGGFGAHGR(1.00)GR(1.00)	4	3	D130424_005	11953	11953	19	96	1728	433.01	433.01	0	0.58	P98179	RBM3_HUMAN Putative RNA-binding protein 3 OS=Homo sapiens GN=RBM3 PE=1 SV=1		11914	12035	44.6986	44.8938	428.985	8.32771e+06	429.236	7.91245e+06	429.485	4.53378e+06	433.006	6.24145e+06	433.258	6.74502e+06	433.508	3.35462e+06	-4.02219	0.786615	D5A12	13C4	Jurkat	Trypsin	87__MMA__H;90__MMA__H;99__MMA__H;101__MMA__H
0.51	0.01	K	ANLSSDEDGSSDDEPEEGKKR	T	1 x Methyl:2H(3)13C(1) (R)	ANLSSDEDGSSDDEPEEGKKR(+18.04)	Unambiguous	ANLSSDEDGSSDDEPEEGKKR(1.00)	3	1	D130424_005	19769	19769	7	80	2282.01	761.67	761.68	-0.02	-7.89	P46100	ATRX_HUMAN Transcriptional regulator ATRX OS=Homo sapiens GN=ATRX PE=1 SV=5	P46100-2;P46100-3;P46100-4;P46100-5;P46100-6;	19827	19854	69.4943	69.5735	760.327	167570	760.661	76820.1	760.994	35119.8	761.667	130102	762.001	86916.1	762.335	38596.4	-1.34073	0.914511	D5A12	13C4	Jurkat	Trypsin	1302__MMA__H
0.5	0.02	R	LLALSGPGGGRGRGSLLLR	R	3 x Methyl:2H(3)13C(1) (R)	LLALSGPGGGR(+18.04)GR(+18.04)GSLLLR(+18.04)	Unambiguous	LLALSGPGGGR(1.00)GR(1.00)GSLLLR(1.00)	4	2	D130424_005	35471	35471	13	108	1903.21	476.81	476.81	0	1.05	G3V579	G3V579_HUMAN Pinin OS=Homo sapiens GN=PNN PE=2 SV=1	G3V5F0;Q9H307;	35033	35765	112.683	114.691	473.795	831296	474.046	897509	474.296	474873	476.812	712707	477.061	696555	477.313	355172	-3.01664	0.800677	D5A12	13C4	Jurkat	Trypsin	54__MMA__H;56__MMA__H;62__MMA__H
0.5	0.02	R	QNMYRGYRPR	F	1 x Methyl:2H(3)13C(1) (R) 1 x Label:13C(1)2H(3) (M) 1 x Gln->pyro-Glu (N-term Q)	Q(+-17.03)NM(+4.02)YR(+18.04)GYRPR	Unambiguous	Q(1.00)NM(1.00)YR(1.00)GYRPR	3	1	D130424_005	23155	23155	13	36	1344.69	449.24	449.24	0	-0.74	C9J5V9	C9J5V9_HUMAN Nuclease-sensitive element-binding protein 1 (Fragment) OS=Homo sapiens GN=YBX1 PE=2 SV=1	H0Y449;P67809;	22850	23454	78.278	80.0251	447.893	2.07169e+06	448.227	1.47909e+06	448.561	624373	449.237	1.88563e+06	449.572	1.34432e+06	449.906	322386	-1.34365	0.850829	D5A12	13C4	Jurkat	Trypsin	209__MMA__H
0.47	0.02	M	ADFDTYDDRAYSSFGGGRGSR	G	1 x Methyl:2H(3)13C(1) (R) 1 x Acetylation (Protein N-term)	(+42.01)_ADFDTYDDRAYSSFGGGRGSR(+18.04)	Unambiguous	n(1.00)_ADFDTYDDRAYSSFGGGRGSR(1.00)	3	2	D130424_006	38419	38419	8	40	2359.03	787.35	787.35	0	0.93	Q15056-2	IF4H_HUMAN Isoform Short of Eukaryotic translation initiation factor 4H OS=Homo sapiens GN=EIF4H	Q15056;	38410	38865	122.075	123.325	786.011	2.40423e+06	786.346	2.99437e+06	786.681	2.0257e+06	787.351	2.25204e+06	787.686	2.41424e+06	788.022	1.61834e+06	-1.34073	0.846495	D5A12	13C4	Jurkat	Trypsin	22__MMA__H
0.47	0.02	R	QIGLGFRPPGSGRGSGGSDK	A	1 x Methyl:2H(3)13C(1) (R) 1 x Gln->pyro-Glu (N-term Q)	Q(+-17.03)IGLGFRPPGSGR(+18.04)GSGGSDK	Unambiguous	Q(1.00)IGLGFRPPGSGR(1.00)GSGGSDK	3	1	D130423_009	25024	25024	18	76	1929.99	644.34	644.34	0	1.04	P51116	FXR2_HUMAN Fragile X mental retardation syndrome-related protein 2 OS=Homo sapiens GN=FXR2 PE=1 SV=2		25018	25319	83.707	84.5455	642.998	461398	643.331	477406	643.669	202952	644.343	839096	644.672	419195	645.006	222761	-1.34073	1.29717	D5A12	13C4	Jurkat	Trypsin	399__MMA__H
0.45	0.02	K	KKPFLGMPAPLGYVPGLGRGATGFTTR	S	1 x Methyl:2H(3)13C(1) (R) 1 x Label:13C(1)2H(3) (M) + Oxidation (M)	KKPFLGM(+20.02)PAPLGYVPGLGR(+18.04)GATGFTTR	Unambiguous	KKPFLGM(1.00)PAPLGYVPGLGR(1.00)GATGFTTR	4	1	D130423_008	31423	31423	11	52	2826.57	707.9	707.65	-0.01	-2.5	O94906	PRP6_HUMAN Pre-mRNA-processing factor 6 OS=Homo sapiens GN=PRPF6 PE=1 SV=1	O94906-2;	31383	31510	100.139	100.477	706.646	74978.9	706.895	96007.9	707.144	82141.2	707.648	65843.6	707.903	121267	708.153	59359	-1.00774	0.973696	D5A12	13C4	Jurkat	Trypsin	23__MMA__H
0.45	0.02	R	TYGGRGGWPRGGR	N	3 x Methyl:2H(3)13C(1) (R)	TYGGR(+18.04)GGWPR(+18.04)GGR(+18.04)	Unambiguous	TYGGR(1.00)GGWPR(1.00)GGR(1.00)	4	2	D130424_007	20166	20166	16	72	1429.8	358.46	358.46	0	0	Q13242	SRSF9_HUMAN Serine\arginine-rich splicing factor 9 OS=Homo sapiens GN=SRSF9 PE=1 SV=1		19793	20488	69.4563	71.4692	355.44	565382	355.691	365309	355.943	201839	358.457	548062	358.707	376179	358.958	151587	-3.01664	0.949933	D5A12	13C4	Jurkat	Trypsin	93__MMA__H;98__MMA__H;101__MMA__H
0.43	0.02	K	GSPGFPGMPGPPGQPGPR	G	1 x Methyl:2H(3)13C(1) (R) 1 x Label:13C(1)2H(3) (M)	GSPGFPGM(+4.02)PGPPGQPGPR(+18.04)	Unambiguous	GSPGFPGM(1.00)PGPPGQPGPR(1.00)	3	0	D130424_007	24702	24702	13	34	1710.87	571.63	571.3	-0.01	-5.28	Q6UXH8-3	CCBE1_HUMAN Isoform 3 of Collagen and calcium-binding EGF domain-containing protein 1 OS=Homo sapiens GN=CCBE1	Q6UXH8;	24748	24777	83.8259	83.911	569.949	106241	570.283	298852	570.617	97533.6	571.292	201492	571.626	75765.9	571.96	25826.9	-1.34365	0.603001	D5A12	13C4	Jurkat	Trypsin	282__MMA__H
0.43	0.02	K	REGNEKEIQR	L	2 x Methyl:2H(3)13C(1) (R)	R(+18.04)EGNEKEIQR(+18.04)	Unambiguous	R(1.00)EGNEKEIQR(1.00)	3	1	D130424_005	18696	18696	12	36	1293.72	432.25	432.25	0	1.55	P27986	P85A_HUMAN Phosphatidylinositol 3-kinase regulatory subunit alpha OS=Homo sapiens GN=PIK3R1 PE=1 SV=2	P27986-2;P27986-3;P27986-4;P27986-5;	18660	19113	66.0403	67.349	429.565	1.16813e+06	429.899	769141	430.233	332173	432.246	896426	432.581	657952	432.916	185993	-2.68146	0.766873	D5A12	13C4	Jurkat	Trypsin	514__MMA__H;523__MMA__H
0.43	0.02	K	EERCARQWGTTCK	N	2 x Carbamidomethyl (C) 1 x Methyl:2H(3)13C(1) (R) 1 x Glu->pyro-Glu (N-term E)	E(+-18.01)ERC(+57.02)AR(+18.04)QWGTTC(+57.02)K	Unambiguous	E(1.00)ERC(1.00)AR(1.00)QWGTTC(1.00)K	3	2	D130424_006	18605	18605	11	48	1680.77	561.26	561.26	-0.01	-7.73	O43252	PAPS1_HUMAN Bifunctional 3'-phosphoadenosine 5'-phosphosulfate synthase 1 OS=Homo sapiens GN=PAPSS1 PE=1 SV=2		18575	18596	65.5355	65.5985	559.919	133418	560.252	144038	560.586	25501.5	561.26	159904	561.594	103786	561.926	29189.8	-1.34073	0.966735	D5A12	13C4	Jurkat	Trypsin	354__MMA__H
0.42	0.02	M	AAAPQAPGRGSLRK	T	1 x Methyl:2H(3)13C(1) (R) 1 x Acetylation (Protein N-term)	(+42.01)_AAAPQAPGR(+18.04)GSLRK	Unambiguous	n(1.00)_AAAPQAPGR(1.00)GSLRK	3	1	D130423_009	12686	12686	15	52	1438.83	480.62	480.62	0	0	P78345	RPP38_HUMAN Ribonuclease P protein subunit p38 OS=Homo sapiens GN=RPP38 PE=1 SV=2	Q5VUC3;Q5VUC9;	12638	12716	47.1032	47.3513	479.275	241266	479.611	174298	479.945	59318.1	480.616	270769	480.951	178846	481.284	70227.6	-1.34073	1.09468	D5A12	13C4	Jurkat	Trypsin	10__MMA__H
0.41	0.02	R	LPSLFSQNIIPEYGMFQGMRGGGAFPGGSR	F	1 x Methyl:2H(3)13C(1) (R) 1 x Label:13C(1)2H(3) (M) 1 x Label:13C(1)2H(3) (M) + Oxidation (M)	LPSLFSQNIIPEYGM(+20.02)FQGM(+4.02)R(+18.04)GGGAFPGGSR	Unambiguous	LPSLFSQNIIPEYGM(1.00)FQGM(1.00)R(1.00)GGGAFPGGSR	3	1	D130423_008	43340	43340	10	116	3212.62	1072.55	1071.88	2.01	625.35	Q9ULX6	AKP8L_HUMAN A-kinase anchor protein 8-like OS=Homo sapiens GN=AKAP8L PE=1 SV=3	Q9ULX6-2;	43319	43377	132.894	133.052	1070.54	39899.2	1070.87	73712.1	1071.2	88791	1071.87	32461.6	1072.21	79803.5	1072.55	61754.5	-1.34657	0.859771	D5A12	13C4	Jurkat	Trypsin	237__MMA__H
0.41	0.02	K	CPFTGNVSIRGR	L	1 x Methyl:2H(3)13C(1) (R) 1 x Carbamidomethyl (C) + Ammonia-loss (N-term C)	C(+39.99)PFTGNVSIR(+18.04)GR	Unambiguous	C(1.00)PFTGNVSIR(1.00)GR	2	1	D130423_010	27443	27443	17	22	1363.69	682.85	682.85	0	-1.47	M0QZC5	M0QZC5_HUMAN 40S ribosomal protein S11 OS=Homo sapiens GN=RPS11 PE=4 SV=1	P62280;	27436	27566	90.6283	91.0443	680.841	2.06707e+06	681.342	1.40694e+06	681.846	598033	682.855	1.89921e+06	683.355	1.24534e+06	683.855	542247	-2.01109	0.90539	D5A12	13C4	Jurkat	Trypsin	69__MMA__H
0.41	0.02	-	MAKRLCAGSALCVR	G	1 x Methyl:2H(3)13C(1) (R) 2 x Carbamidomethyl (C) 1 x Label:13C(1)2H(3) (M) 1 x Acetylation (Protein N-term)	(+42.01)_M(+4.02)AKR(+18.04)LC(+57.02)AGSALC(+57.02)VR	Unambiguous	n(1.00)_M(1.00)AKR(1.00)LC(1.00)AGSALC(1.00)VR	3	1	D130424_007	29780	29780	13	52	1655.88	553.63	552.97	1.99	1202.99	E2QRK0	E2QRK0_HUMAN Laminin subunit alpha-5 OS=Homo sapiens GN=LAMA5 PE=2 SV=2	O15230;Q5JTP4;	29758	29826	98.0732	98.2603	551.615	121449	551.952	233059	552.285	72448.9	552.96	16918.1	553.29	255736	553.63	183802	-1.34365	1.06909	D5A12	13C4	Jurkat	Trypsin	4__MMA__H
0.4	0.02	R	SGPPGPPGGPGMPPGGRGR	G	2 x Methyl:2H(3)13C(1) (R) 1 x Label:13C(1)2H(3) (M) + Oxidation (M)	SGPPGPPGGPGM(+20.02)PPGGR(+18.04)GR(+18.04)	Unambiguous	SGPPGPPGGPGM(1.00)PPGGR(1.00)GR(1.00)	3	1	D130423_009	13162	13162	10	36	1739.92	580.98	580.98	0	0.56	Q92945	FUBP2_HUMAN Far upstream element-binding protein 2 OS=Homo sapiens GN=KHSRP PE=1 SV=4		13129	13240	48.7332	49.1072	578.295	234206	578.631	202899	578.965	87423.7	580.981	165622	581.314	146972	581.65	58734.9	-2.68438	0.707929	D5A12	13C4	Jurkat	Trypsin	411__MMA__H;413__MMA__H
0.39	0.02	-	MARGLGKASGFPAGPSGAELPASGRR	R	1 x Methyl:2H(3)13C(1) (R) 1 x Label:13C(1)2H(3) (M) + Oxidation (M) 1 x Acetylation (Protein N-term)	(+42.01)_M(+20.02)AR(+18.04)GLGKASGFPAGPSGAELPASGRR	Unambiguous	n(1.00)_M(1.00)AR(1.00)GLGKASGFPAGPSGAELPASGRR	3	2	D130424_007	58184	58184	14	100	2577.36	860.81	860.13	2.05	793.45	B0QY89	B0QY89_HUMAN Eukaryotic translation initiation factor 3 subunit L OS=Homo sapiens GN=EIF3L PE=2 SV=1		58122	58146	176.828	176.895	858.803	13845.5	859.125	8397.69	859.46	38945.6	860.135	2788.83	860.476	14326.6	860.812	41586	-1.34365	0.959348	D5A12	13C4	Jurkat	Trypsin	3__MMA__H
0.38	0.02	K	TPSGSRMSAEASARPLRVGSR	V	1 x Methyl:2H(3)13C(1) (R) 1 x Label:13C(1)2H(3) (M) + Oxidation (M)	TPSGSR(+18.04)M(+20.02)SAEASARPLRVGSR	Unambiguous	TPSGSR(1.00)M(1.00)SAEASARPLRVGSR	3	2	D130424_006	42260	42260	11	80	2210.17	737.73	737.73	-0.01	-2.26	C9JKG6	C9JKG6_HUMAN Dynactin subunit 1 (Fragment) OS=Homo sapiens GN=DCTN1 PE=2 SV=1	Q14203;Q14203-4;Q14203-6;	41972	42507	131.811	133.274	736.38	1.13371e+06	736.721	370018	737.053	247136	737.728	280893	738.065	325796	738.398	153560	-1.34365	0.434212	D5A12	13C4	Jurkat	Trypsin	21__MMA__H
0.36	0.03	R	CQQCRDGFFGLSISDRLGCR	R	1 x Methyl:2H(3)13C(1) (R) 2 x Carbamidomethyl (C) 1 x Carbamidomethyl (C) + Ammonia-loss (N-term C)	C(+39.99)QQC(+57.02)RDGFFGLSISDRLGC(+57.02)R(+18.04)	Unambiguous	C(1.00)QQC(1.00)RDGFFGLSISDRLGC(1.00)R(1.00)	3	2	D130424_007	44150	44150	14	76	2432.11	812.03	811.71	0.97	399.24	P55268	LAMB2_HUMAN Laminin subunit beta-2 OS=Homo sapiens GN=LAMB2 PE=1 SV=2		43780	44425	136.854	138.625	810.364	95199.8	810.692	359818	811.032	397728	811.7	190367	812.036	384356	812.37	341334	-1.34073	1.07424	D5A12	13C4	Jurkat	Trypsin	468__MMA__H
0.36	0.03	R	CQQCRDGFFGLSISDRLGCR	R	1 x Methyl:2H(3)13C(1) (R) 2 x Carbamidomethyl (C) 1 x Carbamidomethyl (C) + Ammonia-loss (N-term C)	C(+39.99)QQC(+57.02)RDGFFGLSISDR(+18.04)LGC(+57.02)R	Unambiguous	C(1.00)QQC(1.00)RDGFFGLSISDR(1.00)LGC(1.00)R	3	2	D130424_007	45509	45509	11	76	2432.11	812.37	811.71	1.98	814.93	P55268	LAMB2_HUMAN Laminin subunit beta-2 OS=Homo sapiens GN=LAMB2 PE=1 SV=2		45500	45867	141.596	142.605	810.364	6000.5	810.692	505720	811.026	657174	811.695	223672	812.03	546268	812.365	621591	-1.34073	1.19047	D5A12	13C4	Jurkat	Trypsin	464__MMA__H
0.35	0.03	-	MAETLSGLGDSGAAGAAALSSASSETGTRR	L	1 x Methyl:2H(3)13C(1) (R) 1 x Label:13C(1)2H(3) (M) + Oxidation (M)	M(+20.02)AETLSGLGDSGAAGAAALSSASSETGTR(+18.04)R	Unambiguous	M(1.00)AETLSGLGDSGAAGAAALSSASSETGTR(1.00)R	3	0	D130423_008	43701	43701	16	116	2819.37	941.14	940.8	1.03	363.91	K7ES42	K7ES42_HUMAN Scaffold attachment factor B1 OS=Homo sapiens GN=SAFB PE=4 SV=1	Q15424;Q15424-2;Q15424-3;Q15424-4;	43691	43757	133.9	134.078	939.469	96999.5	939.804	86841	940.138	56071	940.802	83436.4	941.137	95162	941.474	100371	-1.34365	1.1628	D5A12	13C4	Jurkat	Trypsin	29__MMA__H
0.35	0.03	R	DNDCVDGSDEPANCTQMTCGVDEFR	C	3 x Carbamidomethyl (C) 1 x Methyl:2H(3)13C(1) (R) 1 x Label:13C(1)2H(3) (M) + Oxidation (M)	DNDC(+57.02)VDGSDEPANC(+57.02)TQM(+20.02)TC(+57.02)GVDEFR(+18.04)	Unambiguous	DNDC(1.00)VDGSDEPANC(1.00)TQM(1.00)TC(1.00)GVDEFR(1.00)	3	0	D130424_006	37857	37857	3	48	2929.13	977.38	977.38	-0.01	-3	H0YJ88	H0YJ88_HUMAN Low-density lipoprotein receptor-related protein 1 85 kDa subunit (Fragment) OS=Homo sapiens GN=LRP1 PE=2 SV=1	Q07954;	37573	37890	119.763	120.636	976.045	389020	976.378	323450	976.711	176341	977.385	434894	977.717	442061	978.051	377909	-1.34365	1.41185	D5A12	13C4	Jurkat	Trypsin	67__MMA__H
0.34	0.03	R	GQGSGAPGSLASVRGLQGRSMSVPDDAHFSMMVFR	L	1 x Methyl:2H(3)13C(1) (R) 2 x Label:13C(1)2H(3) (M) 1 x Label:13C(1)2H(3) (M) + Oxidation (M)	GQGSGAPGSLASVRGLQGRSM(+20.02)SVPDDAHFSM(+4.02)M(+4.02)VFR(+18.04)	Unambiguous	GQGSGAPGSLASVRGLQGRSM(1.00)SVPDDAHFSM(1.00)M(1.00)VFR(1.00)	3	2	D130424_007	35199	35199	7	136	3637.81	1213.93	1213.61	0.96	262.8	H9KV90	H9KV90_HUMAN SH3 and multiple ankyrin repeat domains protein 1 OS=Homo sapiens GN=SHANK1 PE=2 SV=1	Q9Y566;Q9Y566-3;	35120	35140	113.073	113.127	1212.25	104913	1212.58	99188.4	1212.91	66728.9	1213.59	83735.5	1213.92	30998.4	1214.27	30601.3	-1.34949	0.536628	D5A12	13C4	Jurkat	Trypsin	76__MMA__H
0.34	0.03	R	MGMGNNYSGGYGTPDGLGGYGRGGGGSGGYYGQGGMSGGGWRGMY	-	2 x Dimethyl:2H(6)13C(2) (R) 4 x Label:13C(1)2H(3) (M)	M(+4.02)GM(+4.02)GNNYSGGYGTPDGLGGYGR(+36.08)GGGGSGGYYGQGGM(+4.02)SGGGWR(+36.08)GM(+4.02)Y	Unambiguous	M(1.00)GM(1.00)GNNYSGGYGTPDGLGGYGR(1.00)GGGGSGGYYGQGGM(1.00)SGGGWR(1.00)GM(1.00)Y	4	2	D130423_010	35717	35717	8	88	4404.98	1102.25	1102.25	0	0.44	B4DHY1	B4DHY1_HUMAN Heterogeneous nuclear ribonucleoprotein H3 OS=Homo sapiens GN=HNRNPH3 PE=2 SV=1	P31942;P31942-2;P31942-3;P31942-4;	35684	35877	113.447	113.981	1098.23	283405	1098.48	225940	1098.73	166521	1102.25	202164	1102.51	217873	1102.76	175723	-4.03095	0.881477	D5A12	13C4	Jurkat	Trypsin	215__DMA__H;235__DMA__H
0.34	0.03	R	LVVQQACQADTGEYSCEAGGQR	L	2 x Carbamidomethyl (C) 1 x Methyl:2H(3)13C(1) (R)	LVVQQAC(+57.02)QADTGEYSC(+57.02)EAGGQR(+18.04)	Unambiguous	LVVQQAC(1.00)QADTGEYSC(1.00)EAGGQR(1.00)	3	0	D130424_007	44562	44562	7	42	2444.1	815.71	815.71	0	-2	Q5VST9	OBSCN_HUMAN Obscurin OS=Homo sapiens GN=OBSCN PE=1 SV=3	H3BPX2;Q5VST9-2;Q5VST9-3;Q5VST9-5;Q5VST9-6;	44496	44823	138.822	139.724	814.366	192245	814.698	308038	815.034	203254	815.702	280470	816.039	397472	816.371	290380	-1.34073	1.37636	D5A12	13C4	Jurkat	Trypsin	1520__MMA__H
0.33	0.03	-	MPAMPSSGPGDTSSSAAEREEDR	K	1 x Methyl:2H(3)13C(1) (R) 2 x Label:13C(1)2H(3) (M) 1 x Acetylation (Protein N-term)	(+42.01)_M(+4.02)PAM(+4.02)PSSGPGDTSSSAAEREEDR(+18.04)	Unambiguous	n(1.00)_M(1.00)PAM(1.00)PSSGPGDTSSSAAEREEDR(1.00)	3	1	D130424_007	43748	43748	12	88	2432.09	811.7	811.7	0	-0.41	F8WE91	F8WE91_HUMAN DNA (cytosine-5)-methyltransferase 3A OS=Homo sapiens GN=DNMT3A PE=2 SV=1	Q9Y6K1;Q9Y6K1-3;	43368	43995	135.717	137.443	810.364	146371	810.698	260464	811.032	209718	811.706	177731	812.036	217311	812.37	176235	-1.34657	0.926564	D5A12	13C4	Jurkat	Trypsin	23__MMA__H
0.32	0.03	R	ACEMNGEECAEDLRMLDASGEK	M	1 x Methyl:2H(3)13C(1) (R) 2 x Carbamidomethyl (C) 1 x Label:13C(1)2H(3) (M) 1 x Label:13C(1)2H(3) (M) + Oxidation (M)	AC(+57.02)EM(+4.02)NGEEC(+57.02)AEDLR(+18.04)M(+20.02)LDASGEK	Unambiguous	AC(1.00)EM(1.00)NGEEC(1.00)AEDLR(1.00)M(1.00)LDASGEK	3	1	D130424_005	45695	45695	12	84	2556.09	853.03	853.04	-0.02	-8.61	Q13422	IKZF1_HUMAN DNA-binding protein Ikaros OS=Homo sapiens GN=IKZF1 PE=1 SV=1	Q13422-3;Q13422-4;Q13422-5;Q13422-7;Q69BM4;	45697	45752	142.022	142.173	851.691	160020	852.028	149751	852.364	46158.6	853.037	185382	853.368	54116.8	853.699	26110	-1.34657	0.746241	D5A12	13C4	Jurkat	Trypsin	83__MMA__H
0.32	0.03	R	GGGAFVQNSQPVAVRGGGGK	Q	1 x Methyl:2H(3)13C(1) (R)	GGGAFVQNSQPVAVR(+18.04)GGGGK	Unambiguous	GGGAFVQNSQPVAVR(1.00)GGGGK	3	1	D130423_008	16009	16009	13	76	1859.99	621.34	621	1.01	543.55	P33176	KINH_HUMAN Kinesin-1 heavy chain OS=Homo sapiens GN=KIF5B PE=1 SV=1		15997	16040	57.1071	57.2374	619.664	124686	620	68114.1	620.325	38021.2	621.004	136789	621.338	137207	621.673	31485.2	-1.34073	1.32345	D5A12	13C4	Jurkat	Trypsin	956__MMA__H
0.32	0.03	R	RGGMIVDPLR	S	1 x Methyl:2H(3)13C(1) (R) 1 x Label:13C(1)2H(3) (M) + Oxidation (M)	R(+18.04)GGM(+20.02)IVDPLR	Unambiguous	R(1.00)GGM(1.00)IVDPLR	3	0	D130424_005	25425	25425	11	18	1150.67	384.56	384.56	0	0.85	Q5QPM7	Q5QPM7_HUMAN Proteasome inhibitor PI31 subunit OS=Homo sapiens GN=PSMF1 PE=2 SV=2	E7ER20;F5H4Z3;H0Y555;Q92530;	25401	25734	85.5996	86.5511	383.219	478357	383.553	388729	383.887	95460.6	384.564	592182	384.899	321583	385.232	99383.4	-1.34365	1.05257	D5A12	13C4	Jurkat	Trypsin	143__MMA__H
0.31	0.03	R	GPPGMRGAKGRR	G	1 x Methyl:2H(3)13C(1) (R) 1 x Label:13C(1)2H(3) (M) + Oxidation (M)	GPPGM(+20.02)RGAKGR(+18.04)R	Unambiguous	GPPGM(1.00)RGAKGR(1.00)R	3	2	D130424_005	23795	23795	15	44	1276.73	426.58	426.58	-0.01	-7.05	Q8IZC6	CORA1_HUMAN Collagen alpha-1(XXVII) chain OS=Homo sapiens GN=COL27A1 PE=2 SV=1	Q8IZC6-2;	23802	23905	81.0551	81.3401	425.239	503554	425.573	155769	425.907	34047.8	426.583	196714	426.918	105435	427.248	32677	-1.34365	0.482895	D5A12	13C4	Jurkat	Trypsin	1064__MMA__H
0.31	0.03	R	SSSSSSSSSSSSSSSSSSSSSSSSSDGRK	K	1 x Methyl:2H(3)13C(1) (R)	SSSSSSSSSSSSSSSSSSSSSSSSSDGR(+18.04)K	Unambiguous	SSSSSSSSSSSSSSSSSSSSSSSSSDGR(1.00)K	4	0	D130423_010	25797	25797	23	168	2668.09	668.53	668.03	1.98	741.35	B3V0L1	B3V0L1_HUMAN ADP-ribosylation factor-like protein 6-interacting protein 4 OS=Homo sapiens GN=ARL6IP4 PE=2 SV=1	F5GYV5;F5H3A0;F5H7X4;F8WCT1;F8WEP2;H7BZV4;Q66PJ3;Q66PJ3-2;Q66PJ3-3;Q66PJ3-4;Q66PJ3-5;	25808	26062	86.1304	86.8266	667.015	61747.8	667.263	559851	667.513	613887	668.016	316153	668.275	361651	668.529	295649	-1.00555	0.787912	D5A12	13C4	Jurkat	Trypsin	90__MMA__H
0.3	0.03	R	QVVMLLTAGSGGRGGGGGRR	Q	1 x Methyl:2H(3)13C(1) (R) 1 x Label:13C(1)2H(3) (M) 1 x Gln->pyro-Glu (N-term Q)	Q(+-17.03)VVM(+4.02)LLTAGSGGR(+18.04)GGGGGRR	Unambiguous	Q(1.00)VVM(1.00)LLTAGSGGR(1.00)GGGGGRR	3	1	D130423_009	28715	28715	15	76	1890.04	631.02	631.02	0	-1.06	Q9H6R0	DHX33_HUMAN Putative ATP-dependent RNA helicase DHX33 OS=Homo sapiens GN=DHX33 PE=1 SV=2	I3L0M5;Q05BE5;	28734	28835	94.1052	94.3733	629.677	438713	630.011	415369	630.345	269833	631.021	313864	631.356	311874	631.687	171933	-1.34365	0.709726	D5A12	13C4	Jurkat	Trypsin	33__MMA__H
0.3	0.03	R	AAFPQGGRGR	G	2 x Methyl:2H(3)13C(1) (R)	AAFPQGGR(+18.04)GR(+18.04)	Unambiguous	AAFPQGGR(1.00)GR(1.00)	3	1	D130423_010	9092	9092	11	36	1051.61	351.54	351.54	0	-0.95	Q16630	CPSF6_HUMAN Cleavage and polyadenylation specificity factor subunit 6 OS=Homo sapiens GN=CPSF6 PE=1 SV=2	Q16630-2;	9066	9195	35.6051	35.9893	348.862	542741	349.196	300357	349.53	76051.9	351.542	395868	351.877	141313	352.211	52095.5	-2.68146	0.641111	D5A12	13C4	Jurkat	Trypsin	202__MMA__H;204__MMA__H
0.29	0.03	R	MGAGMGFGLER	M	1 x Methyl:2H(3)13C(1) (R) 2 x Label:13C(1)2H(3) (M)	M(+4.02)GAGM(+4.02)GFGLER(+18.04)	Unambiguous	M(1.00)GAGM(1.00)GFGLER(1.00)	2	0	D130424_005	18445	18445	6	20	1150.59	576.31	576.3	0.01	5.21	P52272	HNRPM_HUMAN Heterogeneous nuclear ribonucleoprotein M OS=Homo sapiens GN=HNRNPM PE=1 SV=3	M0QZM1;M0R2I7;P52272-2;	18367	18552	65.179	65.7287	574.29	467579	574.793	345013	575.293	101602	576.307	676564	576.807	368024	577.307	94806.9	-2.01986	1.24634	D5A12	13C4	Jurkat	Trypsin	264__MMA__H
0.29	0.03	R	AILPAPVNVGRGSSMGLPR	A	1 x Methyl:2H(3)13C(1) (R) 1 x Label:13C(1)2H(3) (M) + Oxidation (M)	AILPAPVNVGRGSSM(+20.02)GLPR(+18.04)	Unambiguous	AILPAPVNVGRGSSM(1.00)GLPR(1.00)	3	1	D130423_008	27098	27098	11	36	1929.1	644.04	644.04	0	-0.51	Q12766	HMGX3_HUMAN HMG domain-containing protein 3 OS=Homo sapiens GN=HMGXB3 PE=2 SV=2	E9PEK0;Q12766-2;	27082	27176	88.3708	88.6287	642.697	142860	643.033	91527	643.366	90322.7	644.04	61069	644.377	90764.1	644.71	29078.8	-1.34365	0.55715	D5A12	13C4	Jurkat	Trypsin	505__MMA__H
0.29	0.03	R	GRGVGPPRGALVR	G	3 x Methyl:2H(3)13C(1) (R)	GR(+18.04)GVGPPR(+18.04)GALVR(+18.04)	Unambiguous	GR(1.00)GVGPPR(1.00)GALVR(1.00)	4	2	D130424_006	20739	20739	9	24	1344.88	337.48	337.23	0	-0.73	Q07666	KHDR1_HUMAN KH domain-containing, RNA-binding, signal transduction-associated protein 1 OS=Homo sapiens GN=KHDRBS1 PE=1 SV=1	Q07666-2;Q07666-3;	20725	21138	71.8859	73.0687	334.209	365875	334.461	241952	334.711	79884	337.227	273138	337.477	220411	337.727	200403	-3.01664	1.00907	D5A12	13C4	Jurkat	Trypsin	304__MMA__H;310__MMA__H;315__MMA__H
0.29	0.04	K	IQGDDMPGTGVEDMGNCKTMSRAESGADTR	A	1 x Carbamidomethyl (C) 1 x Methyl:2H(3)13C(1) (R) 1 x Label:13C(1)2H(3) (M) 2 x Label:13C(1)2H(3) (M) + Oxidation (M)	IQGDDM(+20.02)PGTGVEDM(+20.02)GNC(+57.02)KTM(+4.02)SR(+18.04)AESGADTR	Unambiguous	IQGDDM(1.00)PGTGVEDM(1.00)GNC(1.00)KTM(1.00)SR(1.00)AESGADTR	3	2	D130424_007	39182	39182	11	116	3247.44	1083.5	1083.49	0.02	7.39	F8W8Y7	F8W8Y7_HUMAN Armadillo repeat-containing X-linked protein 4 OS=Homo sapiens GN=ARMCX4 PE=2 SV=2		39144	39202	124.179	124.337	1082.15	129181	1082.49	124194	1082.83	85050.8	1083.5	123015	1083.83	98346.5	1084.17	51709.5	-1.34949	0.806887	D5A12	13C4	Jurkat	Trypsin	309__MMA__H
0.28	0.04	R	EASCRDKATTSGSNSISVR	A	1 x Methyl:2H(3)13C(1) (R) 1 x Carbamidomethyl (C) 1 x Glu->pyro-Glu (N-term E)	E(+-18.01)ASC(+57.02)R(+18.04)DKATTSGSNSISVR	Unambiguous	E(1.00)ASC(1.00)R(1.00)DKATTSGSNSISVR	3	2	D130423_008	21054	21054	13	72	2024.98	676.34	676	1.02	505.19	F5H2H5	F5H2H5_HUMAN Ankyrin repeat and LEM domain-containing protein 2 OS=Homo sapiens GN=ANKLE2 PE=2 SV=1	Q86XL3;	21036	21257	71.6447	72.2504	674.67	8456.29	675.001	362690	675.334	348183	676.004	99470.4	676.342	228871	676.676	353105	-1.34073	0.947336	D5A12	13C4	Jurkat	Trypsin	562__MMA__H
0.28	0.04	M	SGRGAGGFPLPPLSPGGGAVAAALGAPPPPAGPGMLPGPALR	G	1 x Methyl:2H(3)13C(1) (R) 1 x Label:13C(1)2H(3) (M) 1 x Acetylation (Protein N-term)	(+42.01)_SGR(+18.04)GAGGFPLPPLSPGGGAVAAALGAPPPPAGPGM(+4.02)LPGPALR	Unambiguous	n(1.00)_SGR(1.00)GAGGFPLPPLSPGGGAVAAALGAPPPPAGPGM(1.00)LPGPALR	3	1	D130423_009	44944	44944	8	164	3774.06	1259.02	1259.03	-0.02	-4.24	Q92925	SMRD2_HUMAN SWI\SNF-related matrix-associated actin-dependent regulator of chromatin subfamily D member 2 OS=Homo sapiens GN=SMARCD2 PE=1 SV=3	J3KT18;J3QS33;Q92925-2;	44914	44947	138.659	138.749	1257.69	15916.8	1258.02	63269.5	1258.35	61930.5	1259.02	19613.5	1259.36	27829	1259.7	47539.1	-1.34365	0.673071	D5A12	13C4	Jurkat	Trypsin	4__MMA__H
0.28	0.04	R	KLLEGEECR	M	1 x Methyl:2H(3)13C(1) (R) 1 x Carbamidomethyl (C)	KLLEGEEC(+57.02)R(+18.04)	Unambiguous	KLLEGEEC(1.00)R(1.00)	2	0	D130423_008	9973	9973	5	16	1150.59	576.31	576.3	0.01	4.35	F8W1S1	F8W1S1_HUMAN Keratin, type II cytoskeletal 74 OS=Homo sapiens GN=KRT74 PE=2 SV=1	H0YI76;H0YIC5;O95678;P02538;P04259;P12036;P12036-2;P13647;P35908;P48668;Q01546;Q7RTS7;Q86Y46;	9974	10052	37.9535	38.2162	574.295	602721	574.795	344187	575.295	87934.8	576.305	600108	576.807	298514	577.31	81621.3	-2.01109	0.947239	D5A12	13C4	Jurkat	Trypsin	466__MMA__H
0.27	0.04	R	SSAGGGGEPGEGAYSQPGYHVRDR	D	2 x Methyl:2H(3)13C(1) (R)	SSAGGGGEPGEGAYSQPGYHVR(+18.04)DR(+18.04)	Unambiguous	SSAGGGGEPGEGAYSQPGYHVR(1.00)DR(1.00)	3	1	D130423_010	31609	31609	14	92	2426.14	810.39	809.72	2.01	829.3	E7ESJ3	E7ESJ3_HUMAN Ankyrin repeat domain-containing protein 26 OS=Homo sapiens GN=ANKRD26 PE=2 SV=1	Q9UPS8;Q9UPS8-3;	31591	31612	102.104	102.161	807.043	37215.1	807.38	16753.3	807.717	79560.7	809.724	89797.7	810.057	13555.9	810.391	102809	-2.68146	1.54395	D5A12	13C4	Jurkat	Trypsin	43__MMA__H;45__MMA__H
0.26	0.04	R	RTDPECTAPIKK	Q	1 x Methyl:2H(3)13C(1) (R) 1 x Carbamidomethyl (C)	R(+18.04)TDPEC(+57.02)TAPIKK	Unambiguous	R(1.00)TDPEC(1.00)TAPIKK	2	0	D130423_010	17359	17359	8	22	1432.76	717.39	717.39	0.01	7.68	Q8N1G2	MTR1_HUMAN Cap-specific mRNA (nucleoside-2'-O-)-methyltransferase 1 OS=Homo sapiens GN=FTSJD2 PE=1 SV=1	Q5T7F5;	17362	17402	62.0551	62.1774	715.384	158382	715.883	158362	716.388	48979.5	717.394	129244	717.895	96399.7	718.393	19232.9	-2.01109	0.669568	D5A12	13C4	Jurkat	Trypsin	4__MMA__H
0.26	0.04	-	MEGGMAAYPVATR	E	1 x Methyl:2H(3)13C(1) (R) 2 x Label:13C(1)2H(3) (M) + Oxidation (M)	M(+20.02)EGGM(+20.02)AAYPVATR(+18.04)	Unambiguous	M(1.00)EGGM(1.00)AAYPVATR(1.00)	2	0	D130424_006	23736	23736	6	24	1410.69	706.35	706.35	0	-0.69	Q9BTK2	YX002_HUMAN Putative uncharacterized protein LOC642776 OS=Homo sapiens PE=5 SV=2		23337	23788	79.5643	80.9007	704.34	2.60459e+06	704.841	2.00932e+06	705.343	825317	706.352	2.62507e+06	706.855	1.92741e+06	707.355	751774	-2.01986	0.975184	D5A12	13C4	Jurkat	Trypsin	13__MMA__H
0.26	0.04	R	GPGGPRGIVGGGMMRDRDGR	G	1 x Methyl:2H(3)13C(1) (R) 1 x Label:13C(1)2H(3) (M) 1 x Label:13C(1)2H(3) (M) + Oxidation (M)	GPGGPRGIVGGGM(+20.02)M(+4.02)R(+18.04)DRDGR	Unambiguous	GPGGPRGIVGGGM(1.00)M(1.00)R(1.00)DRDGR	3	3	D130423_009	26473	26473	27	76	2039.06	681.02	680.69	0.99	484.54	Q9UN86	G3BP2_HUMAN Ras GTPase-activating protein-binding protein 2 OS=Homo sapiens GN=G3BP2 PE=1 SV=2	Q9UN86-2;	26057	26785	86.6251	88.6437	679.344	52354.3	679.673	798236	680.004	706778	680.681	216305	681.023	693553	681.355	686851	-1.34657	1.02526	D5A12	13C4	Jurkat	Trypsin	447__MMA__H
0.26	0.04	R	GRGGIPGTGRGQPEK	K	2 x Methyl:2H(3)13C(1) (R)	GR(+18.04)GGIPGTGR(+18.04)GQPEK	Unambiguous	GR(1.00)GGIPGTGR(1.00)GQPEK	4	2	D130424_007	16227	16227	11	28	1501.85	376.47	376.47	0	0.65	Q9Y4Z0	LSM4_HUMAN U6 snRNA-associated Sm-like protein LSm4 OS=Homo sapiens GN=LSM4 PE=1 SV=1		16180	16373	59.2476	59.7733	374.458	342399	374.709	204620	374.961	119661	376.47	273337	376.721	189387	376.971	77179.9	-2.01109	0.80984	D5A12	13C4	Jurkat	Trypsin	117__MMA__H;125__MMA__H
1	0	R	DGMDNQGGYGSVGR	M	1 x Label:13C(4) (M) 1 x Methyl (R)	DGM(+4.01)DNQGGYGSVGR(+14.02)	Unambiguous	DGM(1.00)DNQGGYGSVGR(1.00)	2	0	D130424_009	26634	26634	14	26	1429.6	715.81	715.81	0.01	5.64	P31942	HNRH3_HUMAN Heterogeneous nuclear ribonucleoprotein H3 OS=Homo sapiens GN=HNRNPH3 PE=1 SV=2	B4DHY1;P31942-2;P31942-3;P31942-4;	26624	26643	89.6272	89.6793	715.811	237030	716.312	187139	716.812	24944	717.828	152890	718.325	93507.4	718.828	43451.7	2.01548	0.645383	MeR4100	13C4	Jurkat	Trypsin	193__MMA__L
1	0	K	QEMASASSSQR	G	1 x Label:13C(4) (M) 1 x Methyl (R)	QEM(+4.01)ASASSSQR(+14.02)	Unambiguous	QEM(1.00)ASASSSQR(1.00)	2	0	D130424_011	15328	15328	11	20	1198.54	600.28	600.28	0	-0.81	P09651	ROA1_HUMAN Heterogeneous nuclear ribonucleoprotein A1 OS=Homo sapiens GN=HNRNPA1 PE=1 SV=5	F8VTQ5;F8VZ49;F8W6I7;H0YH80;P09651-2;P09651-3;Q32P51;	15238	15406	56.2634	56.7471	600.28	665897	600.779	375498	601.283	144674	602.294	488566	602.796	268809	603.298	68895.6	2.01548	0.696647	MeR4100	13C4	Jurkat	Trypsin	145__MMA__L
1	0	M	AAPLLHTRLPGDAAASSSAVKK	L	1 x Methyl (R) 1 x Acetylation (Protein N-term)	(+42.01)_AAPLLHTR(+14.02)LPGDAAASSSAVKK	Unambiguous	n(1.00)_AAPLLHTR(1.00)LPGDAAASSSAVKK	4	1	D130423_003	24965	24965	20	42	2216.23	555.07	555.06	0	1.32	F5H148	F5H148_HUMAN RNA polymerase I-specific transcription initiation factor RRN3 OS=Homo sapiens GN=RRN3 PE=2 SV=1	H3BMT1;Q3MHU9;Q9NYV6;	24896	24999	82.317	82.5973	555.065	180256	555.315	177768	555.565	143883	556.071	125947	556.32	125983	556.572	117820	1.00555	0.73669	MeR4100	13C4	Jurkat	Trypsin	9__MMA__L
1	0	R	GTIQSSPQNRFPCQPFQSPSSWLSGK	A	1 x Carbamidomethyl (C) 1 x Methyl (R)	GTIQSSPQNR(+14.02)FPC(+57.02)QPFQSPSSWLSGK	Unambiguous	GTIQSSPQNR(1.00)FPC(1.00)QPFQSPSSWLSGK	3	1	D130423_003	35332	35332	13	50	2934.41	979.14	979.14	-0.01	-4.08	Q8N3J3	CQ053_HUMAN Uncharacterized protein C17orf53 OS=Homo sapiens GN=C17orf53 PE=1 SV=1	Q8N3J3-3;Q8N3J3-4;	35289	35370	110.653	110.872	979.144	94975.4	979.48	160181	979.813	155769	980.483	163308	980.819	187864	981.154	109739	1.34073	1.12164	MeR4100	13C4	Jurkat	Trypsin	295__MMA__L
1	0	R	GGPPGPPISRGLPLVDDGGWNTVPISK	G	1 x Methyl (R)	GGPPGPPISR(+14.02)GLPLVDDGGWNTVPISK	Unambiguous	GGPPGPPISR(1.00)GLPLVDDGGWNTVPISK	3	1	D130423_003	39275	39275	16	52	2696.43	900.49	899.82	-0.01	-4.07	H7C044	H7C044_HUMAN Eukaryotic translation initiation factor 4 gamma 1 (Fragment) OS=Homo sapiens GN=EIF4G1 PE=4 SV=1	E7EUU4;E7EX73;E9PGM1;Q04637;Q04637-3;Q04637-4;Q04637-5;Q04637-6;Q04637-7;Q04637-8;Q04637-9;	39248	39323	121.409	121.613	899.817	82399.4	900.149	140226	900.482	104872	901.155	80511.3	901.49	103848	901.829	71510.8	1.34073	0.781287	MeR4100	13C4	Jurkat	Trypsin	1003__MMA__L
1	0	R	MGAGMGFGLERMAAPIDR	V	1 x Label:13C(4) (M) + Oxidation (M) 2 x Label:13C(4) (M) 1 x Methyl (R)	M(+4.01)GAGM(+4.01)GFGLER(+14.02)M(+20.01)AAPIDR	Unambiguous	M(1.00)GAGM(1.00)GFGLER(1.00)M(1.00)AAPIDR	3	1	D130423_003	27820	27820	15	34	1920.94	641.32	641.32	0	0.51	M0QZM1	M0QZM1_HUMAN Heterogeneous nuclear ribonucleoprotein M (Fragment) OS=Homo sapiens GN=HNRNPM PE=4 SV=1	M0R2I7;P52272;P52272-2;	27725	27756	90.0217	90.1075	641.32	72743.2	641.655	43354.2	641.99	38468.3	642.67	93394.4	643.006	68571.1	643.335	35565.2	1.34949	1.27797	MeR4100	13C4	Jurkat	Trypsin	264__MMA__L
1	0	K	SGNFGGSRNMGGPYGGGNYGPGGSGGSGGYGGR	S	1 x Label:13C(4) (M) + Oxidation (M) 1 x Methyl (R)	SGNFGGSR(+14.02)NM(+20.01)GGPYGGGNYGPGGSGGSGGYGGR	Unambiguous	SGNFGGSR(1.00)NM(1.00)GGPYGGGNYGPGGSGGSGGYGGR	3	1	D130423_003	18576	18576	13	64	2985.25	996.09	996.09	0.01	2.04	P22626	ROA2_HUMAN Heterogeneous nuclear ribonucleoproteins A2\B1 OS=Homo sapiens GN=HNRNPA2B1 PE=1 SV=2	P22626-2;	18577	18630	64.708	64.855	996.095	144124	996.43	229383	996.766	138236	997.438	145477	997.774	142449	998.103	145405	1.34365	0.846774	MeR4100	13C4	Jurkat	Trypsin	325__MMA__L
1	0	R	QLRYQQPGPGSSPSSFLLK	Q	1 x Methyl (R)	QLR(+14.02)YQQPGPGSSPSSFLLK	Unambiguous	QLR(1.00)YQQPGPGSSPSSFLLK	3	1	D130424_009	36435	36435	18	36	2103.11	702.38	702.04	-0.01	-2.9	H0YCK3	H0YCK3_HUMAN Double-stranded RNA-specific adenosine deaminase (Fragment) OS=Homo sapiens GN=ADAR PE=2 SV=1	E7ENU4;P55265;P55265-2;P55265-3;P55265-4;	36483	36489	117.476	117.494	702.046	114095	702.38	75866.2	702.716	76993.3	703.383	178623	703.72	98350.4	704.056	66294.9	1.34073	1.28587	MeR4100	13C4	Jurkat	Trypsin	69__MMA__L
1	0	R	RGNMPQRGGGGGGSGGIGYPYPR	A	1 x Label:13C(4) (M) + Oxidation (M) 2 x Dimethyl (R) 1 x Methyl (R)	R(+28.03)GNM(+20.01)PQR(+28.03)GGGGGGSGGIGYPYPR(+14.02)	Unambiguous	R(1.00)GNM(1.00)PQR(1.00)GGGGGGSGGIGYPYPR(1.00)	4	1	D130424_009	23365	23365	17	44	2337.15	585.3	585.29	0.01	2.51	Q00839	HNRPU_HUMAN Heterogeneous nuclear ribonucleoprotein U OS=Homo sapiens GN=HNRNPU PE=1 SV=6	Q00839-2;	22952	23660	79.1302	81.1368	585.299	708717	585.548	926033	585.8	668331	590.328	679145	590.579	737265	590.828	476087	5.02992	0.821724	MeR4100	13C4	Jurkat	Trypsin	733__DMA__L;739__DMA__L;755__MMA__L
1	0	R	AMTKDNNLLGKFELTGIPPAPR	G	1 x Label:13C(4) (M) 1 x Methyl (R)	AM(+4.01)TKDNNLLGKFELTGIPPAPR(+14.02)	Unambiguous	AM(1.00)TKDNNLLGKFELTGIPPAPR(1.00)	4	2	D130423_003	34491	34491	16	42	2400.3	601.33	601.08	-0.01	-3.36	E9PS65	E9PS65_HUMAN Heat shock cognate 71 kDa protein (Fragment) OS=Homo sapiens GN=HSPA8 PE=2 SV=1	A8K7Q2;E9PKE3;E9PNE6;P11142;	34424	34944	108.303	109.711	601.083	2.39828e+06	601.335	3.07604e+06	601.583	2.17712e+06	602.091	2.22666e+06	602.34	2.55129e+06	602.592	1.86177e+06	1.00774	0.867775	MeR4100	13C4	Jurkat	Trypsin	233__MMA__L
1	0	R	SAGLQGSNPTIFPR	A	1 x Methyl (R)	SAGLQGSNPTIFPR(+14.02)	Unambiguous	SAGLQGSNPTIFPR(1.00)	2	0	D130424_009	35418	35418	15	26	1457.76	730.39	729.89	-0.01	-4.77	P0CG12	CTF8A_HUMAN Chromosome transmission fidelity protein 8 homolog isoform 2 OS=Homo sapiens GN=CHTF8 PE=1 SV=1		35415	35567	114.502	114.923	729.889	304221	730.39	256771	730.891	92931.7	731.899	244223	732.401	201469	732.905	44004.4	2.01109	0.74886	MeR4100	13C4	Jurkat	Trypsin	401__MMA__L
1	0	R	QAQLQELTYLNGGSENADVPVVR	G	1 x Methyl (R)	QAQLQELTYLNGGSENADVPVVR(+14.02)	Unambiguous	QAQLQELTYLNGGSENADVPVVR(1.00)	2	0	D130424_011	46010	46010	10	44	2514.27	1258.65	1258.14	0	1.55	E5RG12	E5RG12_HUMAN KH domain-containing, RNA-binding, signal transduction-associated protein 3 (Fragment) OS=Homo sapiens GN=KHDRBS3 PE=2 SV=1	E5RJZ9;H0YAQ1;H0YAQ3;O75525;O75525-2;	45995	46040	142.613	142.737	1258.14	27613.9	1258.65	114800	1259.15	50274.1	1260.15	58202.5	1260.65	80011.6	1261.15	39861.9	2.01109	0.924169	MeR4100	13C4	Jurkat	Trypsin	160__MMA__L
1	0	K	STNVTVAAARGIK	R	1 x Methyl (R)	STNVTVAAAR(+14.02)GIK	Unambiguous	STNVTVAAAR(1.00)GIK	2	1	D130424_011	23018	23018	12	24	1300.75	651.38	651.38	0	2.35	Q5BKZ1-3	ZN326_HUMAN Isoform 3 of DBIRD complex subunit ZNF326 OS=Homo sapiens GN=ZNF326	Q5BKZ1;	22952	23423	78.0498	79.4365	651.381	1.74839e+06	651.881	1.23348e+06	652.383	469185	653.392	1.35859e+06	653.891	876461	654.394	321340	2.01109	0.740758	MeR4100	13C4	Jurkat	Trypsin	235__MMA__L
1	0	K	APVTVTSLPAGVRMVVPTQSAQGTVIGSSPQMSGMAALAAAAAATQK	L	1 x Label:13C(4) (M) + Oxidation (M) 2 x Label:13C(4) (M) 1 x Methyl (R)	APVTVTSLPAGVR(+14.02)M(+4.01)VVPTQSAQGTVIGSSPQM(+4.01)SGM(+20.01)AALAAAAAATQK	Unambiguous	APVTVTSLPAGVR(1.00)M(1.00)VVPTQSAQGTVIGSSPQM(1.00)SGM(1.00)AALAAAAAATQK	4	1	D130423_003	42966	42966	15	92	4521.38	1131.6	1131.35	0	-0.43	A6NEM2	A6NEM2_HUMAN HCF N-terminal chain 5 OS=Homo sapiens GN=HCFC1 PE=2 SV=2	P51610;P51610-2;P51610-4;	42947	42972	131.656	131.725	1131.35	26630.7	1131.6	79844.4	1131.85	113609	1132.36	77805.3	1132.61	24773.1	1132.87	26268.5	1.01212	0.585444	MeR4100	13C4	Jurkat	Trypsin	524__MMA__L
1	0	R	GGNFGFGDSRGGGGNFGPGPGSNFR	G	2 x Methyl (R)	GGNFGFGDSR(+14.02)GGGGNFGPGPGSNFR(+14.02)	Unambiguous	GGNFGFGDSR(1.00)GGGGNFGPGPGSNFR(1.00)	3	1	D130423_003	28418	28418	13	48	2399.07	800.7	800.7	0.01	4.17	P22626-2	ROA2_HUMAN Isoform A2 of Heterogeneous nuclear ribonucleoproteins A2\B1 OS=Homo sapiens GN=HNRNPA2B1	P22626;	28397	28442	91.8498	91.9721	800.698	50855.6	801.036	90943.8	801.37	74984.3	803.38	84390.5	803.714	113833	804.05	63904.6	2.68146	1.20917	MeR4100	13C4	Jurkat	Trypsin	213__MMA__L;228__MMA__L
1	0	R	MGAGMGFGLER	M	2 x Label:13C(4) (M) 1 x Methyl (R)	M(+4.01)GAGM(+4.01)GFGLER(+14.02)	Unambiguous	M(1.00)GAGM(1.00)GFGLER(1.00)	2	0	D130424_009	36442	36442	15	20	1146.55	574.28	574.28	0	2.56	P52272-2	HNRPM_HUMAN Isoform 2 of Heterogeneous nuclear ribonucleoprotein M OS=Homo sapiens GN=HNRNPM	M0QZM1;M0R2I7;P52272;	36303	36753	116.972	118.223	574.286	1.03676e+06	574.785	504039	575.283	194576	576.305	988404	576.807	503383	577.304	188910	2.01986	0.968491	MeR4100	13C4	Jurkat	Trypsin	264__MMA__L
1	0	R	SDFFLEGPFMPPR	M	1 x Label:13C(4) (M) 1 x Methyl (R)	SDFFLEGPFM(+4.01)PPR(+14.02)	Unambiguous	SDFFLEGPFM(1.00)PPR(1.00)	2	0	D130424_013	52560	52560	9	24	1556.75	779.39	779.38	0.01	6.43	D3DQV9	D3DQV9_HUMAN Eukaryotic translation initiation factor 4 gamma 2 (Fragment) OS=Homo sapiens GN=EIF4G2 PE=2 SV=1	H0Y3P2;H0YCH5;P78344;P78344-2;	52524	52588	164.686	164.862	779.384	85912.3	779.886	64976.4	780.397	11440.9	781.396	79858.4	781.904	69692.4	782.402	75937.2	2.01548	1.38908	MeR4100	13C4	Jurkat	Trypsin	360__MMA__L
1	0	R	LAMDFGGAGAAQQGLTDSCQSGGVPTAVQNLAPR	A	1 x Label:13C(4) (M) + Oxidation (M) 1 x Carbamidomethyl (C) 1 x Methyl (R)	LAM(+20.01)DFGGAGAAQQGLTDSC(+57.02)QSGGVPTAVQNLAPR(+14.02)	Unambiguous	LAM(1.00)DFGGAGAAQQGLTDSC(1.00)QSGGVPTAVQNLAPR(1.00)	3	0	D130424_009	45958	45958	20	132	3378.61	1127.22	1127.21	0.03	7.7	Q13310	PABP4_HUMAN Polyadenylate-binding protein 4 OS=Homo sapiens GN=PABPC4 PE=1 SV=1	H0Y5F5;H0Y6X6;Q13310-3;	45874	46094	143.327	143.93	1127.21	169321	1127.55	257060	1127.88	245969	1128.55	185143	1128.89	217038	1129.22	202426	1.34365	0.899243	MeR4100	13C4	Jurkat	Trypsin	427__MMA__L
1	0	R	SSGPYGGGGQYFAKPR	N	1 x Methyl (R)	SSGPYGGGGQYFAKPR(+14.02)	Unambiguous	SSGPYGGGGQYFAKPR(1.00)	2	0	D130424_009	26151	26151	13	30	1641.79	822.91	821.9	0	0	P09651	ROA1_HUMAN Heterogeneous nuclear ribonucleoprotein A1 OS=Homo sapiens GN=HNRNPA1 PE=1 SV=5	F8W6I7;H0YH80;P09651-2;P09651-3;	26108	26140	88.1776	88.2623	821.901	213301	822.405	131409	822.908	13749	823.911	110719	824.416	117310	824.921	52264.7	2.01109	0.781939	MeR4100	13C4	Jurkat	Trypsin	300__MMA__L
1	0	K	KAVQGGGATPVVGAVQGPVPGMPPMTQAPR	L	2 x Label:13C(4) (M) 1 x Methyl (R)	KAVQGGGATPVVGAVQGPVPGM(+4.01)PPM(+4.01)TQAPR(+14.02)	Unambiguous	KAVQGGGATPVVGAVQGPVPGM(1.00)PPM(1.00)TQAPR(1.00)	3	0	D130424_009	40061	40061	22	58	2876.53	959.85	959.85	0.01	2.12	M0QZG7	M0QZG7_HUMAN U1 small nuclear ribonucleoprotein A (Fragment) OS=Homo sapiens GN=SNRPA PE=4 SV=1	M0R268;P09012;	39970	40425	127.088	128.331	959.857	226664	960.188	271220	960.52	271511	961.198	232464	961.53	265350	961.869	233012	1.34657	0.949871	MeR4100	13C4	Jurkat	Trypsin	102__MMA__L
1	0	K	HQQLQQMR	M	1 x Label:13C(4) (M) 1 x Methyl (R)	HQQLQQM(+4.01)R(+14.02)	Unambiguous	HQQLQQM(1.00)R(1.00)	2	0	D130424_009	15925	15925	11	14	1085.56	543.79	543.79	0	-1.01	Q9UPN9	TRI33_HUMAN E3 ubiquitin-protein ligase TRIM33 OS=Homo sapiens GN=TRIM33 PE=1 SV=3	E7EN20;H0Y612;Q9UPN9-2;	15859	15994	58.907	59.2761	543.789	1.58689e+06	544.288	967140	544.788	339262	545.803	1.13398e+06	546.305	539587	546.805	189935	2.01548	0.644075	MeR4100	13C4	Jurkat	Trypsin	143__MMA__L
1	0	M	ALFYVARYPGPDAAAAAGPEGAEAGAHGR	A	1 x Methyl (R) 1 x Acetylation (Protein N-term)	(+42.01)_ALFYVAR(+14.02)YPGPDAAAAAGPEGAEAGAHGR	Unambiguous	n(1.00)_ALFYVAR(1.00)YPGPDAAAAAGPEGAEAGAHGR	3	1	D130424_009	45856	45856	35	56	2868.39	957.14	957.14	0	1.02	Q8N8A6	DDX51_HUMAN ATP-dependent RNA helicase DDX51 OS=Homo sapiens GN=DDX51 PE=1 SV=3		45783	46297	143.078	144.488	957.141	375320	957.471	601505	957.808	503194	958.477	426291	958.815	548085	959.146	436670	1.34073	0.953397	MeR4100	13C4	Jurkat	Trypsin	8__MMA__L
1	0	R	GGGGSGGYYGQGGMSGGGWRGMY	-	2 x Label:13C(4) (M) 1 x Methyl (R)	GGGGSGGYYGQGGM(+4.01)SGGGWR(+14.02)GM(+4.01)Y	Unambiguous	GGGGSGGYYGQGGM(1.00)SGGGWR(1.00)GM(1.00)Y	2	1	D130424_011	38949	38949	14	44	2176.9	1089.46	1089.46	0.01	3.25	B4DHY1	B4DHY1_HUMAN Heterogeneous nuclear ribonucleoprotein H3 OS=Homo sapiens GN=HNRNPH3 PE=2 SV=1	P31942;P31942-2;P31942-3;P31942-4;	38629	39264	122.275	124.024	1089.46	427830	1089.97	434806	1090.46	322391	1091.48	325045	1091.98	342323	1092.48	218889	2.01986	0.747879	MeR4100	13C4	Jurkat	Trypsin	235__MMA__L
1	0	R	QSVGRGLQLTPGIGGMQQHFFDDEDR	T	1 x Label:13C(4) (M) 1 x Methyl (R) 1 x Gln->pyro-Glu (N-term Q)	Q(+-17.03)SVGR(+14.02)GLQLTPGIGGM(+4.01)QQHFFDDEDR	Unambiguous	Q(1.00)SVGR(1.00)GLQLTPGIGGM(1.00)QQHFFDDEDR	3	1	D130424_013	46853	46853	22	100	2888.37	963.8	963.8	0	1.38	P12270	TPR_HUMAN Nucleoprotein TPR OS=Homo sapiens GN=TPR PE=1 SV=3		46563	46997	147.801	149.011	963.797	274884	964.131	368955	964.464	364686	965.139	290103	965.473	343910	965.808	271611	1.34365	0.897969	MeR4100	13C4	Jurkat	Trypsin	2111__MMA__L
[truncated: 9,557 more rows]
