# Supplementary material for: Comprehensive identification of arginine methylation in primary T cells reveals regulatory roles in cell signalling
Source: Nat Commun. 2015 Apr 7;6:6758. doi: 10.1038/ncomms7758 (PMC4396391; doi:10.1038/ncomms7758)
Supplement: Supplementary Data 2 — All unique methylated proteins identified together with the methylation sites [file ncomms7758-s3.xlsx]

## Sheet: Supplementary Table 2
All unique methylated proteins identified
Accession number	Methylated sites	Cell type	Protein description
Q9H400	285;288	PBMCs	Q9H400 LIME1_HUMAN Lck-interacting transmembrane adapter 1 OS=Homo sapiens GN=LIME1 PE=1 SV=1
B7ZLQ8	23	PBMCs	B7ZLQ8 B7ZLQ8_HUMAN CPEB4 protein OS=Homo sapiens GN=CPEB4 PE=2 SV=1
H0YAA0	14;32;34;62	Jurkat;PBMCs	H0YAA0 H0YAA0_HUMAN Heterogeneous nuclear ribonucleoprotein Q (Fragment) OS=Homo sapiens GN=SYNCRIP PE=4 SV=1
Q5TBK1	236	Jurkat	Q5TBK1 N42L1_HUMAN NEDD4-binding protein 2-like 1 OS=Homo sapiens GN=N4BP2L1 PE=2 SV=1
G5EA52	309	PBMCs	G5EA52 G5EA52_HUMAN Protein disulfide isomerase family A, member 3, isoform CRA_b OS=Homo sapiens GN=PDIA3 PE=2 SV=1
H0Y8E6	609	Jurkat	H0Y8E6 H0Y8E6_HUMAN DNA replication licensing factor MCM2 (Fragment) OS=Homo sapiens GN=MCM2 PE=3 SV=1
E7EN20	123;143	Jurkat	E7EN20 E7EN20_HUMAN E3 ubiquitin-protein ligase TRIM33 OS=Homo sapiens GN=TRIM33 PE=2 SV=1
M0QYE6	126	PBMCs	M0QYE6 M0QYE6_HUMAN Oxysterols receptor LXR-beta (Fragment) OS=Homo sapiens GN=NR1H2 PE=3 SV=1
Q5H9L2	182	Jurkat;PBMCs	Q5H9L2 TCAL5_HUMAN Transcription elongation factor A protein-like 5 OS=Homo sapiens GN=TCEAL5 PE=1 SV=1
P20930	1437;1955;2528;343	Jurkat;PBMCs	P20930 FILA_HUMAN Filaggrin OS=Homo sapiens GN=FLG PE=1 SV=3
E7ETY4	228;548	Jurkat;PBMCs	E7ETY4 E7ETY4_HUMAN Serine/threonine-protein kinase MARK2 OS=Homo sapiens GN=MARK2 PE=2 SV=1
Q52LJ0-2	347;356;384;390;396;402;408;431;432	Jurkat;PBMCs	Q52LJ0-2 FA98B_HUMAN Isoform 2 of Protein FAM98B OS=Homo sapiens GN=FAM98B
Q8N9P6	16	PBMCs	Q8N9P6 CI163_HUMAN Uncharacterized protein C9orf163 OS=Homo sapiens GN=C9orf163 PE=2 SV=1
B3KWK6	170	Jurkat	B3KWK6 B3KWK6_HUMAN Alpha-L-iduronidase OS=Homo sapiens GN=IDUA PE=2 SV=1
J3QK89	521;557;561;570;575;581;919	Jurkat;PBMCs	J3QK89 J3QK89_HUMAN Calcium homeostasis endoplasmic reticulum protein OS=Homo sapiens GN=CHERP PE=4 SV=1
O95985	824	Jurkat	O95985 TOP3B_HUMAN DNA topoisomerase 3-beta-1 OS=Homo sapiens GN=TOP3B PE=1 SV=1
E5RK22	57;63	PBMCs	E5RK22 E5RK22_HUMAN Clavesin-1 (Fragment) OS=Homo sapiens GN=CLVS1 PE=2 SV=1
Q8NFD2	237	PBMCs	Q8NFD2 ANKK1_HUMAN Ankyrin repeat and protein kinase domain-containing protein 1 OS=Homo sapiens GN=ANKK1 PE=2 SV=1
Q92576	1911	Jurkat	Q92576 PHF3_HUMAN PHD finger protein 3 OS=Homo sapiens GN=PHF3 PE=1 SV=3
Q8N1G1	191	Jurkat;PBMCs	Q8N1G1 REXO1_HUMAN RNA exonuclease 1 homolog OS=Homo sapiens GN=REXO1 PE=1 SV=3
E7ESF6	187	PBMCs	E7ESF6 E7ESF6_HUMAN Lymphocyte cytosolic protein 2 OS=Homo sapiens GN=LCP2 PE=2 SV=1
A7E2V4	1120;1175	Jurkat;PBMCs	A7E2V4 ZSWM8_HUMAN Zinc finger SWIM domain-containing protein 8 OS=Homo sapiens GN=ZSWIM8 PE=1 SV=1
Q8WZ42	1159;16869;28640;32033;5101	Jurkat;PBMCs	Q8WZ42 TITIN_HUMAN Titin OS=Homo sapiens GN=TTN PE=1 SV=4
Q5JT82	366	Jurkat	Q5JT82 KLF17_HUMAN Krueppel-like factor 17 OS=Homo sapiens GN=KLF17 PE=1 SV=1
G3V2S9	7	Jurkat;PBMCs	G3V2S9 G3V2S9_HUMAN SRA stem-loop-interacting RNA-binding protein, mitochondrial OS=Homo sapiens GN=SLIRP PE=2 SV=1
P0CG12	100;114;132;146;160;172;186;201;214;225;239;252;266;280;322;350;364;387;401;415;429;494	Jurkat;PBMCs	P0CG12 CTF8A_HUMAN Chromosome transmission fidelity protein 8 homolog isoform 2 OS=Homo sapiens GN=CHTF8 PE=1 SV=1
Q14676-3	1110;1114	Jurkat	Q14676-3 MDC1_HUMAN Isoform 3 of Mediator of DNA damage checkpoint protein 1 OS=Homo sapiens GN=MDC1
C9JUL9	52;54	Jurkat;PBMCs	C9JUL9 C9JUL9_HUMAN Serrate RNA effector molecule homolog (Fragment) OS=Homo sapiens GN=SRRT PE=2 SV=1
I3L417	194	Jurkat	I3L417 I3L417_HUMAN Zinc finger protein 205 (Fragment) OS=Homo sapiens GN=ZNF205 PE=4 SV=1
P61978	247;249;256;258;263;286;287;296;299;303;316;325;326;377	Jurkat;PBMCs	P61978 HNRPK_HUMAN Heterogeneous nuclear ribonucleoprotein K OS=Homo sapiens GN=HNRNPK PE=1 SV=1
Q0VD83	990;992	PBMCs	Q0VD83 APOBR_HUMAN Apolipoprotein B receptor OS=Homo sapiens GN=APOBR PE=1 SV=2
Q9NTI5		Jurkat	Q9NTI5 PDS5B_HUMAN Sister chromatid cohesion protein PDS5 homolog B OS=Homo sapiens GN=PDS5B PE=1 SV=1
P52756	778	Jurkat	P52756 RBM5_HUMAN RNA-binding protein 5 OS=Homo sapiens GN=RBM5 PE=1 SV=2
Q13247	85	Jurkat;PBMCs	Q13247 SRSF6_HUMAN Serine/arginine-rich splicing factor 6 OS=Homo sapiens GN=SRSF6 PE=1 SV=2
Q13952-2	252	PBMCs	Q13952-2 NFYC_HUMAN Isoform 1 of Nuclear transcription factor Y subunit gamma OS=Homo sapiens GN=NFYC
K7EK91	416	Jurkat	K7EK91 K7EK91_HUMAN Dynein heavy chain 17, axonemal OS=Homo sapiens GN=DNAH17 PE=4 SV=1
E9PB38	458;463	PBMCs	E9PB38 E9PB38_HUMAN Phosphofurin acidic cluster sorting protein 2 OS=Homo sapiens GN=PACS2 PE=2 SV=1
Q8N8E1	88	Jurkat	Q8N8E1 MAAS1_HUMAN Putative uncharacterized protein encoded by MAPKAPK5-AS1 OS=Homo sapiens GN=MAPKAPK5-AS1 PE=5 SV=1
Q9H0L4	311;396;461	Jurkat;PBMCs	Q9H0L4 CSTFT_HUMAN Cleavage stimulation factor subunit 2 tau variant OS=Homo sapiens GN=CSTF2T PE=1 SV=1
Q7Z6J9	316	Jurkat;PBMCs	Q7Z6J9 SEN54_HUMAN tRNA-splicing endonuclease subunit Sen54 OS=Homo sapiens GN=TSEN54 PE=1 SV=3
B1ANA3	197	Jurkat	B1ANA3 B1ANA3_HUMAN Myosin-IIIa OS=Homo sapiens GN=MYO3A PE=2 SV=1
O95429	108;40;53	Jurkat;PBMCs	O95429 BAG4_HUMAN BAG family molecular chaperone regulator 4 OS=Homo sapiens GN=BAG4 PE=1 SV=1
Q9UPA5	2659;3750	Jurkat	Q9UPA5 BSN_HUMAN Protein bassoon OS=Homo sapiens GN=BSN PE=2 SV=4
C9JFK9	63	PBMCs	C9JFK9 C9JFK9_HUMAN BAG family molecular chaperone regulator 3 (Fragment) OS=Homo sapiens GN=BAG3 PE=2 SV=1
P29590-3	783	Jurkat	P29590-3 PML_HUMAN Isoform PML-8 of Protein PML OS=Homo sapiens GN=PML
P52597	212;218	Jurkat;PBMCs	P52597 HNRPF_HUMAN Heterogeneous nuclear ribonucleoprotein F OS=Homo sapiens GN=HNRNPF PE=1 SV=3
B4DG92	513;521;737	Jurkat;PBMCs	B4DG92 B4DG92_HUMAN Pumilio homolog 1 OS=Homo sapiens GN=PUM1 PE=2 SV=1
Q96HD1	288	Jurkat	Q96HD1 CREL1_HUMAN Cysteine-rich with EGF-like domain protein 1 OS=Homo sapiens GN=CRELD1 PE=1 SV=3
Q14703	213	PBMCs	Q14703 MBTP1_HUMAN Membrane-bound transcription factor site-1 protease OS=Homo sapiens GN=MBTPS1 PE=1 SV=1
B4DFA8	9	Jurkat	B4DFA8 B4DFA8_HUMAN Oxysterol-binding protein OS=Homo sapiens GN=OSBP2 PE=2 SV=1
B7Z1R5	331	Jurkat	B7Z1R5 B7Z1R5_HUMAN V-type proton ATPase catalytic subunit A OS=Homo sapiens GN=ATP6V1A PE=2 SV=1
Q69YN4	1723;1734;1741;1773;1775;1793;1808	Jurkat;PBMCs	Q69YN4 VIR_HUMAN Protein virilizer homolog OS=Homo sapiens GN=KIAA1429 PE=1 SV=2
A8K854	308	Jurkat	A8K854 A8K854_HUMAN HCG1983504, isoform CRA_f OS=Homo sapiens GN=TUBB3 PE=2 SV=1
B0AZU3	14;27	Jurkat;PBMCs	B0AZU3 B0AZU3_HUMAN Bcl-2-associated transcription factor 1 OS=Homo sapiens GN=BCLAF1 PE=2 SV=1
Q5JSZ5	1976	Jurkat	Q5JSZ5 PRC2B_HUMAN Protein PRRC2B OS=Homo sapiens GN=PRRC2B PE=1 SV=2
Q92917	173	Jurkat;PBMCs	Q92917 GPKOW_HUMAN G patch domain and KOW motifs-containing protein OS=Homo sapiens GN=GPKOW PE=1 SV=2
P57075	564	Jurkat	P57075 UBS3A_HUMAN Ubiquitin-associated and SH3 domain-containing protein A OS=Homo sapiens GN=UBASH3A PE=1 SV=1
P79522	120;66;83;87;99	Jurkat;PBMCs	P79522 PRR3_HUMAN Proline-rich protein 3 OS=Homo sapiens GN=PRR3 PE=2 SV=2
M0QYL4	109;188;233;242;277;281	Jurkat;PBMCs	M0QYL4 M0QYL4_HUMAN A-kinase anchor protein 8 OS=Homo sapiens GN=AKAP8 PE=4 SV=1
Q53TS8	567	Jurkat	Q53TS8 AL2SA_HUMAN Amyotrophic lateral sclerosis 2 chromosomal region candidate gene 11 protein OS=Homo sapiens GN=ALS2CR11 PE=2 SV=1
A8K7Q2	233	Jurkat;PBMCs	A8K7Q2 A8K7Q2_HUMAN Heat shock cognate 71 kDa protein OS=Homo sapiens GN=HSPA8 PE=2 SV=1
E5RIW8	21	PBMCs	E5RIW8 E5RIW8_HUMAN Low-density lipoprotein receptor-related protein 12 (Fragment) OS=Homo sapiens GN=LRP12 PE=2 SV=1
Q6NYC8	23;41;466	Jurkat;PBMCs	Q6NYC8 PPR18_HUMAN Phostensin OS=Homo sapiens GN=PPP1R18 PE=1 SV=1
B5MC40	213;533;540	Jurkat;PBMCs	B5MC40 B5MC40_HUMAN GATA zinc finger domain containing 2A, isoform CRA_a OS=Homo sapiens GN=GATAD2A PE=2 SV=2
F5H564	296	Jurkat;PBMCs	F5H564 F5H564_HUMAN Eukaryotic translation initiation factor 4 gamma 3 OS=Homo sapiens GN=EIF4G3 PE=2 SV=1
J3KSI9	4;54	Jurkat;PBMCs	J3KSI9 J3KSI9_HUMAN Protein FAM104A OS=Homo sapiens GN=FAM104A PE=4 SV=1
Q6ZSY5	12	PBMCs	Q6ZSY5 PPR3F_HUMAN Protein phosphatase 1 regulatory subunit 3F OS=Homo sapiens GN=PPP1R3F PE=1 SV=3
P38432	350;352;393;397	Jurkat;PBMCs	P38432 COIL_HUMAN Coilin OS=Homo sapiens GN=COIL PE=1 SV=1
G3V3A4	438	Jurkat;PBMCs	G3V3A4 G3V3A4_HUMAN SNW domain-containing protein 1 OS=Homo sapiens GN=SNW1 PE=2 SV=1
F5H4B6	372;379	Jurkat;PBMCs	F5H4B6 F5H4B6_HUMAN Aldehyde dehydrogenase family 16 member A1 OS=Homo sapiens GN=ALDH16A1 PE=2 SV=1
K7ENL8	31;4	PBMCs	K7ENL8 K7ENL8_HUMAN Megakaryocyte-associated tyrosine-protein kinase (Fragment) OS=Homo sapiens GN=MATK PE=4 SV=1
Q8IVW6	402	Jurkat;PBMCs	Q8IVW6 ARI3B_HUMAN AT-rich interactive domain-containing protein 3B OS=Homo sapiens GN=ARID3B PE=1 SV=2
I3L2H6	156	PBMCs	I3L2H6 I3L2H6_HUMAN 3 beta-hydroxysteroid dehydrogenase type 7 (Fragment) OS=Homo sapiens GN=HSD3B7 PE=2 SV=1
F5H4R9	850;857;862	Jurkat;PBMCs	F5H4R9 F5H4R9_HUMAN Dynamin-2 OS=Homo sapiens GN=DNM2 PE=2 SV=1
B0VJY8	43	Jurkat	B0VJY8 B0VJY8_HUMAN Leukocyte receptor cluster member 8 (Fragment) OS=Homo sapiens GN=LENG8 PE=2 SV=1
Q14147	116;123	Jurkat;PBMCs	Q14147 DHX34_HUMAN Probable ATP-dependent RNA helicase DHX34 OS=Homo sapiens GN=DHX34 PE=1 SV=2
Q5T7Y7	58;64	Jurkat	Q5T7Y7 Q5T7Y7_HUMAN Chromatin target of PRMT1 protein OS=Homo sapiens GN=CHTOP PE=2 SV=1
Q9UP83	309	Jurkat;PBMCs	Q9UP83 COG5_HUMAN Conserved oligomeric Golgi complex subunit 5 OS=Homo sapiens GN=COG5 PE=1 SV=3
D6RAF8	94	Jurkat	D6RAF8 D6RAF8_HUMAN Heterogeneous nuclear ribonucleoprotein D0 (Fragment) OS=Homo sapiens GN=HNRNPD PE=2 SV=1
K7EKY9	90	Jurkat	K7EKY9 K7EKY9_HUMAN Serine/threonine-protein kinase N1 (Fragment) OS=Homo sapiens GN=PKN1 PE=4 SV=1
C9JY79	659	Jurkat	C9JY79 C9JY79_HUMAN Spectrin beta chain, non-erythrocytic 4 OS=Homo sapiens GN=SPTBN4 PE=2 SV=1
H0YIQ2	311;314;332;337;367;384;638;656;697;701;706;708	Jurkat;PBMCs	H0YIQ2 H0YIQ2_HUMAN YLP motif-containing protein 1 (Fragment) OS=Homo sapiens GN=YLPM1 PE=2 SV=1
K7EM11	35	Jurkat;PBMCs	K7EM11 K7EM11_HUMAN PDZ domain-containing protein GIPC1 (Fragment) OS=Homo sapiens GN=GIPC1 PE=4 SV=1
A8MXE8	249	Jurkat	A8MXE8 A8MXE8_HUMAN Retinoic acid-induced protein 1 (Fragment) OS=Homo sapiens GN=RAI1 PE=2 SV=1
Q9UBB9	479;490	Jurkat	Q9UBB9 TFP11_HUMAN Tuftelin-interacting protein 11 OS=Homo sapiens GN=TFIP11 PE=1 SV=1
D6RAF2	131;73;75	Jurkat;PBMCs	D6RAF2 D6RAF2_HUMAN Poly(A) RNA polymerase GLD2 OS=Homo sapiens GN=PAPD4 PE=2 SV=1
B4DXZ6	373;442;446	Jurkat	B4DXZ6 B4DXZ6_HUMAN Fragile X mental retardation syndrome-related protein 1 OS=Homo sapiens GN=FXR1 PE=2 SV=1
Q8WZ71-2	259;260	Jurkat	Q8WZ71-2 TM158_HUMAN Isoform 2 of Transmembrane protein 158 OS=Homo sapiens GN=TMEM158
Q9Y4C0	88	Jurkat	Q9Y4C0 NRX3A_HUMAN Neurexin-3 OS=Homo sapiens GN=NRXN3 PE=1 SV=4
B1AKD8	1302	PBMCs	B1AKD8 B1AKD8_HUMAN Rootletin (Fragment) OS=Homo sapiens GN=CROCC PE=2 SV=2
Q9BZS1-2	51	PBMCs	Q9BZS1-2 FOXP3_HUMAN Isoform 2 of Forkhead box protein P3 OS=Homo sapiens GN=FOXP3
B4DT23	145	Jurkat;PBMCs	B4DT23 B4DT23_HUMAN Protein FAM98A OS=Homo sapiens GN=FAM98A PE=2 SV=1
Q15751	1952;2871	Jurkat;PBMCs	Q15751 HERC1_HUMAN Probable E3 ubiquitin-protein ligase HERC1 OS=Homo sapiens GN=HERC1 PE=1 SV=2
P78345	10;14	Jurkat	P78345 RPP38_HUMAN Ribonuclease P protein subunit p38 OS=Homo sapiens GN=RPP38 PE=1 SV=2
F8WAQ7	10;4	Jurkat	F8WAQ7 F8WAQ7_HUMAN Hsc70-interacting protein OS=Homo sapiens GN=ST13 PE=2 SV=1
E9PQD7	22	Jurkat	E9PQD7 E9PQD7_HUMAN 40S ribosomal protein S2 OS=Homo sapiens GN=RPS2 PE=2 SV=1
Q9NYQ7	53	PBMCs	Q9NYQ7 CELR3_HUMAN Cadherin EGF LAG seven-pass G-type receptor 3 OS=Homo sapiens GN=CELSR3 PE=1 SV=2
Q4ZG55	1332;1339	PBMCs	Q4ZG55 GREB1_HUMAN Protein GREB1 OS=Homo sapiens GN=GREB1 PE=2 SV=1
Q9C0C7	730	Jurkat	Q9C0C7 AMRA1_HUMAN Activating molecule in BECN1-regulated autophagy protein 1 OS=Homo sapiens GN=AMBRA1 PE=1 SV=2
E9PJ64	1968	PBMCs	E9PJ64 E9PJ64_HUMAN Myomegalin OS=Homo sapiens GN=PDE4DIP PE=2 SV=1
Q9C0C2	1043	Jurkat	Q9C0C2 TB182_HUMAN 182 kDa tankyrase-1-binding protein OS=Homo sapiens GN=TNKS1BP1 PE=1 SV=4
F5H4D6	15;247;253;261;265;278;283	Jurkat;PBMCs	F5H4D6 F5H4D6_HUMAN Ras GTPase-activating protein-binding protein 1 OS=Homo sapiens GN=G3BP1 PE=2 SV=1
F8WCL5	301	Jurkat	F8WCL5 F8WCL5_HUMAN Nebulin OS=Homo sapiens GN=NEB PE=2 SV=1
M0QZD8	225	Jurkat	M0QZD8 M0QZD8_HUMAN Protein LOC388210 (Fragment) OS=Homo sapiens GN=LOC388210 PE=4 SV=1
Q8IWC1	608	Jurkat	Q8IWC1 MA7D3_HUMAN MAP7 domain-containing protein 3 OS=Homo sapiens GN=MAP7D3 PE=1 SV=2
E5RJZ9	159;165;167;176;178	Jurkat	E5RJZ9 E5RJZ9_HUMAN KH domain-containing, RNA-binding, signal transduction-associated protein 3 (Fragment) OS=Homo sapiens GN=KHDRBS3 PE=2 SV=1
J3KTL2	109;111;51;8;93;97	Jurkat;PBMCs	J3KTL2 J3KTL2_HUMAN Serine/arginine-rich-splicing factor 1 OS=Homo sapiens GN=SRSF1 PE=4 SV=1
Q9ULE0	369;376	PBMCs	Q9ULE0 WWC3_HUMAN Protein WWC3 OS=Homo sapiens GN=WWC3 PE=1 SV=3
Q86Y22	6	Jurkat	Q86Y22 CONA1_HUMAN Collagen alpha-1(XXIII) chain OS=Homo sapiens GN=COL23A1 PE=2 SV=1
H0Y6F6	246;250	PBMCs	H0Y6F6 H0Y6F6_HUMAN Neuron navigator 1 (Fragment) OS=Homo sapiens GN=NAV1 PE=4 SV=1
C9IYG1	5	Jurkat	C9IYG1 C9IYG1_HUMAN BRCA1-associated RING domain protein 1 (Fragment) OS=Homo sapiens GN=BARD1 PE=2 SV=1
E9PG46	391	PBMCs	E9PG46 E9PG46_HUMAN AP2-associated protein kinase 1 OS=Homo sapiens GN=AAK1 PE=2 SV=1
F5H2H5	562	Jurkat	F5H2H5 F5H2H5_HUMAN Ankyrin repeat and LEM domain-containing protein 2 OS=Homo sapiens GN=ANKLE2 PE=2 SV=1
Q96DT7	126	Jurkat;PBMCs	Q96DT7 ZBT10_HUMAN Zinc finger and BTB domain-containing protein 10 OS=Homo sapiens GN=ZBTB10 PE=1 SV=2
E7ERL6	163;169;934	Jurkat;PBMCs	E7ERL6 E7ERL6_HUMAN Microtubule-associated serine/threonine-protein kinase 2 OS=Homo sapiens GN=MAST2 PE=2 SV=1
F6SWM5	240	Jurkat	F6SWM5 F6SWM5_HUMAN C-Jun-amino-terminal kinase-interacting protein 2 OS=Homo sapiens GN=MAPK8IP2 PE=2 SV=1
P40126	409	Jurkat	P40126 TYRP2_HUMAN L-dopachrome tautomerase OS=Homo sapiens GN=DCT PE=1 SV=1
O00401	307	PBMCs	O00401 WASL_HUMAN Neural Wiskott-Aldrich syndrome protein OS=Homo sapiens GN=WASL PE=1 SV=2
H0YLM6	14	Jurkat;PBMCs	H0YLM6 H0YLM6_HUMAN Vacuolar protein sorting-associated protein 18 homolog OS=Homo sapiens GN=VPS18 PE=2 SV=1
B7Z1C9	407;409;411;413	Jurkat;PBMCs	B7Z1C9 B7Z1C9_HUMAN Chaperonin containing TCP1, subunit 7 (Eta), isoform CRA_a OS=Homo sapiens GN=CCT7 PE=2 SV=1
H3BRQ4	40	Jurkat;PBMCs	H3BRQ4 H3BRQ4_HUMAN Cysteine-rich protein 1 (Fragment) OS=Homo sapiens GN=CRIP1 PE=4 SV=1
E5RGN0	19	PBMCs	E5RGN0 E5RGN0_HUMAN Cyclin-dependent kinase 16 (Fragment) OS=Homo sapiens GN=CDK16 PE=2 SV=1
B5MEG5	188	PBMCs	B5MEG5 B5MEG5_HUMAN Ubiquitin carboxyl-terminal hydrolase OS=Homo sapiens GN=USP19 PE=2 SV=1
B7Z3U5	108	Jurkat	B7Z3U5 B7Z3U5_HUMAN cDNA FLJ52185, highly similar to mRNA decapping enzyme 2 (EC 3.-.-.-) OS=Homo sapiens GN=DCP2 PE=2 SV=1
Q8N8Z3	44;63	Jurkat	Q8N8Z3 PRR26_HUMAN Proline-rich protein 26 OS=Homo sapiens GN=PRR26 PE=2 SV=1
H3BNZ4	213;216;218;234;242	Jurkat;PBMCs	H3BNZ4 H3BNZ4_HUMAN RNA-binding protein FUS OS=Homo sapiens GN=FUS PE=2 SV=1
Q53EL6	73	PBMCs	Q53EL6 PDCD4_HUMAN Programmed cell death protein 4 OS=Homo sapiens GN=PDCD4 PE=1 SV=2
Q9Y520	2795	Jurkat	Q9Y520 PRC2C_HUMAN Protein PRRC2C OS=Homo sapiens GN=PRRC2C PE=1 SV=4
F8W840	277	Jurkat;PBMCs	F8W840 F8W840_HUMAN YTH domain family protein 1 OS=Homo sapiens GN=YTHDF1 PE=2 SV=1
P07900	464	Jurkat	P07900 HS90A_HUMAN Heat shock protein HSP 90-alpha OS=Homo sapiens GN=HSP90AA1 PE=1 SV=5
E9PCY7	206;212;217;224;230;232;233;259	Jurkat;PBMCs	E9PCY7 E9PCY7_HUMAN Heterogeneous nuclear ribonucleoprotein H OS=Homo sapiens GN=HNRNPH1 PE=2 SV=1
P31942	110;116;121;129;135;138	Jurkat;PBMCs	P31942 HNRH3_HUMAN Heterogeneous nuclear ribonucleoprotein H3 OS=Homo sapiens GN=HNRNPH3 PE=1 SV=2
G3V579	54;56;62;63	Jurkat;PBMCs	G3V579 G3V579_HUMAN Pinin OS=Homo sapiens GN=PNN PE=2 SV=1
B7Z888	1186;1188	Jurkat	B7Z888 B7Z888_HUMAN Protein SCAF8 OS=Homo sapiens GN=SCAF8 PE=2 SV=1
P08621	201	Jurkat;PBMCs	P08621 RU17_HUMAN U1 small nuclear ribonucleoprotein 70 kDa OS=Homo sapiens GN=SNRNP70 PE=1 SV=2
D6R9P3	245;270	Jurkat;PBMCs	D6R9P3 D6R9P3_HUMAN Heterogeneous nuclear ribonucleoprotein A/B OS=Homo sapiens GN=HNRNPAB PE=2 SV=1
P09651	225;232;265	Jurkat;PBMCs	P09651 ROA1_HUMAN Heterogeneous nuclear ribonucleoprotein A1 OS=Homo sapiens GN=HNRNPA1 PE=1 SV=5
Q9NW82	573	Jurkat;PBMCs	Q9NW82 WDR70_HUMAN WD repeat-containing protein 70 OS=Homo sapiens GN=WDR70 PE=1 SV=1
O95685	3	PBMCs	O95685 PPR3D_HUMAN Protein phosphatase 1 regulatory subunit 3D OS=Homo sapiens GN=PPP1R3D PE=1 SV=1
Q9H6A9	274	Jurkat	Q9H6A9 PCX3_HUMAN Pecanex-like protein 3 OS=Homo sapiens GN=PCNXL3 PE=1 SV=2
E9PQ01	921;936;951;964;978;986;995	Jurkat;PBMCs	E9PQ01 E9PQ01_HUMAN Pre-mRNA cleavage complex 2 protein Pcf11 (Fragment) OS=Homo sapiens GN=PCF11 PE=2 SV=1
Q8NDT2	220;227;58;95	Jurkat	Q8NDT2 RB15B_HUMAN Putative RNA-binding protein 15B OS=Homo sapiens GN=RBM15B PE=1 SV=3
C9J6P4	179;385;477;485	Jurkat;PBMCs	C9J6P4 C9J6P4_HUMAN Zinc finger CCCH-type antiviral protein 1 OS=Homo sapiens GN=ZC3HAV1 PE=2 SV=1
P62805	4	Jurkat	P62805 H4_HUMAN Histone H4 OS=Homo sapiens GN=HIST1H4A PE=1 SV=2
B4DHZ8	6	Jurkat	B4DHZ8 B4DHZ8_HUMAN Janus kinase and microtubule-interacting protein 1 OS=Homo sapiens GN=JAKMIP1 PE=2 SV=1
E5RFK1	99	Jurkat;PBMCs	E5RFK1 E5RFK1_HUMAN Double-stranded RNA-binding protein Staufen homolog 2 (Fragment) OS=Homo sapiens GN=STAU2 PE=2 SV=1
P27986	514;523	Jurkat	P27986 P85A_HUMAN Phosphatidylinositol 3-kinase regulatory subunit alpha OS=Homo sapiens GN=PIK3R1 PE=1 SV=2
C9JQA1	10	Jurkat	C9JQA1 C9JQA1_HUMAN Polyglutamine-binding protein 1 (Fragment) OS=Homo sapiens GN=PQBP1 PE=2 SV=1
P68104	;166	Jurkat;PBMCs	P68104 EF1A1_HUMAN Elongation factor 1-alpha 1 OS=Homo sapiens GN=EEF1A1 PE=1 SV=1
Q92615	419	Jurkat;PBMCs	Q92615 LAR4B_HUMAN La-related protein 4B OS=Homo sapiens GN=LARP4B PE=1 SV=3
C9JU48	90	Jurkat	C9JU48 C9JU48_HUMAN Ankyrin repeat domain-containing protein 54 (Fragment) OS=Homo sapiens GN=ANKRD54 PE=2 SV=1
Q8N9B5	65;87	Jurkat	Q8N9B5 JMY_HUMAN Junction-mediating and -regulatory protein OS=Homo sapiens GN=JMY PE=1 SV=2
G3V3Z8	134	PBMCs	G3V3Z8 G3V3Z8_HUMAN Protein numb homolog OS=Homo sapiens GN=NUMB PE=2 SV=1
H3BME1	231	Jurkat	H3BME1 H3BME1_HUMAN F-box/LRR-repeat protein 19 OS=Homo sapiens GN=FBXL19 PE=2 SV=1
C9IYI6	42	Jurkat	C9IYI6 C9IYI6_HUMAN Tyrosine-protein phosphatase non-receptor type 7 (Fragment) OS=Homo sapiens GN=PTPN7 PE=2 SV=1
H0Y6K5	543	PBMCs	H0Y6K5 H0Y6K5_HUMAN Transcription factor Sp3 OS=Homo sapiens GN=SP3 PE=2 SV=1
P36542	33	Jurkat	P36542 ATPG_HUMAN ATP synthase subunit gamma, mitochondrial OS=Homo sapiens GN=ATP5C1 PE=1 SV=1
E7ERS3	249	Jurkat	E7ERS3 E7ERS3_HUMAN Zinc finger CCCH domain-containing protein 18 OS=Homo sapiens GN=ZC3H18 PE=2 SV=1
B4DTG6	228;348	Jurkat	B4DTG6 B4DTG6_HUMAN Protein LSM14 homolog A OS=Homo sapiens GN=LSM14A PE=2 SV=1
Q5BKZ1	125;138;173;175;200;202;204;235;239	Jurkat;PBMCs	Q5BKZ1 ZN326_HUMAN DBIRD complex subunit ZNF326 OS=Homo sapiens GN=ZNF326 PE=1 SV=2
B7Z848	262;314;330	Jurkat;PBMCs	B7Z848 B7Z848_HUMAN DNA-binding protein RFX5 OS=Homo sapiens GN=RFX5 PE=2 SV=1
I3L1H4	143	Jurkat	I3L1H4 I3L1H4_HUMAN G protein pathway suppressor 2 (Fragment) OS=Homo sapiens GN=GPS2 PE=2 SV=1
K7EP90	130;139;203;284	Jurkat;PBMCs	K7EP90 K7EP90_HUMAN RNA-binding protein 42 OS=Homo sapiens GN=RBM42 PE=4 SV=1
Q9BUT9	65;70	Jurkat;PBMCs	Q9BUT9 F195A_HUMAN Protein FAM195A OS=Homo sapiens GN=FAM195A PE=1 SV=2
Q8WZ42-12	3741	PBMCs	Q8WZ42-12 TITIN_HUMAN Isoform 12 of Titin OS=Homo sapiens GN=TTN
E7EU19	1089	Jurkat	E7EU19 E7EU19_HUMAN Helicase ARIP4 OS=Homo sapiens GN=RAD54L2 PE=2 SV=2
Q92934	161	Jurkat;PBMCs	Q92934 BAD_HUMAN Bcl2 antagonist of cell death OS=Homo sapiens GN=BAD PE=1 SV=3
Q9C0A1	1673	PBMCs	Q9C0A1 ZFHX2_HUMAN Zinc finger homeobox protein 2 OS=Homo sapiens GN=ZFHX2 PE=2 SV=3
A8MT02	102;149;29;33;53;68;93	Jurkat;PBMCs	A8MT02 A8MT02_HUMAN Small nuclear ribonucleoprotein-associated proteins B and B' OS=Homo sapiens GN=SNRPB PE=2 SV=2
A6NCC9	75	Jurkat	A6NCC9 A6NCC9_HUMAN Protein TSSC4 OS=Homo sapiens GN=TSSC4 PE=2 SV=1
Q13015	16	Jurkat	Q13015 AF1Q_HUMAN Protein AF1q OS=Homo sapiens GN=MLLT11 PE=1 SV=1
Q6ZRS2	3224	Jurkat	Q6ZRS2 SRCAP_HUMAN Helicase SRCAP OS=Homo sapiens GN=SRCAP PE=1 SV=3
Q13151	139;189;284;291	Jurkat;PBMCs	Q13151 ROA0_HUMAN Heterogeneous nuclear ribonucleoprotein A0 OS=Homo sapiens GN=HNRNPA0 PE=1 SV=1
H0Y5S9	85	Jurkat	H0Y5S9 H0Y5S9_HUMAN Casein kinase I isoform epsilon (Fragment) OS=Homo sapiens GN=CSNK1E PE=4 SV=1
E9PFK5	21	Jurkat	E9PFK5 E9PFK5_HUMAN Nucleolar protein 14 OS=Homo sapiens GN=NOP14 PE=2 SV=1
Q13155	17;33	Jurkat;PBMCs	Q13155 AIMP2_HUMAN Aminoacyl tRNA synthase complex-interacting multifunctional protein 2 OS=Homo sapiens GN=AIMP2 PE=1 SV=2
J3KSS4	17	Jurkat	J3KSS4 J3KSS4_HUMAN Cytosolic non-specific dipeptidase (Fragment) OS=Homo sapiens GN=CNDP2 PE=4 SV=1
B4DTD1	307	Jurkat	B4DTD1 B4DTD1_HUMAN RING finger protein 214 OS=Homo sapiens GN=RNF214 PE=2 SV=1
H7C4M4	101	Jurkat	H7C4M4 H7C4M4_HUMAN Protein HEG homolog 1 (Fragment) OS=Homo sapiens GN=HEG1 PE=2 SV=1
G3V153	527;545;552;559;586	Jurkat;PBMCs	G3V153 G3V153_HUMAN Caprin-1 OS=Homo sapiens GN=CAPRIN1 PE=2 SV=1
Q96L91	3149	Jurkat	Q96L91 EP400_HUMAN E1A-binding protein p400 OS=Homo sapiens GN=EP400 PE=1 SV=4
F6U211	119	Jurkat;PBMCs	F6U211 F6U211_HUMAN 40S ribosomal protein S10 OS=Homo sapiens GN=RPS10 PE=2 SV=1
J3KN10	7	Jurkat;PBMCs	J3KN10 J3KN10_HUMAN Phosphatidylinositol 4-kinase alpha OS=Homo sapiens GN=PI4KA PE=4 SV=1
O60930	175	Jurkat	O60930 RNH1_HUMAN Ribonuclease H1 OS=Homo sapiens GN=RNASEH1 PE=1 SV=2
J3KN16	107;699;93	Jurkat	J3KN16 J3KN16_HUMAN Proteasome-associated protein ECM29 homolog OS=Homo sapiens GN=KIAA0368 PE=4 SV=1
B9A053	10;16	Jurkat;PBMCs	B9A053 B9A053_HUMAN pre-mRNA 3' end-processing protein WDR33 (Fragment) OS=Homo sapiens GN=WDR33 PE=2 SV=1
Q92616	1433	Jurkat	Q92616 GCN1L_HUMAN Translational activator GCN1 OS=Homo sapiens GN=GCN1L1 PE=1 SV=6
Q7Z591	351;9	PBMCs	Q7Z591 AKNA_HUMAN AT-hook-containing transcription factor OS=Homo sapiens GN=AKNA PE=1 SV=2
Q96F63	178	Jurkat;PBMCs	Q96F63 CCD97_HUMAN Coiled-coil domain-containing protein 97 OS=Homo sapiens GN=CCDC97 PE=1 SV=1
H0Y5Q9	603;761	PBMCs	H0Y5Q9 H0Y5Q9_HUMAN Phosphatidylinositol 3,4,5-trisphosphate 5-phosphatase 1 (Fragment) OS=Homo sapiens GN=INPP5D PE=2 SV=1
B7WPK3	381	Jurkat	B7WPK3 B7WPK3_HUMAN Formimidoyltransferase-cyclodeaminase OS=Homo sapiens GN=FTCD PE=2 SV=1
H7C3A1	463	Jurkat;PBMCs	H7C3A1 H7C3A1_HUMAN Serrate RNA effector molecule homolog (Fragment) OS=Homo sapiens GN=SRRT PE=2 SV=1
Q8N8A6	8	Jurkat;PBMCs	Q8N8A6 DDX51_HUMAN ATP-dependent RNA helicase DDX51 OS=Homo sapiens GN=DDX51 PE=1 SV=3
A8K5V8	586	Jurkat;PBMCs	A8K5V8 A8K5V8_HUMAN SAFB-like transcription modulator OS=Homo sapiens GN=SLTM PE=2 SV=1
M0QYZ5	58	PBMCs	M0QYZ5 M0QYZ5_HUMAN Zinc finger protein 611 OS=Homo sapiens GN=ZNF611 PE=4 SV=1
Q5JVD1	587	Jurkat	Q5JVD1 Q5JVD1_HUMAN Centriolin OS=Homo sapiens GN=CNTRL PE=2 SV=1
P61081	169	Jurkat;PBMCs	P61081 UBC12_HUMAN NEDD8-conjugating enzyme Ubc12 OS=Homo sapiens GN=UBE2M PE=1 SV=1
P85037	191	Jurkat	P85037 FOXK1_HUMAN Forkhead box protein K1 OS=Homo sapiens GN=FOXK1 PE=1 SV=1
Q16630	202;204;206	Jurkat	Q16630 CPSF6_HUMAN Cleavage and polyadenylation specificity factor subunit 6 OS=Homo sapiens GN=CPSF6 PE=1 SV=2
B4DKZ7	100;112;120;335;342;52;76;85	Jurkat;PBMCs	B4DKZ7 B4DKZ7_HUMAN Transcriptional repressor p66-alpha OS=Homo sapiens GN=GATAD2A PE=2 SV=1
A6NEM2	1219;1253;504;524;608;847;855	Jurkat;PBMCs	A6NEM2 A6NEM2_HUMAN HCF N-terminal chain 5 OS=Homo sapiens GN=HCFC1 PE=2 SV=2
P50479	8	PBMCs	P50479 PDLI4_HUMAN PDZ and LIM domain protein 4 OS=Homo sapiens GN=PDLIM4 PE=1 SV=2
H0Y9K7	218	PBMCs	H0Y9K7 H0Y9K7_HUMAN Splicing factor, proline- and glutamine-rich (Fragment) OS=Homo sapiens GN=SFPQ PE=2 SV=1
P07814	1152	Jurkat;PBMCs	P07814 SYEP_HUMAN Bifunctional glutamate/proline--tRNA ligase OS=Homo sapiens GN=EPRS PE=1 SV=5
Q9H0K1	547	Jurkat	Q9H0K1 SIK2_HUMAN Serine/threonine-protein kinase SIK2 OS=Homo sapiens GN=SIK2 PE=1 SV=1
Q96S65	106	PBMCs	Q96S65 CSRN1_HUMAN Cysteine/serine-rich nuclear protein 1 OS=Homo sapiens GN=CSRNP1 PE=2 SV=2
C9J6Q0	3	PBMCs	C9J6Q0 C9J6Q0_HUMAN UTP--glucose-1-phosphate uridylyltransferase (Fragment) OS=Homo sapiens GN=UGP2 PE=2 SV=1
Q7Z6J2	24	Jurkat	Q7Z6J2 GRASP_HUMAN General receptor for phosphoinositides 1-associated scaffold protein OS=Homo sapiens GN=GRASP PE=1 SV=1
H3BUF6	417	Jurkat;PBMCs	H3BUF6 H3BUF6_HUMAN Ataxin-2-like protein OS=Homo sapiens GN=ATXN2L PE=2 SV=1
B7WPE2	13;191	PBMCs	B7WPE2 B7WPE2_HUMAN Echinoderm microtubule associated protein like 3, isoform CRA_e OS=Homo sapiens GN=EML3 PE=2 SV=1
Q8IV53	477	Jurkat;PBMCs	Q8IV53 DEN1C_HUMAN DENN domain-containing protein 1C OS=Homo sapiens GN=DENND1C PE=1 SV=1
E7ERA5	163	Jurkat	E7ERA5 E7ERA5_HUMAN Myosin-10 (Fragment) OS=Homo sapiens GN=MYH10 PE=2 SV=1
B4DJK0	10;5;73;88	Jurkat;PBMCs	B4DJK0 B4DJK0_HUMAN Serine/arginine-rich-splicing factor 5 OS=Homo sapiens GN=SRSF5 PE=2 SV=1
B1AZV3	30;37	Jurkat;PBMCs	B1AZV3 B1AZV3_HUMAN Antigen peptide transporter 1 OS=Homo sapiens GN=TAP1 PE=2 SV=1
E9PJ29	101	Jurkat	E9PJ29 E9PJ29_HUMAN Out at first protein homolog OS=Homo sapiens GN=OAF PE=2 SV=1
B4DX42	422	Jurkat;PBMCs	B4DX42 B4DX42_HUMAN Steroidogenic factor 1 OS=Homo sapiens GN=SF1 PE=2 SV=1
O94900	4	Jurkat	O94900 TOX_HUMAN Thymocyte selection-associated high mobility group box protein TOX OS=Homo sapiens GN=TOX PE=2 SV=3
D6R9E0	7	Jurkat	D6R9E0 D6R9E0_HUMAN E3 ubiquitin-protein ligase RNF4 OS=Homo sapiens GN=RNF4 PE=2 SV=1
Q9NY12	22	PBMCs	Q9NY12 GAR1_HUMAN H/ACA ribonucleoprotein complex subunit 1 OS=Homo sapiens GN=GAR1 PE=1 SV=1
E7ERK9	395	Jurkat	E7ERK9 E7ERK9_HUMAN Translation initiation factor eIF-2B subunit delta OS=Homo sapiens GN=EIF2B4 PE=2 SV=1
Q9NRF2	270	PBMCs	Q9NRF2 SH2B1_HUMAN SH2B adapter protein 1 OS=Homo sapiens GN=SH2B1 PE=1 SV=3
Q5JXR5	44	Jurkat;PBMCs	Q5JXR5 Q5JXR5_HUMAN NFX1-type zinc finger-containing protein 1 (Fragment) OS=Homo sapiens GN=ZNFX1 PE=2 SV=1
C4P092	112;21	Jurkat	C4P092 C4P092_HUMAN Disrupted in schizophrenia 1 isoform 28 OS=Homo sapiens GN=DISC1 PE=2 SV=1
B5MC15	13	PBMCs	B5MC15 B5MC15_HUMAN Cas-Br-M (Murine) ecotropic retroviral transforming sequence b, isoform CRA_a OS=Homo sapiens GN=CBLB PE=2 SV=1
P27987	39;52	Jurkat;PBMCs	P27987 IP3KB_HUMAN Inositol-trisphosphate 3-kinase B OS=Homo sapiens GN=ITPKB PE=1 SV=5
B4E2B6	398;406;638	Jurkat;PBMCs	B4E2B6 B4E2B6_HUMAN Pumilio homolog 2 OS=Homo sapiens GN=PUM2 PE=2 SV=1
F8WAM2	9	Jurkat;PBMCs	F8WAM2 F8WAM2_HUMAN T-complex protein 1 subunit eta (Fragment) OS=Homo sapiens GN=CCT7 PE=2 SV=1
M0QXL8	95	Jurkat	M0QXL8 M0QXL8_HUMAN Fibrillin-3 (Fragment) OS=Homo sapiens GN=FBN3 PE=4 SV=1
E9PIW9	178	Jurkat;PBMCs	E9PIW9 E9PIW9_HUMAN Atherin OS=Homo sapiens GN=SAMD1 PE=2 SV=1
D6RAB1	158	Jurkat	D6RAB1 D6RAB1_HUMAN Lymphoid enhancer-binding factor 1 (Fragment) OS=Homo sapiens GN=LEF1 PE=2 SV=1
B4DJ25	173;212;234	Jurkat;PBMCs	B4DJ25 B4DJ25_HUMAN Nuclear receptor corepressor 1 OS=Homo sapiens GN=NCOR1 PE=2 SV=1
Q5SVK8	480	Jurkat	Q5SVK8 Q5SVK8_HUMAN Dynamin-binding protein OS=Homo sapiens GN=DNMBP PE=2 SV=1
Q9HB19	333	Jurkat;PBMCs	Q9HB19 PKHA2_HUMAN Pleckstrin homology domain-containing family A member 2 OS=Homo sapiens GN=PLEKHA2 PE=1 SV=2
P04040	47	PBMCs	P04040 CATA_HUMAN Catalase OS=Homo sapiens GN=CAT PE=1 SV=3
Q29RF7	1235	Jurkat;PBMCs	Q29RF7 PDS5A_HUMAN Sister chromatid cohesion protein PDS5 homolog A OS=Homo sapiens GN=PDS5A PE=1 SV=1
B1ANN8	69;70	Jurkat	B1ANN8 B1ANN8_HUMAN Max-interacting protein 1 OS=Homo sapiens GN=MXI1 PE=2 SV=1
H7C2H5	390	Jurkat	H7C2H5 H7C2H5_HUMAN Gamma-tubulin complex component 6 (Fragment) OS=Homo sapiens GN=TUBGCP6 PE=2 SV=1
C9JFF0	708	Jurkat	C9JFF0 C9JFF0_HUMAN Kinesin-like protein KIF26A OS=Homo sapiens GN=KIF26A PE=2 SV=1
Q08945	645	Jurkat	Q08945 SSRP1_HUMAN FACT complex subunit SSRP1 OS=Homo sapiens GN=SSRP1 PE=1 SV=1
Q9UN86	432;438;447;457;468;476	Jurkat;PBMCs	Q9UN86 G3BP2_HUMAN Ras GTPase-activating protein-binding protein 2 OS=Homo sapiens GN=G3BP2 PE=1 SV=2
J9JIH8	13	Jurkat;PBMCs	J9JIH8 J9JIH8_HUMAN tRNA-splicing endonuclease subunit Sen54 (Fragment) OS=Homo sapiens GN=TSEN54 PE=4 SV=1
F5H2D4	16	Jurkat	F5H2D4 F5H2D4_HUMAN Protein phosphatase methylesterase 1 (Fragment) OS=Homo sapiens GN=PPME1 PE=2 SV=1
Q2QGD7	13;25	Jurkat	Q2QGD7 ZXDC_HUMAN Zinc finger protein ZXDC OS=Homo sapiens GN=ZXDC PE=1 SV=2
Q9Y3Y2	128;134;140;143;148	Jurkat;PBMCs	Q9Y3Y2 CHTOP_HUMAN Chromatin target of PRMT1 protein OS=Homo sapiens GN=CHTOP PE=1 SV=2
Q9HAT8	36;38	Jurkat	Q9HAT8 PELI2_HUMAN E3 ubiquitin-protein ligase pellino homolog 2 OS=Homo sapiens GN=PELI2 PE=1 SV=1
P04908	100;21	Jurkat;PBMCs	P04908 H2A1B_HUMAN Histone H2A type 1-B/E OS=Homo sapiens GN=HIST1H2AB PE=1 SV=2
B3KU87	252	PBMCs	B3KU87 B3KU87_HUMAN Solute carrier family 30 (Zinc transporter), member 6, isoform CRA_c OS=Homo sapiens GN=SLC30A6 PE=2 SV=1
E7EU23	72	Jurkat;PBMCs	E7EU23 E7EU23_HUMAN Rab GDP dissociation inhibitor beta OS=Homo sapiens GN=GDI2 PE=2 SV=1
Q8N6N2-2	156	Jurkat	Q8N6N2-2 TTC9B_HUMAN Isoform 2 of Tetratricopeptide repeat protein 9B OS=Homo sapiens GN=TTC9B
H7C3H4	1320	Jurkat	H7C3H4 H7C3H4_HUMAN Histone-lysine N-methyltransferase SETD2 (Fragment) OS=Homo sapiens GN=SETD2 PE=4 SV=1
E7ET89	122;165;190	Jurkat	E7ET89 E7ET89_HUMAN Probable E3 ubiquitin-protein ligase DTX2 OS=Homo sapiens GN=DTX2 PE=2 SV=1
P0CG23	635	PBMCs	P0CG23 ZN853_HUMAN Zinc finger protein 853 OS=Homo sapiens GN=ZNF853 PE=2 SV=1
Q01844	330	Jurkat;PBMCs	Q01844 EWS_HUMAN RNA-binding protein EWS OS=Homo sapiens GN=EWSR1 PE=1 SV=1
Q5TC82	597;623	Jurkat;PBMCs	Q5TC82 RC3H1_HUMAN Probable E3 ubiquitin-protein ligase Roquin OS=Homo sapiens GN=RC3H1 PE=1 SV=1
E9PJ24	1184	Jurkat	E9PJ24 E9PJ24_HUMAN PHD and RING finger domain-containing protein 1 OS=Homo sapiens GN=PHRF1 PE=2 SV=1
B3KTC7	597;607	PBMCs	B3KTC7 B3KTC7_HUMAN Double-strand break repair protein MRE11A OS=Homo sapiens GN=MRE11A PE=2 SV=1
Q96HA7	797	Jurkat;PBMCs	Q96HA7 TONSL_HUMAN Tonsoku-like protein OS=Homo sapiens GN=TONSL PE=1 SV=2
B7WP27	58	Jurkat	B7WP27 B7WP27_HUMAN Pre-mRNA-splicing factor CWC22 homolog OS=Homo sapiens GN=CWC22 PE=2 SV=1
Q96HA1	223	Jurkat	Q96HA1 P121A_HUMAN Nuclear envelope pore membrane protein POM 121 OS=Homo sapiens GN=POM121 PE=1 SV=2
C9J9Y7	1063	Jurkat	C9J9Y7 C9J9Y7_HUMAN Potassium channel subfamily T member 1 OS=Homo sapiens GN=KCNT1 PE=2 SV=2
Q07954	2577	Jurkat	Q07954 LRP1_HUMAN Prolow-density lipoprotein receptor-related protein 1 OS=Homo sapiens GN=LRP1 PE=1 SV=2
E7ETD6	2016	Jurkat;PBMCs	E7ETD6 E7ETD6_HUMAN Nucleosome-remodeling factor subunit BPTF OS=Homo sapiens GN=BPTF PE=4 SV=3
H0YGR0	57	Jurkat;PBMCs	H0YGR0 H0YGR0_HUMAN Integrin-alpha FG-GAP repeat-containing protein 2 (Fragment) OS=Homo sapiens GN=ITFG2 PE=4 SV=1
O43516	404;415;422;493	Jurkat;PBMCs	O43516 WIPF1_HUMAN WAS/WASL-interacting protein family member 1 OS=Homo sapiens GN=WIPF1 PE=1 SV=3
B5MEB3	213	Jurkat	B5MEB3 B5MEB3_HUMAN Calcineurin binding protein 1, isoform CRA_c OS=Homo sapiens GN=CABIN1 PE=2 SV=1
Q9Y5S2	671	PBMCs	Q9Y5S2 MRCKB_HUMAN Serine/threonine-protein kinase MRCK beta OS=Homo sapiens GN=CDC42BPB PE=1 SV=2
Q8NAF0	92	Jurkat	Q8NAF0 ZN579_HUMAN Zinc finger protein 579 OS=Homo sapiens GN=ZNF579 PE=1 SV=2
Q96T25	222	PBMCs	Q96T25 ZIC5_HUMAN Zinc finger protein ZIC 5 OS=Homo sapiens GN=ZIC5 PE=1 SV=2
Q13330	604	Jurkat	Q13330 MTA1_HUMAN Metastasis-associated protein MTA1 OS=Homo sapiens GN=MTA1 PE=1 SV=2
C9JS55	185	Jurkat;PBMCs	C9JS55 C9JS55_HUMAN PDZ and LIM domain protein 2 (Fragment) OS=Homo sapiens GN=PDLIM2 PE=2 SV=1
Q9BXB5	38	PBMCs	Q9BXB5 OSB10_HUMAN Oxysterol-binding protein-related protein 10 OS=Homo sapiens GN=OSBPL10 PE=1 SV=2
Q8WUM4	745;757	Jurkat;PBMCs	Q8WUM4 PDC6I_HUMAN Programmed cell death 6-interacting protein OS=Homo sapiens GN=PDCD6IP PE=1 SV=1
D6RFX7	18;25;26;9	Jurkat;PBMCs	D6RFX7 D6RFX7_HUMAN Protein FAM117A (Fragment) OS=Homo sapiens GN=FAM117A PE=2 SV=1
D6RAP6	3	Jurkat	D6RAP6 D6RAP6_HUMAN Anaphase-promoting complex subunit 4 (Fragment) OS=Homo sapiens GN=ANAPC4 PE=2 SV=1
Q13946	24	Jurkat	Q13946 PDE7A_HUMAN High affinity cAMP-specific 3',5'-cyclic phosphodiesterase 7A OS=Homo sapiens GN=PDE7A PE=1 SV=2
O94826	71	Jurkat;PBMCs	O94826 TOM70_HUMAN Mitochondrial import receptor subunit TOM70 OS=Homo sapiens GN=TOMM70A PE=1 SV=1
F8W9N8	9	Jurkat	F8W9N8 F8W9N8_HUMAN Protein shisa-5 OS=Homo sapiens GN=SHISA5 PE=2 SV=1
B7Z8E3	161	Jurkat	B7Z8E3 B7Z8E3_HUMAN GRB2-related adapter protein 2 OS=Homo sapiens GN=GRAP2 PE=2 SV=1
I3L147	102;82;94	PBMCs	I3L147 I3L147_HUMAN Brain-specific serine protease 4 (Fragment) OS=Homo sapiens GN=PRSS22 PE=4 SV=1
A6NJ78	395	Jurkat;PBMCs	A6NJ78 MET15_HUMAN Probable methyltransferase-like protein 15 OS=Homo sapiens GN=METTL15 PE=2 SV=1
Q9BU76	10;6	Jurkat;PBMCs	Q9BU76 MMTA2_HUMAN Multiple myeloma tumor-associated protein 2 OS=Homo sapiens GN=MMTAG2 PE=1 SV=1
B4DT96	45	Jurkat	B4DT96 B4DT96_HUMAN Nucleoporin-like protein 2 OS=Homo sapiens GN=NUPL2 PE=2 SV=1
H7C2A3	76	Jurkat	H7C2A3 H7C2A3_HUMAN Pericentrin (Fragment) OS=Homo sapiens GN=PCNT PE=4 SV=1
E7ESL9	231	Jurkat	E7ESL9 E7ESL9_HUMAN Arf-GAP with GTPase, ANK repeat and PH domain-containing protein 3 OS=Homo sapiens GN=AGAP3 PE=2 SV=1
Q9H2F5	756	Jurkat;PBMCs	Q9H2F5 EPC1_HUMAN Enhancer of polycomb homolog 1 OS=Homo sapiens GN=EPC1 PE=1 SV=1
J3KS37	85	Jurkat	J3KS37 J3KS37_HUMAN ATP-dependent DNA helicase Q5 (Fragment) OS=Homo sapiens GN=RECQL5 PE=4 SV=1
O43497	17;2122;2128;2131;2132	Jurkat;PBMCs	O43497 CAC1G_HUMAN Voltage-dependent T-type calcium channel subunit alpha-1G OS=Homo sapiens GN=CACNA1G PE=2 SV=3
I3L182	848;853	Jurkat;PBMCs	I3L182 I3L182_HUMAN Serine/arginine repetitive matrix protein 2 (Fragment) OS=Homo sapiens GN=SRRM2 PE=2 SV=1
H7C0M5	30	Jurkat	H7C0M5 H7C0M5_HUMAN Collagen alpha-2(VI) chain (Fragment) OS=Homo sapiens GN=COL6A2 PE=2 SV=1
E7EW34	7	Jurkat	E7EW34 E7EW34_HUMAN 26S proteasome non-ATPase regulatory subunit 2 OS=Homo sapiens GN=PSMD2 PE=2 SV=1
B7XGB9	38	Jurkat;PBMCs	B7XGB9 B7XGB9_HUMAN Protein phosphatase 1M OS=Homo sapiens GN=ppm1m PE=2 SV=1
P50750-2	85;87	Jurkat;PBMCs	P50750-2 CDK9_HUMAN Isoform 2 of Cyclin-dependent kinase 9 OS=Homo sapiens GN=CDK9
Q96CW5	135	PBMCs	Q96CW5 GCP3_HUMAN Gamma-tubulin complex component 3 OS=Homo sapiens GN=TUBGCP3 PE=1 SV=2
P04264	518;602;616	Jurkat	P04264 K2C1_HUMAN Keratin, type II cytoskeletal 1 OS=Homo sapiens GN=KRT1 PE=1 SV=6
E9PBB4	930	Jurkat	E9PBB4 E9PBB4_HUMAN R3H domain-containing protein 1 OS=Homo sapiens GN=R3HDM1 PE=2 SV=1
E7EQV3	340;374;387;391;398;436;448;461;473	Jurkat;PBMCs	E7EQV3 E7EQV3_HUMAN Polyadenylate-binding protein 1 OS=Homo sapiens GN=PABPC1 PE=2 SV=1
J3QRX4	18;26	Jurkat;PBMCs	J3QRX4 J3QRX4_HUMAN Coordinator of PRMT5 and differentiation stimulator OS=Homo sapiens GN=COPRS PE=4 SV=1
F8VTQ5	145;91	Jurkat;PBMCs	F8VTQ5 F8VTQ5_HUMAN Heterogeneous nuclear ribonucleoprotein A1 (Fragment) OS=Homo sapiens GN=HNRNPA1 PE=2 SV=1
A1A5A8	523	Jurkat	A1A5A8 A1A5A8_HUMAN KIAA0999 protein OS=Homo sapiens GN=KIAA0999 PE=2 SV=1
E7ER20	143;169	Jurkat;PBMCs	E7ER20 E7ER20_HUMAN Proteasome inhibitor PI31 subunit OS=Homo sapiens GN=PSMF1 PE=2 SV=1
B1AKQ8	19;22	Jurkat	B1AKQ8 B1AKQ8_HUMAN Guanine nucleotide-binding protein G(I)/G(S)/G(T) subunit beta-1 (Fragment) OS=Homo sapiens GN=GNB1 PE=2 SV=1
E9PEN0	126	Jurkat;PBMCs	E9PEN0 E9PEN0_HUMAN Inhibitor of growth protein 5 OS=Homo sapiens GN=ING5 PE=2 SV=1
E9PM36	22;26;34;36	Jurkat;PBMCs	E9PM36 E9PM36_HUMAN 40S ribosomal protein S2 OS=Homo sapiens GN=RPS2 PE=2 SV=1
Q86UU0	668;680	PBMCs	Q86UU0 BCL9L_HUMAN B-cell CLL/lymphoma 9-like protein OS=Homo sapiens GN=BCL9L PE=1 SV=1
Q8WUF5	180;362	Jurkat;PBMCs	Q8WUF5 IASPP_HUMAN RelA-associated inhibitor OS=Homo sapiens GN=PPP1R13L PE=1 SV=4
Q96QC0	665;688;693;705;707;710;726;729	Jurkat;PBMCs	Q96QC0 PP1RA_HUMAN Serine/threonine-protein phosphatase 1 regulatory subunit 10 OS=Homo sapiens GN=PPP1R10 PE=1 SV=1
E7EPB1	369	Jurkat	E7EPB1 E7EPB1_HUMAN Methylcytosine dioxygenase TET2 OS=Homo sapiens GN=TET2 PE=2 SV=1
F5H5C2	45	Jurkat	F5H5C2 F5H5C2_HUMAN Nuclear pore complex protein Nup133 OS=Homo sapiens GN=NUP133 PE=2 SV=1
Q8IZT6	8	Jurkat;PBMCs	Q8IZT6 ASPM_HUMAN Abnormal spindle-like microcephaly-associated protein OS=Homo sapiens GN=ASPM PE=1 SV=2
P62318	114;118	Jurkat	P62318 SMD3_HUMAN Small nuclear ribonucleoprotein Sm D3 OS=Homo sapiens GN=SNRPD3 PE=1 SV=1
J3KPZ3	3420;405	Jurkat	J3KPZ3 J3KPZ3_HUMAN Probable E3 ubiquitin-protein ligase MYCBP2 OS=Homo sapiens GN=MYCBP2 PE=4 SV=1
Q9NUD5	94	Jurkat;PBMCs	Q9NUD5 ZCHC3_HUMAN Zinc finger CCHC domain-containing protein 3 OS=Homo sapiens GN=ZCCHC3 PE=1 SV=1
Q86YR5	421	PBMCs	Q86YR5 GPSM1_HUMAN G-protein-signaling modulator 1 OS=Homo sapiens GN=GPSM1 PE=1 SV=2
Q13422	83	Jurkat	Q13422 IKZF1_HUMAN DNA-binding protein Ikaros OS=Homo sapiens GN=IKZF1 PE=1 SV=1
Q9Y6Y8	184	PBMCs	Q9Y6Y8 S23IP_HUMAN SEC23-interacting protein OS=Homo sapiens GN=SEC23IP PE=1 SV=1
H0Y360	58	Jurkat;PBMCs	H0Y360 H0Y360_HUMAN AMP deaminase 2 (Fragment) OS=Homo sapiens GN=AMPD2 PE=4 SV=1
F8VP97	87;98	Jurkat;PBMCs	F8VP97 F8VP97_HUMAN CCR4-NOT transcription complex subunit 2 (Fragment) OS=Homo sapiens GN=CNOT2 PE=2 SV=1
C9JAA7	10	PBMCs	C9JAA7 C9JAA7_HUMAN Armadillo repeat-containing protein 8 (Fragment) OS=Homo sapiens GN=ARMC8 PE=2 SV=1
Q9Y242	14	Jurkat;PBMCs	Q9Y242 TCF19_HUMAN Transcription factor 19 OS=Homo sapiens GN=TCF19 PE=1 SV=2
J3KRL7	869	Jurkat	J3KRL7 J3KRL7_HUMAN Period circadian protein homolog 1 OS=Homo sapiens GN=PER1 PE=4 SV=1
Q9NYU2	1038	Jurkat	Q9NYU2 UGGG1_HUMAN UDP-glucose:glycoprotein glucosyltransferase 1 OS=Homo sapiens GN=UGGT1 PE=1 SV=3
O00716	121	Jurkat;PBMCs	O00716 E2F3_HUMAN Transcription factor E2F3 OS=Homo sapiens GN=E2F3 PE=1 SV=1
F8WBL2	40;8	Jurkat;PBMCs	F8WBL2 F8WBL2_HUMAN Bystin OS=Homo sapiens GN=BYSL PE=2 SV=1
P00488	334	PBMCs	P00488 F13A_HUMAN Coagulation factor XIII A chain OS=Homo sapiens GN=F13A1 PE=1 SV=4
H0YG09	189	Jurkat	H0YG09 H0YG09_HUMAN Serine/threonine-protein kinase LATS1 (Fragment) OS=Homo sapiens GN=LATS1 PE=2 SV=1
Q9NPC4	179	PBMCs	Q9NPC4 A4GAT_HUMAN Lactosylceramide 4-alpha-galactosyltransferase OS=Homo sapiens GN=A4GALT PE=2 SV=1
Q5T6W1	17	Jurkat	Q5T6W1 Q5T6W1_HUMAN Heterogeneous nuclear ribonucleoprotein K OS=Homo sapiens GN=HNRNPK PE=2 SV=1
H7C3U5	209	Jurkat	H7C3U5 H7C3U5_HUMAN Trinucleotide repeat-containing gene 18 protein (Fragment) OS=Homo sapiens GN=TNRC18 PE=2 SV=1
H0Y5W0	2183;2874	Jurkat;PBMCs	H0Y5W0 H0Y5W0_HUMAN E3 ubiquitin-protein ligase HUWE1 (Fragment) OS=Homo sapiens GN=HUWE1 PE=4 SV=1
H3BS29	212	Jurkat	H3BS29 H3BS29_HUMAN Septin-1 (Fragment) OS=Homo sapiens GN=SEPT1 PE=2 SV=1
Q5JVS0	124;70;73;82;88	Jurkat;PBMCs	Q5JVS0 HABP4_HUMAN Intracellular hyaluronan-binding protein 4 OS=Homo sapiens GN=HABP4 PE=1 SV=1
E9PP78	23	Jurkat	E9PP78 E9PP78_HUMAN FAD-dependent oxidoreductase domain-containing protein 1 OS=Homo sapiens GN=FOXRED1 PE=2 SV=1
F5H296	16;18	Jurkat	F5H296 F5H296_HUMAN N-acylneuraminate cytidylyltransferase OS=Homo sapiens GN=CMAS PE=2 SV=1
O94913	1007;1019;1030;1038;1065;1074;1086;1093;855;864;877;882;890;903;908;955;968;981	Jurkat;PBMCs	O94913 PCF11_HUMAN Pre-mRNA cleavage complex 2 protein Pcf11 OS=Homo sapiens GN=PCF11 PE=1 SV=3
B4DZH6	6;8	Jurkat	B4DZH6 B4DZH6_HUMAN Histone deacetylase 6 OS=Homo sapiens GN=HDAC6 PE=2 SV=1
H0Y614	16	PBMCs	H0Y614 H0Y614_HUMAN Ubiquitin-fold modifier 1 (Fragment) OS=Homo sapiens GN=UFM1 PE=4 SV=1
H7C3E5	22	Jurkat;PBMCs	H7C3E5 H7C3E5_HUMAN Mediator of RNA polymerase II transcription subunit 14 (Fragment) OS=Homo sapiens GN=MED14 PE=2 SV=1
G3V295	3	Jurkat;PBMCs	G3V295 G3V295_HUMAN Proteasome subunit alpha type OS=Homo sapiens GN=PSMA6 PE=2 SV=1
Q9Y5A9	350	Jurkat	Q9Y5A9 YTHD2_HUMAN YTH domain family protein 2 OS=Homo sapiens GN=YTHDF2 PE=1 SV=2
H7BXP5	122;131	Jurkat;PBMCs	H7BXP5 H7BXP5_HUMAN Taperin OS=Homo sapiens GN=TPRN PE=2 SV=1
B8ZZS4	42	Jurkat;PBMCs	B8ZZS4 B8ZZS4_HUMAN Ankyrin repeat and zinc finger domain-containing protein 1 OS=Homo sapiens GN=ANKZF1 PE=2 SV=1
Q5QP82	134	Jurkat	Q5QP82 DCA10_HUMAN DDB1- and CUL4-associated factor 10 OS=Homo sapiens GN=DCAF10 PE=1 SV=1
C9IZ41	5	PBMCs	C9IZ41 C9IZ41_HUMAN Zyxin (Fragment) OS=Homo sapiens GN=ZYX PE=2 SV=1
F8W6V6	38	PBMCs	F8W6V6 F8W6V6_HUMAN TRIO and F-actin-binding protein OS=Homo sapiens GN=TRIOBP PE=2 SV=1
E7END2	819	Jurkat	E7END2 E7END2_HUMAN Sperm-specific antigen 2 OS=Homo sapiens GN=SSFA2 PE=2 SV=1
E7EN95	1269	Jurkat	E7EN95 E7EN95_HUMAN Filamin-B OS=Homo sapiens GN=FLNB PE=2 SV=1
H3BMJ2	235	Jurkat	H3BMJ2 H3BMJ2_HUMAN Uncharacterized protein C15orf39 (Fragment) OS=Homo sapiens GN=C15orf39 PE=4 SV=1
Q96SI9	612;617	Jurkat	Q96SI9 STRBP_HUMAN Spermatid perinuclear RNA-binding protein OS=Homo sapiens GN=STRBP PE=1 SV=1
Q8N257	100	PBMCs	Q8N257 H2B3B_HUMAN Histone H2B type 3-B OS=Homo sapiens GN=HIST3H2BB PE=1 SV=3
Q9Y2W1	101;108;115;66;825;91	Jurkat;PBMCs	Q9Y2W1 TR150_HUMAN Thyroid hormone receptor-associated protein 3 OS=Homo sapiens GN=THRAP3 PE=1 SV=2
H0YG22	120;55;59	Jurkat	H0YG22 H0YG22_HUMAN Y-box-binding protein 3 (Fragment) OS=Homo sapiens GN=YBX3 PE=4 SV=1
F8WAJ2	338	Jurkat	F8WAJ2 F8WAJ2_HUMAN Nuclear receptor coactivator 2 OS=Homo sapiens GN=NCOA2 PE=2 SV=1
Q01844-3	314;317;321	Jurkat	Q01844-3 EWS_HUMAN Isoform 3 of RNA-binding protein EWS OS=Homo sapiens GN=EWSR1
Q9UPR0	6	Jurkat;PBMCs	Q9UPR0 PLCL2_HUMAN Inactive phospholipase C-like protein 2 OS=Homo sapiens GN=PLCL2 PE=1 SV=2
P21817	2118	Jurkat	P21817 RYR1_HUMAN Ryanodine receptor 1 OS=Homo sapiens GN=RYR1 PE=1 SV=3
A6QL63	3;721	Jurkat;PBMCs	A6QL63 BTBDB_HUMAN Ankyrin repeat and BTB/POZ domain-containing protein BTBD11 OS=Homo sapiens GN=BTBD11 PE=2 SV=3
F5H4J4	123;169;174;209	PBMCs	F5H4J4 F5H4J4_HUMAN Runt-related transcription factor 3 OS=Homo sapiens GN=RUNX3 PE=2 SV=1
Q5T8R8	178	PBMCs	Q5T8R8 CI066_HUMAN Uncharacterized protein C9orf66 OS=Homo sapiens GN=C9orf66 PE=2 SV=1
Q92804	459;467;475;483;490;498;505;512;519;526;528	Jurkat;PBMCs	Q92804 RBP56_HUMAN TATA-binding protein-associated factor 2N OS=Homo sapiens GN=TAF15 PE=1 SV=1
O43809	15;8	Jurkat;PBMCs	O43809 CPSF5_HUMAN Cleavage and polyadenylation specificity factor subunit 5 OS=Homo sapiens GN=NUDT21 PE=1 SV=1
D6R9A6	10	Jurkat;PBMCs	D6R9A6 D6R9A6_HUMAN High mobility group protein B2 (Fragment) OS=Homo sapiens GN=HMGB2 PE=2 SV=1
F8VXG7	116;777;904;959	Jurkat;PBMCs	F8VXG7 F8VXG7_HUMAN Protein SCAF11 OS=Homo sapiens GN=SCAF11 PE=2 SV=1
G3V4V5	353	Jurkat	G3V4V5 G3V4V5_HUMAN E3 ubiquitin-protein ligase HECTD1 (Fragment) OS=Homo sapiens GN=HECTD1 PE=2 SV=1
F2Z305	3;364	Jurkat;PBMCs	F2Z305 F2Z305_HUMAN DDB1- and CUL4-associated factor 6 OS=Homo sapiens GN=DCAF6 PE=2 SV=1
O95628	497;505	Jurkat	O95628 CNOT4_HUMAN CCR4-NOT transcription complex subunit 4 OS=Homo sapiens GN=CNOT4 PE=1 SV=3
I3L190	178	Jurkat;PBMCs	I3L190 I3L190_HUMAN Protein capicua homolog (Fragment) OS=Homo sapiens GN=CIC PE=2 SV=1
Q9BYN0	11;16	Jurkat;PBMCs	Q9BYN0 SRXN1_HUMAN Sulfiredoxin-1 OS=Homo sapiens GN=SRXN1 PE=1 SV=2
E9PJA7	85	Jurkat;PBMCs	E9PJA7 E9PJA7_HUMAN Bcl-2-associated transcription factor 1 OS=Homo sapiens GN=BCLAF1 PE=2 SV=1
B4DSQ1	239	Jurkat	B4DSQ1 B4DSQ1_HUMAN Microtubule-associated protein OS=Homo sapiens GN=MAP4 PE=2 SV=1
Q709C8	3519;3526;3651	Jurkat;PBMCs	Q709C8 VP13C_HUMAN Vacuolar protein sorting-associated protein 13C OS=Homo sapiens GN=VPS13C PE=1 SV=1
J3KN27	363	Jurkat	J3KN27 J3KN27_HUMAN Fibrosin-1-like protein OS=Homo sapiens GN=FBRSL1 PE=4 SV=1
Q9BRK4	254	PBMCs	Q9BRK4 LZTS2_HUMAN Leucine zipper putative tumor suppressor 2 OS=Homo sapiens GN=LZTS2 PE=1 SV=2
P46531	1946	Jurkat	P46531 NOTC1_HUMAN Neurogenic locus notch homolog protein 1 OS=Homo sapiens GN=NOTCH1 PE=1 SV=4
E9PAK5	314;742;979	Jurkat;PBMCs	E9PAK5 E9PAK5_HUMAN DENN domain-containing protein 4B (Fragment) OS=Homo sapiens GN=DENND4B PE=2 SV=1
O15067	282	Jurkat	O15067 PUR4_HUMAN Phosphoribosylformylglycinamidine synthase OS=Homo sapiens GN=PFAS PE=1 SV=4
Q92686	68	Jurkat;PBMCs	Q92686 NEUG_HUMAN Neurogranin OS=Homo sapiens GN=NRGN PE=1 SV=1
Q92567	138	Jurkat;PBMCs	Q92567 F168A_HUMAN Protein FAM168A OS=Homo sapiens GN=FAM168A PE=1 SV=2
E7EQD5	540	Jurkat	E7EQD5 E7EQD5_HUMAN Syntaxin-binding protein 2 OS=Homo sapiens GN=STXBP2 PE=2 SV=1
Q6VY07	4	Jurkat;PBMCs	Q6VY07 PACS1_HUMAN Phosphofurin acidic cluster sorting protein 1 OS=Homo sapiens GN=PACS1 PE=1 SV=2
Q5T123	78	PBMCs	Q5T123 Q5T123_HUMAN SH3 domain-binding glutamic acid-rich-like protein 3 OS=Homo sapiens GN=SH3BGRL3 PE=2 SV=1
Q16630-2	243;250	Jurkat;PBMCs	Q16630-2 CPSF6_HUMAN Isoform 2 of Cleavage and polyadenylation specificity factor subunit 6 OS=Homo sapiens GN=CPSF6
M0QXZ5	108	Jurkat	M0QXZ5 M0QXZ5_HUMAN Zinc finger protein 428 (Fragment) OS=Homo sapiens GN=ZNF428 PE=4 SV=1
G3V599	1092;1095;1250	Jurkat;PBMCs	G3V599 G3V599_HUMAN cTAGE family member 5 OS=Homo sapiens GN=CTAGE5 PE=2 SV=1
Q9NQS1	37	Jurkat	Q9NQS1 AVEN_HUMAN Cell death regulator Aven OS=Homo sapiens GN=AVEN PE=1 SV=1
Q86TB9	276;284;385	Jurkat;PBMCs	Q86TB9 PATL1_HUMAN Protein PAT1 homolog 1 OS=Homo sapiens GN=PATL1 PE=1 SV=2
Q8TDN6	9	Jurkat	Q8TDN6 BRX1_HUMAN Ribosome biogenesis protein BRX1 homolog OS=Homo sapiens GN=BRIX1 PE=1 SV=2
C9J3B7	13	PBMCs	C9J3B7 C9J3B7_HUMAN Wiskott-Aldrich syndrome protein (Fragment) OS=Homo sapiens GN=WAS PE=2 SV=1
Q8WX93	770	PBMCs	Q8WX93 PALLD_HUMAN Palladin OS=Homo sapiens GN=PALLD PE=1 SV=3
P14317	155	Jurkat;PBMCs	P14317 HCLS1_HUMAN Hematopoietic lineage cell-specific protein OS=Homo sapiens GN=HCLS1 PE=1 SV=3
P31942-2	110;116;121;129	Jurkat;PBMCs	P31942-2 HNRH3_HUMAN Isoform 2 of Heterogeneous nuclear ribonucleoprotein H3 OS=Homo sapiens GN=HNRNPH3
D6RA70	10;3;32	PBMCs	D6RA70 D6RA70_HUMAN Probable ATP-dependent RNA helicase YTHDC2 OS=Homo sapiens GN=YTHDC2 PE=2 SV=1
A8MZI9	238	Jurkat	A8MZI9 A8MZI9_HUMAN Runt-related transcription factor 1 (Fragment) OS=Homo sapiens GN=RUNX1 PE=2 SV=2
B3KRG5	123;157;163;182;189;234;238;29;37;50;52	Jurkat;PBMCs	B3KRG5 B3KRG5_HUMAN RNA-binding motif protein, X chromosome, N-terminally processed OS=Homo sapiens GN=RBMX PE=2 SV=1
P13984	37	PBMCs	P13984 T2FB_HUMAN General transcription factor IIF subunit 2 OS=Homo sapiens GN=GTF2F2 PE=1 SV=2
M0R1Y5	67	Jurkat	M0R1Y5 M0R1Y5_HUMAN A-kinase anchor protein 8-like (Fragment) OS=Homo sapiens GN=AKAP8L PE=4 SV=1
P35579	1923	Jurkat;PBMCs	P35579 MYH9_HUMAN Myosin-9 OS=Homo sapiens GN=MYH9 PE=1 SV=4
H3BNU8	109	Jurkat;PBMCs	H3BNU8 H3BNU8_HUMAN Lysine-rich nucleolar protein 1 OS=Homo sapiens GN=KNOP1 PE=2 SV=1
Q96J94	564	Jurkat	Q96J94 PIWL1_HUMAN Piwi-like protein 1 OS=Homo sapiens GN=PIWIL1 PE=1 SV=1
Q8IZ40	465;474	Jurkat	Q8IZ40 RCOR2_HUMAN REST corepressor 2 OS=Homo sapiens GN=RCOR2 PE=1 SV=2
Q02388	1470	Jurkat	Q02388 CO7A1_HUMAN Collagen alpha-1(VII) chain OS=Homo sapiens GN=COL7A1 PE=1 SV=2
O15062	526	Jurkat;PBMCs	O15062 ZBTB5_HUMAN Zinc finger and BTB domain-containing protein 5 OS=Homo sapiens GN=ZBTB5 PE=1 SV=1
H0Y488	120;134;173	Jurkat;PBMCs	H0Y488 H0Y488_HUMAN AT-rich interactive domain-containing protein 1A (Fragment) OS=Homo sapiens GN=ARID1A PE=4 SV=1
Q8IU81	245	Jurkat	Q8IU81 I2BP1_HUMAN Interferon regulatory factor 2-binding protein 1 OS=Homo sapiens GN=IRF2BP1 PE=1 SV=1
E7ESJ3	43;45	Jurkat	E7ESJ3 E7ESJ3_HUMAN Ankyrin repeat domain-containing protein 26 OS=Homo sapiens GN=ANKRD26 PE=2 SV=1
B7Z7P8	168	Jurkat;PBMCs	B7Z7P8 B7Z7P8_HUMAN Eukaryotic peptide chain release factor subunit 1 OS=Homo sapiens GN=ETF1 PE=2 SV=1
Q8WUA7-2	13	PBMCs	Q8WUA7-2 TB22A_HUMAN Isoform 2 of TBC1 domain family member 22A OS=Homo sapiens GN=TBC1D22A
P17066	495	PBMCs	P17066 HSP76_HUMAN Heat shock 70 kDa protein 6 OS=Homo sapiens GN=HSPA6 PE=1 SV=2
Q99704	39	PBMCs	Q99704 DOK1_HUMAN Docking protein 1 OS=Homo sapiens GN=DOK1 PE=1 SV=1
Q9BR01	155	Jurkat	Q9BR01 ST4A1_HUMAN Sulfotransferase 4A1 OS=Homo sapiens GN=SULT4A1 PE=1 SV=2
O43824	55	Jurkat	O43824 GTPB6_HUMAN Putative GTP-binding protein 6 OS=Homo sapiens GN=GTPBP6 PE=2 SV=3
Q99700	40	Jurkat	Q99700 ATX2_HUMAN Ataxin-2 OS=Homo sapiens GN=ATXN2 PE=1 SV=2
P37802	182;196;4	Jurkat;PBMCs	P37802 TAGL2_HUMAN Transgelin-2 OS=Homo sapiens GN=TAGLN2 PE=1 SV=3
E9PGR2	1113	Jurkat	E9PGR2 E9PGR2_HUMAN Cyclin-G-associated kinase OS=Homo sapiens GN=GAK PE=2 SV=1
P31275	109	Jurkat	P31275 HXC12_HUMAN Homeobox protein Hox-C12 OS=Homo sapiens GN=HOXC12 PE=2 SV=2
Q9HD15	45	Jurkat;PBMCs	Q9HD15 SRA1_HUMAN Steroid receptor RNA activator 1 OS=Homo sapiens GN=SRA1 PE=1 SV=1
H3BPE7	259;372;389;395;408;474;477;496;499;504;515	Jurkat;PBMCs	H3BPE7 H3BPE7_HUMAN RNA-binding protein FUS OS=Homo sapiens GN=FUS PE=2 SV=1
A6NHT5	102	Jurkat	A6NHT5 HMX3_HUMAN Homeobox protein HMX3 OS=Homo sapiens GN=HMX3 PE=2 SV=1
H3BPE1	1744	Jurkat	H3BPE1 H3BPE1_HUMAN Microtubule-actin cross-linking factor 1, isoforms 1/2/3/5 OS=Homo sapiens GN=MACF1 PE=2 SV=1
Q9NUQ3	24;27	Jurkat;PBMCs	Q9NUQ3 TXLNG_HUMAN Gamma-taxilin OS=Homo sapiens GN=TXLNG PE=1 SV=2
Q6IBS0	340	PBMCs	Q6IBS0 TWF2_HUMAN Twinfilin-2 OS=Homo sapiens GN=TWF2 PE=1 SV=2
Q9Y3Y2-4	128;134;136	Jurkat	Q9Y3Y2-4 CHTOP_HUMAN Isoform 3 of Chromatin target of PRMT1 protein OS=Homo sapiens GN=CHTOP
D6RJI3	329;341	Jurkat	D6RJI3 D6RJI3_HUMAN Fibrillin-2 OS=Homo sapiens GN=FBN2 PE=2 SV=1
A6NC17	259	Jurkat	A6NC17 A6NC17_HUMAN Methionine--tRNA ligase, cytoplasmic OS=Homo sapiens GN=MARS PE=2 SV=3
Q6UUV7	87	Jurkat;PBMCs	Q6UUV7 CRTC3_HUMAN CREB-regulated transcription coactivator 3 OS=Homo sapiens GN=CRTC3 PE=1 SV=2
Q14781	247	Jurkat;PBMCs	Q14781 CBX2_HUMAN Chromobox protein homolog 2 OS=Homo sapiens GN=CBX2 PE=1 SV=2
F8VQ24	8	Jurkat	F8VQ24 F8VQ24_HUMAN Zinc finger protein 385A (Fragment) OS=Homo sapiens GN=ZNF385A PE=2 SV=1
B4E1G1	114	Jurkat	B4E1G1 B4E1G1_HUMAN Derlin-1 OS=Homo sapiens GN=DERL1 PE=2 SV=1
F8WFC6	14;5	Jurkat	F8WFC6 F8WFC6_HUMAN Large subunit GTPase 1 homolog OS=Homo sapiens GN=LSG1 PE=2 SV=1
F5H578	2;51;9	Jurkat;PBMCs	F5H578 F5H578_HUMAN Pre-mRNA-processing factor 40 homolog A (Fragment) OS=Homo sapiens GN=PRPF40A PE=2 SV=1
C9JBE8	157	Jurkat	C9JBE8 C9JBE8_HUMAN Max dimerization protein 1 (Fragment) OS=Homo sapiens GN=MXD1 PE=2 SV=1
Q9NZR2	1999;3727	Jurkat	Q9NZR2 LRP1B_HUMAN Low-density lipoprotein receptor-related protein 1B OS=Homo sapiens GN=LRP1B PE=1 SV=2
Q5VT52	1117;1364	Jurkat;PBMCs	Q5VT52 RPRD2_HUMAN Regulation of nuclear pre-mRNA domain-containing protein 2 OS=Homo sapiens GN=RPRD2 PE=1 SV=1
P49792	1016;1096;945	Jurkat;PBMCs	P49792 RBP2_HUMAN E3 SUMO-protein ligase RanBP2 OS=Homo sapiens GN=RANBP2 PE=1 SV=2
B0I1T2	794	PBMCs	B0I1T2 MYO1G_HUMAN Unconventional myosin-Ig OS=Homo sapiens GN=MYO1G PE=1 SV=2
F8W8S3	6	Jurkat	F8W8S3 F8W8S3_HUMAN Transducin-like enhancer protein 3 OS=Homo sapiens GN=TLE3 PE=2 SV=1
A6NC86	134	Jurkat	A6NC86 PINLY_HUMAN phospholipase A2 inhibitor and Ly6/PLAUR domain-containing protein OS=Homo sapiens GN=PINLYP PE=2 SV=3
P51116	393;399;432;434;436	Jurkat;PBMCs	P51116 FXR2_HUMAN Fragile X mental retardation syndrome-related protein 2 OS=Homo sapiens GN=FXR2 PE=1 SV=2
O15370	145;148	Jurkat	O15370 SOX12_HUMAN Transcription factor SOX-12 OS=Homo sapiens GN=SOX12 PE=2 SV=2
C9J5W6	112	Jurkat	C9J5W6 C9J5W6_HUMAN Transgelin-3 OS=Homo sapiens GN=TAGLN3 PE=2 SV=1
E5RGH6	4;7	Jurkat;PBMCs	E5RGH6 E5RGH6_HUMAN V-type proton ATPase subunit B, brain isoform OS=Homo sapiens GN=ATP6V1B2 PE=2 SV=1
C9JRD2	129	PBMCs	C9JRD2 C9JRD2_HUMAN DnaJ homolog subfamily B member 2 (Fragment) OS=Homo sapiens GN=DNAJB2 PE=2 SV=1
H0Y4V9	231;59;61	Jurkat;PBMCs	H0Y4V9 H0Y4V9_HUMAN La-related protein 4B (Fragment) OS=Homo sapiens GN=LARP4B PE=4 SV=1
P16989	169;174;326;336;337	Jurkat;PBMCs	P16989 YBOX3_HUMAN Y-box-binding protein 3 OS=Homo sapiens GN=YBX3 PE=1 SV=4
B4DT31	380;382;384	Jurkat;PBMCs	B4DT31 B4DT31_HUMAN Far upstream element-binding protein 1 OS=Homo sapiens GN=FUBP1 PE=2 SV=1
B4DQJ1	21	PBMCs	B4DQJ1 B4DQJ1_HUMAN U5 small nuclear ribonucleoprotein 40 kDa protein OS=Homo sapiens GN=SNRNP40 PE=2 SV=1
D6RDA9	34	Jurkat	D6RDA9 D6RDA9_HUMAN Glucocorticoid receptor (Fragment) OS=Homo sapiens GN=NR3C1 PE=2 SV=1
C9JBL3	145;157;166;169	Jurkat	C9JBL3 C9JBL3_HUMAN Collagen alpha-1(VII) chain (Fragment) OS=Homo sapiens GN=COL7A1 PE=2 SV=1
P33176	464;956	Jurkat;PBMCs	P33176 KINH_HUMAN Kinesin-1 heavy chain OS=Homo sapiens GN=KIF5B PE=1 SV=1
P42768	321;328;338;357;364;377;431;439	PBMCs	P42768 WASP_HUMAN Wiskott-Aldrich syndrome protein OS=Homo sapiens GN=WAS PE=1 SV=4
F8W1S1	466	Jurkat	F8W1S1 F8W1S1_HUMAN Keratin, type II cytoskeletal 74 OS=Homo sapiens GN=KRT74 PE=2 SV=1
F5H1A8	354	PBMCs	F5H1A8 F5H1A8_HUMAN Gelsolin OS=Homo sapiens GN=GSN PE=2 SV=1
O00571	592;617;622;632	Jurkat;PBMCs	O00571 DDX3X_HUMAN ATP-dependent RNA helicase DDX3X OS=Homo sapiens GN=DDX3X PE=1 SV=3
E9PK75	25;6	Jurkat;PBMCs	E9PK75 E9PK75_HUMAN Retinoic acid receptor RXR-beta OS=Homo sapiens GN=RXRB PE=2 SV=1
Q02641	593	Jurkat;PBMCs	Q02641 CACB1_HUMAN Voltage-dependent L-type calcium channel subunit beta-1 OS=Homo sapiens GN=CACNB1 PE=1 SV=3
Q9C0B5	617	PBMCs	Q9C0B5 ZDHC5_HUMAN Palmitoyltransferase ZDHHC5 OS=Homo sapiens GN=ZDHHC5 PE=1 SV=2
E5RFR3	10;11;14;15;17	Jurkat;PBMCs	E5RFR3 E5RFR3_HUMAN DNA replication licensing factor MCM4 (Fragment) OS=Homo sapiens GN=MCM4 PE=2 SV=1
K7EN38	42	Jurkat;PBMCs	K7EN38 K7EN38_HUMAN Low-density lipoprotein receptor class A domain-containing protein 4 OS=Homo sapiens GN=LDLRAD4 PE=4 SV=1
Q13469	150	PBMCs	Q13469 NFAC2_HUMAN Nuclear factor of activated T-cells, cytoplasmic 2 OS=Homo sapiens GN=NFATC2 PE=1 SV=2
F8WA42	302	PBMCs	F8WA42 F8WA42_HUMAN Sulfatase-modifying factor 2 OS=Homo sapiens GN=SUMF2 PE=2 SV=1
E7EPN9	1188;244;2549;257;2721;2746;281;283;749;754;774;775	Jurkat;PBMCs	E7EPN9 E7EPN9_HUMAN Protein PRRC2C OS=Homo sapiens GN=PRRC2C PE=2 SV=1
Q9HCD6	1706	Jurkat	Q9HCD6 TANC2_HUMAN Protein TANC2 OS=Homo sapiens GN=TANC2 PE=1 SV=3
H3BPL3	69;73	Jurkat	H3BPL3 H3BPL3_HUMAN Probable E3 ubiquitin-protein ligase makorin-3 OS=Homo sapiens GN=MKRN3 PE=2 SV=1
B7ZLB0	8	Jurkat;PBMCs	B7ZLB0 B7ZLB0_HUMAN TSNARE1 protein OS=Homo sapiens GN=TSNARE1 PE=2 SV=1
I3L172	35	Jurkat;PBMCs	I3L172 I3L172_HUMAN Protein FAM195A OS=Homo sapiens GN=FAM195A PE=2 SV=1
Q4G0N4	36	Jurkat	Q4G0N4 NAKD2_HUMAN NAD kinase 2, mitochondrial OS=Homo sapiens GN=NADK2 PE=1 SV=2
F8WAK8	1002;997	Jurkat;PBMCs	F8WAK8 F8WAK8_HUMAN Cohesin subunit SA-2 OS=Homo sapiens GN=STAG2 PE=2 SV=1
O43184	430;449	PBMCs	O43184 ADA12_HUMAN Disintegrin and metalloproteinase domain-containing protein 12 OS=Homo sapiens GN=ADAM12 PE=1 SV=3
Q9ULX6	171;179;185;208;217;237;247	Jurkat;PBMCs	Q9ULX6 AKP8L_HUMAN A-kinase anchor protein 8-like OS=Homo sapiens GN=AKAP8L PE=1 SV=3
P53814	419	Jurkat	P53814 SMTN_HUMAN Smoothelin OS=Homo sapiens GN=SMTN PE=1 SV=7
H0Y9U8	41	Jurkat	H0Y9U8 H0Y9U8_HUMAN G2/mitotic-specific cyclin-B1 (Fragment) OS=Homo sapiens GN=CCNB1 PE=2 SV=1
Q71RC2	443;680;686	Jurkat;PBMCs	Q71RC2 LARP4_HUMAN La-related protein 4 OS=Homo sapiens GN=LARP4 PE=1 SV=3
Q9H7E9	24;27	Jurkat;PBMCs	Q9H7E9 CH033_HUMAN UPF0488 protein C8orf33 OS=Homo sapiens GN=C8orf33 PE=1 SV=1
H7C0N4	122;132;142;36	Jurkat;PBMCs	H7C0N4 H7C0N4_HUMAN Steroidogenic factor 1 (Fragment) OS=Homo sapiens GN=SF1 PE=4 SV=1
B0YJ33	366;914	Jurkat	B0YJ33 B0YJ33_HUMAN Laminin alpha-3 chain variant 2 OS=Homo sapiens GN=LAMA3 PE=2 SV=1
B4DXR9	30	Jurkat	B4DXR9 ZN732_HUMAN Zinc finger protein 732 OS=Homo sapiens GN=ZNF732 PE=2 SV=1
Q9P206-2	4	Jurkat	Q9P206-2 K1522_HUMAN Isoform 2 of Uncharacterized protein KIAA1522 OS=Homo sapiens GN=KIAA1522
A6NG32	163	Jurkat;PBMCs	A6NG32 A6NG32_HUMAN Charged multivesicular body protein 1a OS=Homo sapiens GN=CHMP1A PE=2 SV=3
Q8IVS2	79	Jurkat	Q8IVS2 FABD_HUMAN Malonyl-CoA-acyl carrier protein transacylase, mitochondrial OS=Homo sapiens GN=MCAT PE=1 SV=2
M0QX77	27	PBMCs	M0QX77 M0QX77_HUMAN 1-phosphatidylinositol 4,5-bisphosphate phosphodiesterase gamma-1 (Fragment) OS=Homo sapiens GN=PLCG1 PE=4 SV=1
D6RF83	103;137	PBMCs	D6RF83 D6RF83_HUMAN PDZ and LIM domain protein 7 (Fragment) OS=Homo sapiens GN=PDLIM7 PE=2 SV=1
E9PCX3	405	Jurkat	E9PCX3 E9PCX3_HUMAN ETS-related transcription factor Elf-2 OS=Homo sapiens GN=ELF2 PE=2 SV=1
F5GWV9	644;676	Jurkat	F5GWV9 F5GWV9_HUMAN Mucin-12 OS=Homo sapiens GN=MUC12 PE=2 SV=1
C9JRJ5	428;75	PBMCs	C9JRJ5 C9JRJ5_HUMAN LIM domain-containing protein 1 OS=Homo sapiens GN=LIMD1 PE=2 SV=1
B7ZKW0	251	PBMCs	B7ZKW0 B7ZKW0_HUMAN ATP1B4 protein OS=Homo sapiens GN=ATP1B4 PE=2 SV=1
B4DLE8	7	Jurkat;PBMCs	B4DLE8 B4DLE8_HUMAN Beta/gamma crystallin domain-containing protein 3 (Fragment) OS=Homo sapiens GN=CRYBG3 PE=2 SV=1
H0YEU6	218	Jurkat	H0YEU6 H0YEU6_HUMAN Polyadenylate-binding protein 4 (Fragment) OS=Homo sapiens GN=PABPC4 PE=4 SV=1
Q6ZUS6-5	14	Jurkat	Q6ZUS6-5 CC149_HUMAN Isoform 5 of Coiled-coil domain-containing protein 149 OS=Homo sapiens GN=CCDC149
Q92734	385;400	Jurkat;PBMCs	Q92734 TFG_HUMAN Protein TFG OS=Homo sapiens GN=TFG PE=1 SV=2
G3XAA0	346	PBMCs	G3XAA0 G3XAA0_HUMAN AT rich interactive domain 1B (SWI1-like), isoform CRA_a OS=Homo sapiens GN=ARID1B PE=2 SV=1
Q3T8J9	2012	Jurkat	Q3T8J9 GON4L_HUMAN GON-4-like protein OS=Homo sapiens GN=GON4L PE=1 SV=1
H0YKY4	78	PBMCs	H0YKY4 H0YKY4_HUMAN Selenocysteine insertion sequence-binding protein 2-like (Fragment) OS=Homo sapiens GN=SECISBP2L PE=2 SV=1
E5RHT4	17;24;29	Jurkat;PBMCs	E5RHT4 E5RHT4_HUMAN DNA-directed RNA polymerase III subunit RPC4 (Fragment) OS=Homo sapiens GN=POLR3D PE=2 SV=1
P22626	200;203;213;228;238;266;325;350;352	Jurkat;PBMCs	P22626 ROA2_HUMAN Heterogeneous nuclear ribonucleoproteins A2/B1 OS=Homo sapiens GN=HNRNPA2B1 PE=1 SV=2
P29590	872	PBMCs	P29590 PML_HUMAN Protein PML OS=Homo sapiens GN=PML PE=1 SV=3
B0QY89	3	Jurkat	B0QY89 B0QY89_HUMAN Eukaryotic translation initiation factor 3 subunit L OS=Homo sapiens GN=EIF3L PE=2 SV=1
B4DH53	909	Jurkat	B4DH53 B4DH53_HUMAN MAP1S light chain OS=Homo sapiens GN=MAP1S PE=2 SV=1
C9J804	89	PBMCs	C9J804 C9J804_HUMAN KRAB domain-containing protein 4 (Fragment) OS=Homo sapiens GN=KRBOX4 PE=2 SV=1
Q6NUQ4	19;29	Jurkat;PBMCs	Q6NUQ4 TM214_HUMAN Transmembrane protein 214 OS=Homo sapiens GN=TMEM214 PE=1 SV=2
J3KT18	4	Jurkat;PBMCs	J3KT18 J3KT18_HUMAN SWI/SNF-related matrix-associated actin-dependent regulator of chromatin subfamily D member 2 (Fragment) OS=Homo sapiens GN=SMARCD2 PE=4 SV=1
Q5TBP9	154	Jurkat	Q5TBP9 Q5TBP9_HUMAN Protein LSM14 homolog B (Fragment) OS=Homo sapiens GN=LSM14B PE=2 SV=1
F8VU51	1051;1052;7;984	Jurkat;PBMCs	F8VU51 F8VU51_HUMAN YLP motif-containing protein 1 OS=Homo sapiens GN=YLPM1 PE=2 SV=1
Q9C0E4	661	Jurkat	Q9C0E4 GRIP2_HUMAN Glutamate receptor-interacting protein 2 OS=Homo sapiens GN=GRIP2 PE=1 SV=3
O15446	162	Jurkat	O15446 RPA34_HUMAN DNA-directed RNA polymerase I subunit RPA34 OS=Homo sapiens GN=CD3EAP PE=1 SV=1
Q09472	2059;237;695;728	Jurkat;PBMCs	Q09472 EP300_HUMAN Histone acetyltransferase p300 OS=Homo sapiens GN=EP300 PE=1 SV=2
Q9HCD5	13	Jurkat;PBMCs	Q9HCD5 NCOA5_HUMAN Nuclear receptor coactivator 5 OS=Homo sapiens GN=NCOA5 PE=1 SV=2
E3W994	879	PBMCs	E3W994 E3W994_HUMAN CLIP-associating protein 2 OS=Homo sapiens GN=CLASP2 PE=2 SV=2
E9PR05	8	PBMCs	E9PR05 E9PR05_HUMAN Histone-lysine N-methyltransferase MLL (Fragment) OS=Homo sapiens GN=KMT2A PE=2 SV=2
F8WE04	12;37	PBMCs	F8WE04 F8WE04_HUMAN Heat shock protein beta-1 OS=Homo sapiens GN=HSPB1 PE=2 SV=1
O15234	52	Jurkat;PBMCs	O15234 CASC3_HUMAN Protein CASC3 OS=Homo sapiens GN=CASC3 PE=1 SV=2
Q9UMN6	17;280;49	Jurkat;PBMCs	Q9UMN6 KMT2B_HUMAN Histone-lysine N-methyltransferase 2B OS=Homo sapiens GN=KMT2B PE=1 SV=1
H0Y6J6	180	Jurkat;PBMCs	H0Y6J6 H0Y6J6_HUMAN Splicing factor 45 (Fragment) OS=Homo sapiens GN=RBM17 PE=4 SV=1
P35749	1701	Jurkat	P35749 MYH11_HUMAN Myosin-11 OS=Homo sapiens GN=MYH11 PE=1 SV=3
B4DIR9	141	Jurkat;PBMCs	B4DIR9 B4DIR9_HUMAN TGF-beta-activated kinase 1 and MAP3K7-binding protein 2 OS=Homo sapiens GN=TAB2 PE=2 SV=1
E9PJT3	215;221;244;246	Jurkat;PBMCs	E9PJT3 E9PJT3_HUMAN Splicing factor 3B subunit 2 (Fragment) OS=Homo sapiens GN=SF3B2 PE=2 SV=1
B4E0C8	47	PBMCs	B4E0C8 B4E0C8_HUMAN Probable ATP-dependent RNA helicase DDX43 OS=Homo sapiens GN=DDX43 PE=2 SV=1
F5GXF5	68;92	Jurkat;PBMCs	F5GXF5 F5GXF5_HUMAN Nucleosome-remodeling factor subunit BPTF (Fragment) OS=Homo sapiens GN=BPTF PE=4 SV=2
Q9H875	10	Jurkat	Q9H875 PKRI1_HUMAN PRKR-interacting protein 1 OS=Homo sapiens GN=PRKRIP1 PE=1 SV=1
Q6XLA1	14	Jurkat	Q6XLA1 CSC2A_HUMAN Protein CASC2, isoform 3 OS=Homo sapiens GN=CASC2 PE=2 SV=1
D6REK3	119	Jurkat	D6REK3 D6REK3_HUMAN Peptidyl-prolyl cis-trans isomerase CWC27 homolog OS=Homo sapiens GN=CWC27 PE=2 SV=1
B0QYV1	348;353	Jurkat;PBMCs	B0QYV1 B0QYV1_HUMAN RNA binding protein fox-1 homolog OS=Homo sapiens GN=RBM9 PE=2 SV=1
E9PAW1	534;542;560	Jurkat;PBMCs	E9PAW1 E9PAW1_HUMAN Splicing factor 3A subunit 1 OS=Homo sapiens GN=SF3A1 PE=2 SV=1
O00625	97	PBMCs	O00625 PIR_HUMAN Pirin OS=Homo sapiens GN=PIR PE=1 SV=1
Q86WJ1	9	Jurkat;PBMCs	Q86WJ1 CHD1L_HUMAN Chromodomain-helicase-DNA-binding protein 1-like OS=Homo sapiens GN=CHD1L PE=1 SV=2
A1KXE4	88	Jurkat;PBMCs	A1KXE4 F168B_HUMAN Myelin-associated neurite-outgrowth inhibitor OS=Homo sapiens GN=FAM168B PE=1 SV=1
C9JLW9	128;201	Jurkat;PBMCs	C9JLW9 C9JLW9_HUMAN Genetic suppressor element 1 (Fragment) OS=Homo sapiens GN=GSE1 PE=2 SV=1
H3BRB0	14	Jurkat	H3BRB0 H3BRB0_HUMAN Ataxin-2-like protein (Fragment) OS=Homo sapiens GN=ATXN2L PE=2 SV=1
O75494	6	PBMCs	O75494 SRS10_HUMAN Serine/arginine-rich splicing factor 10 OS=Homo sapiens GN=SRSF10 PE=1 SV=1
P35555	232	Jurkat	P35555 FBN1_HUMAN Fibrillin-1 OS=Homo sapiens GN=FBN1 PE=1 SV=3
I3L4X5	532	Jurkat	I3L4X5 I3L4X5_HUMAN Ubiquitin carboxyl-terminal hydrolase 48 OS=Homo sapiens GN=USP31 PE=2 SV=1
B3KXW9	662	Jurkat	B3KXW9 B3KXW9_HUMAN Dedicator of cytokinesis protein 2 OS=Homo sapiens GN=DOCK2 PE=2 SV=1
B4DJT1	34	Jurkat	B4DJT1 B4DJT1_HUMAN Protein DPCD OS=Homo sapiens GN=DPCD PE=2 SV=1
Q86YZ3	1028;1037;2187	Jurkat	Q86YZ3 HORN_HUMAN Hornerin OS=Homo sapiens GN=HRNR PE=1 SV=2
Q96JM3	398	PBMCs	Q96JM3 CHAP1_HUMAN Chromosome alignment-maintaining phosphoprotein 1 OS=Homo sapiens GN=CHAMP1 PE=1 SV=2
Q9UGU0	990;994;998	PBMCs	Q9UGU0 TCF20_HUMAN Transcription factor 20 OS=Homo sapiens GN=TCF20 PE=1 SV=3
A4D1U4	34;41	Jurkat;PBMCs	A4D1U4 LCHN_HUMAN Protein LCHN OS=Homo sapiens GN=LCHN PE=2 SV=1
H0Y720	1001;1115;1309	Jurkat;PBMCs	H0Y720 H0Y720_HUMAN Trinucleotide repeat-containing gene 6B protein (Fragment) OS=Homo sapiens GN=TNRC6B PE=4 SV=1
D6RIC8	71	PBMCs	D6RIC8 D6RIC8_HUMAN StAR-related lipid transfer protein 4 OS=Homo sapiens GN=STARD4 PE=2 SV=1
I3L3Z8	58;62	Jurkat	I3L3Z8 I3L3Z8_HUMAN Pre-mRNA-processing-splicing factor 8 (Fragment) OS=Homo sapiens GN=PRPF8 PE=4 SV=1
F5GX77	14	Jurkat	F5GX77 F5GX77_HUMAN tRNA methyltransferase 112 homolog OS=Homo sapiens GN=TRMT112 PE=2 SV=1
Q9NRC8	388	PBMCs	Q9NRC8 SIR7_HUMAN NAD-dependent protein deacetylase sirtuin-7 OS=Homo sapiens GN=SIRT7 PE=1 SV=1
B4E0Q1	14;16	Jurkat;PBMCs	B4E0Q1 B4E0Q1_HUMAN Short transient receptor potential channel 4-associated protein OS=Homo sapiens GN=TRPC4AP PE=2 SV=1
H0Y7U1	66	Jurkat;PBMCs	H0Y7U1 H0Y7U1_HUMAN E3 ubiquitin-protein ligase HUWE1 (Fragment) OS=Homo sapiens GN=HUWE1 PE=4 SV=1
Q5T8N1	17;9	Jurkat;PBMCs	Q5T8N1 Q5T8N1_HUMAN Nuclear pore complex protein Nup133 OS=Homo sapiens GN=NUP133 PE=2 SV=1
Q15424	811	PBMCs	Q15424 SAFB1_HUMAN Scaffold attachment factor B1 OS=Homo sapiens GN=SAFB PE=1 SV=4
Q15427	390	Jurkat;PBMCs	Q15427 SF3B4_HUMAN Splicing factor 3B subunit 4 OS=Homo sapiens GN=SF3B4 PE=1 SV=1
A6NH44	253	PBMCs	A6NH44 A6NH44_HUMAN Fibronectin type 3 and ankyrin repeat domains protein 1 OS=Homo sapiens GN=FANK1 PE=2 SV=1
C9JHW9	15;25;8	Jurkat;PBMCs	C9JHW9 C9JHW9_HUMAN Eukaryotic translation initiation factor 4 gamma 1 (Fragment) OS=Homo sapiens GN=EIF4G1 PE=2 SV=1
Q96E39	113;120;125;172;180;258;368;372	Jurkat;PBMCs	Q96E39 RMXL1_HUMAN RNA binding motif protein, X-linked-like-1 OS=Homo sapiens GN=RBMXL1 PE=1 SV=1
F6T1J1	83	PBMCs	F6T1J1 F6T1J1_HUMAN Serine/arginine-rich-splicing factor 4 OS=Homo sapiens GN=SRSF4 PE=2 SV=1
P62273	12	Jurkat;PBMCs	P62273 RS29_HUMAN 40S ribosomal protein S29 OS=Homo sapiens GN=RPS29 PE=1 SV=2
H0YCQ7	192	Jurkat	H0YCQ7 H0YCQ7_HUMAN Glutamine and serine-rich protein 1 (Fragment) OS=Homo sapiens GN=QSER1 PE=4 SV=1
C9JHW1	107;118;120	Jurkat;PBMCs	C9JHW1 C9JHW1_HUMAN PERQ amino acid-rich with GYF domain-containing protein 2 (Fragment) OS=Homo sapiens GN=GIGYF2 PE=2 SV=1
E9PET8	597;616	PBMCs	E9PET8 E9PET8_HUMAN Kinesin heavy chain isoform 5C OS=Homo sapiens GN=KIF5C PE=2 SV=2
Q3KQU3	310;326	Jurkat;PBMCs	Q3KQU3 MA7D1_HUMAN MAP7 domain-containing protein 1 OS=Homo sapiens GN=MAP7D1 PE=1 SV=1
H7BYY2	188;243;655	Jurkat;PBMCs	H7BYY2 H7BYY2_HUMAN BCL-6 corepressor (Fragment) OS=Homo sapiens GN=BCOR PE=2 SV=1
Q32P51	225	Jurkat	Q32P51 RA1L2_HUMAN Heterogeneous nuclear ribonucleoprotein A1-like 2 OS=Homo sapiens GN=HNRNPA1L2 PE=2 SV=2
B1ANR0	419;432;436;489;501	Jurkat	B1ANR0 B1ANR0_HUMAN Poly(A) binding protein, cytoplasmic 4 (Inducible form), isoform CRA_e OS=Homo sapiens GN=PABPC4 PE=2 SV=1
F8WE91	171;23	Jurkat;PBMCs	F8WE91 F8WE91_HUMAN DNA (cytosine-5)-methyltransferase 3A OS=Homo sapiens GN=DNMT3A PE=2 SV=1
Q9BTC0	1039;1775;1793;1824;1835;1845;1882;1893;1894;1904;1938;1949;1960;1982;1993;2008;2024	Jurkat;PBMCs	Q9BTC0 DIDO1_HUMAN Death-inducer obliterator 1 OS=Homo sapiens GN=DIDO1 PE=1 SV=5
F2Z2A9	34;9	PBMCs	F2Z2A9 F2Z2A9_HUMAN Tumor suppressor candidate 2 OS=Homo sapiens GN=TUSC2 PE=2 SV=1
E9PJF1	457;465	Jurkat	E9PJF1 E9PJF1_HUMAN Transcriptional activator Myb OS=Homo sapiens GN=MYB PE=2 SV=1
B4DDF4	176;177	Jurkat	B4DDF4 B4DDF4_HUMAN Calponin-2 OS=Homo sapiens GN=CNN2 PE=2 SV=1
H0YEM9	432	Jurkat	H0YEM9 H0YEM9_HUMAN Zinc finger and BTB domain-containing protein 44 (Fragment) OS=Homo sapiens GN=ZBTB44 PE=4 SV=1
O43252	354	Jurkat	O43252 PAPS1_HUMAN Bifunctional 3'-phosphoadenosine 5'-phosphosulfate synthase 1 OS=Homo sapiens GN=PAPSS1 PE=1 SV=2
E9PJF6	18;6	Jurkat;PBMCs	E9PJF6 E9PJF6_HUMAN AMP deaminase 2 (Fragment) OS=Homo sapiens GN=AMPD2 PE=2 SV=1
Q14527	27	Jurkat;PBMCs	Q14527 HLTF_HUMAN Helicase-like transcription factor OS=Homo sapiens GN=HLTF PE=1 SV=2
E7ENN3	2904;3107;4828;4831	Jurkat	E7ENN3 E7ENN3_HUMAN Nesprin-1 OS=Homo sapiens GN=SYNE1 PE=2 SV=1
Q00587	53	PBMCs	Q00587 BORG5_HUMAN Cdc42 effector protein 1 OS=Homo sapiens GN=CDC42EP1 PE=1 SV=1
B0UZC1	11	PBMCs	B0UZC1 B0UZC1_HUMAN Proteasome subunit beta type-8 OS=Homo sapiens GN=PSMB8 PE=2 SV=1
A2A305	166	Jurkat;PBMCs	A2A305 A2A305_HUMAN Ubiquitin-associated protein 2 (Fragment) OS=Homo sapiens GN=UBAP2 PE=2 SV=1
E9PAN7	21	PBMCs	E9PAN7 E9PAN7_HUMAN Ribosomal protein S6 kinase alpha-1 OS=Homo sapiens GN=RPS6KA1 PE=2 SV=1
P06733	372	Jurkat	P06733 ENOA_HUMAN Alpha-enolase OS=Homo sapiens GN=ENO1 PE=1 SV=2
Q15149-4	7	PBMCs	Q15149-4 PLEC_HUMAN Isoform 4 of Plectin OS=Homo sapiens GN=PLEC
G3XAB8	313	PBMCs	G3XAB8 G3XAB8_HUMAN Trinucleotide repeat containing 6C, isoform CRA_a OS=Homo sapiens GN=TNRC6C PE=2 SV=1
B4DVB8	232;244	Jurkat;PBMCs	B4DVB8 B4DVB8_HUMAN ELAV-like protein 1 OS=Homo sapiens GN=ELAVL1 PE=2 SV=1
G5E9L5	7	Jurkat	G5E9L5 G5E9L5_HUMAN DEAD (Asp-Glu-Ala-Asp) box polypeptide 17, isoform CRA_a OS=Homo sapiens GN=DDX17 PE=2 SV=1
C9J1X3	871	PBMCs	C9J1X3 C9J1X3_HUMAN Activated CDC42 kinase 1 OS=Homo sapiens GN=TNK2 PE=2 SV=1
Q06945	75	PBMCs	Q06945 SOX4_HUMAN Transcription factor SOX-4 OS=Homo sapiens GN=SOX4 PE=1 SV=1
Q9BWF3-2	145	Jurkat;PBMCs	Q9BWF3-2 RBM4_HUMAN Isoform 2 of RNA-binding protein 4 OS=Homo sapiens GN=RBM4
B3KT17	101;48;63;68;78;86;92	Jurkat;PBMCs	B3KT17 B3KT17_HUMAN Cold-inducible RNA-binding protein OS=Homo sapiens GN=CIRBP PE=2 SV=1
H0Y9N6	58	PBMCs	H0Y9N6 H0Y9N6_HUMAN Hexokinase-3 (Fragment) OS=Homo sapiens GN=HK3 PE=2 SV=1
P25391	2428	Jurkat	P25391 LAMA1_HUMAN Laminin subunit alpha-1 OS=Homo sapiens GN=LAMA1 PE=1 SV=2
K7EMY3	848	Jurkat	K7EMY3 K7EMY3_HUMAN Chromodomain-helicase-DNA-binding protein 5 (Fragment) OS=Homo sapiens GN=CHD5 PE=4 SV=1
Q01081	165;209;211	Jurkat;PBMCs	Q01081 U2AF1_HUMAN Splicing factor U2AF 35 kDa subunit OS=Homo sapiens GN=U2AF1 PE=1 SV=3
P50991	19	Jurkat;PBMCs	P50991 TCPD_HUMAN T-complex protein 1 subunit delta OS=Homo sapiens GN=CCT4 PE=1 SV=4
E9PB61	204;209;211;223;38;45;54;57;63;65;70;78;80	Jurkat;PBMCs	E9PB61 E9PB61_HUMAN THO complex subunit 4 OS=Homo sapiens GN=ALYREF PE=2 SV=1
P46783	153;158;160	Jurkat	P46783 RS10_HUMAN 40S ribosomal protein S10 OS=Homo sapiens GN=RPS10 PE=1 SV=1
C9JR58	14	Jurkat	C9JR58 C9JR58_HUMAN Zinc finger protein 136 (Fragment) OS=Homo sapiens GN=ZNF136 PE=2 SV=1
Q9UL17	421	PBMCs	Q9UL17 TBX21_HUMAN T-box transcription factor TBX21 OS=Homo sapiens GN=TBX21 PE=1 SV=1
O95544	39	Jurkat;PBMCs	O95544 NADK_HUMAN NAD kinase OS=Homo sapiens GN=NADK PE=1 SV=1
B4DND0	20	PBMCs	B4DND0 B4DND0_HUMAN Uridine phosphorylase 1 OS=Homo sapiens GN=UPP1 PE=2 SV=1
P0CG38	847	PBMCs	P0CG38 POTEI_HUMAN POTE ankyrin domain family member I OS=Homo sapiens GN=POTEI PE=3 SV=1
O43719	380	Jurkat;PBMCs	O43719 HTSF1_HUMAN HIV Tat-specific factor 1 OS=Homo sapiens GN=HTATSF1 PE=1 SV=1
C9K058	61	PBMCs	C9K058 C9K058_HUMAN Peptidyl-prolyl cis-trans isomerase (Fragment) OS=Homo sapiens GN=PPIL3 PE=2 SV=1
F5H2U7	38	Jurkat;PBMCs	F5H2U7 F5H2U7_HUMAN Adaptin ear-binding coat-associated protein 1 (Fragment) OS=Homo sapiens GN=NECAP1 PE=2 SV=1
F8W8Y7	1782;309	Jurkat;PBMCs	F8W8Y7 F8W8Y7_HUMAN Armadillo repeat-containing X-linked protein 4 OS=Homo sapiens GN=ARMCX4 PE=2 SV=2
E7EWM3	79	Jurkat;PBMCs	E7EWM3 E7EWM3_HUMAN Zinc finger MIZ domain-containing protein 2 OS=Homo sapiens GN=ZMIZ2 PE=2 SV=1
A6NKT7	1128;553	Jurkat;PBMCs	A6NKT7 RGPD3_HUMAN RanBP2-like and GRIP domain-containing protein 3 OS=Homo sapiens GN=RGPD3 PE=2 SV=2
B3KSP0	67	Jurkat	B3KSP0 B3KSP0_HUMAN Negative elongation factor A OS=Homo sapiens GN=WHSC2 PE=2 SV=1
Q9P013	13;16;6	Jurkat;PBMCs	Q9P013 CWC15_HUMAN Spliceosome-associated protein CWC15 homolog OS=Homo sapiens GN=CWC15 PE=1 SV=2
P57772	556	Jurkat;PBMCs	P57772 SELB_HUMAN Selenocysteine-specific elongation factor OS=Homo sapiens GN=EEFSEC PE=1 SV=4
D6R9L0	13	Jurkat	D6R9L0 D6R9L0_HUMAN Guanine nucleotide-binding protein subunit beta-2-like 1 (Fragment) OS=Homo sapiens GN=GNB2L1 PE=2 SV=1
Q93015	234	PBMCs	Q93015 NAT6_HUMAN N-acetyltransferase 6 OS=Homo sapiens GN=NAT6 PE=2 SV=2
F8WE72	11	PBMCs	F8WE72 F8WE72_HUMAN Ribosome maturation protein SBDS OS=Homo sapiens GN=SBDS PE=2 SV=1
B5MCB4	115	Jurkat	B5MCB4 B5MCB4_HUMAN Methyl-CpG-binding protein 2 OS=Homo sapiens GN=MECP2 PE=2 SV=1
Q96I25	273	Jurkat;PBMCs	Q96I25 SPF45_HUMAN Splicing factor 45 OS=Homo sapiens GN=RBM17 PE=1 SV=1
Q96I24	180;337;339;343	Jurkat	Q96I24 FUBP3_HUMAN Far upstream element-binding protein 3 OS=Homo sapiens GN=FUBP3 PE=1 SV=2
Q9P2D1	148	Jurkat	Q9P2D1 CHD7_HUMAN Chromodomain-helicase-DNA-binding protein 7 OS=Homo sapiens GN=CHD7 PE=1 SV=3
Q96T37	110	Jurkat	Q96T37 RBM15_HUMAN Putative RNA-binding protein 15 OS=Homo sapiens GN=RBM15 PE=1 SV=2
Q99598	179;181	Jurkat	Q99598 TSNAX_HUMAN Translin-associated protein X OS=Homo sapiens GN=TSNAX PE=1 SV=1
E7ENU4	134;157;66;69	Jurkat;PBMCs	E7ENU4 E7ENU4_HUMAN Double-stranded RNA-specific adenosine deaminase OS=Homo sapiens GN=ADAR PE=2 SV=1
Q13608	119	Jurkat	Q13608 PEX6_HUMAN Peroxisome assembly factor 2 OS=Homo sapiens GN=PEX6 PE=1 SV=2
H0YJA4	181	Jurkat	H0YJA4 H0YJA4_HUMAN Chromodomain-helicase-DNA-binding protein 8 (Fragment) OS=Homo sapiens GN=CHD8 PE=2 SV=1
B4DJM0	30	Jurkat;PBMCs	B4DJM0 B4DJM0_HUMAN Sorting nexin 10, isoform CRA_a OS=Homo sapiens GN=SNX10 PE=2 SV=1
F6RGB9	432	PBMCs	F6RGB9 F6RGB9_HUMAN Runt-related transcription factor 2 OS=Homo sapiens GN=RUNX2 PE=2 SV=1
B5ME49	10296;15	Jurkat	B5ME49 B5ME49_HUMAN Mucin-16 OS=Homo sapiens GN=MUC16 PE=2 SV=2
E7EUY0	2703;3783;3801	PBMCs	E7EUY0 E7EUY0_HUMAN DNA-dependent protein kinase catalytic subunit OS=Homo sapiens GN=PRKDC PE=2 SV=1
F6QR24	1496;17	Jurkat;PBMCs	F6QR24 F6QR24_HUMAN Nuclear pore complex protein Nup153 OS=Homo sapiens GN=NUP153 PE=2 SV=1
H3BQ92	120	Jurkat;PBMCs	H3BQ92 H3BQ92_HUMAN AT-rich interactive domain-containing protein 3B (Fragment) OS=Homo sapiens GN=ARID3B PE=2 SV=1
H3BPQ4	236	Jurkat;PBMCs	H3BPQ4 H3BPQ4_HUMAN Hydroxyacylglutathione hydrolase, mitochondrial OS=Homo sapiens GN=HAGH PE=2 SV=1
K7EL85	172;182;184;192;203	Jurkat;PBMCs	K7EL85 K7EL85_HUMAN TATA-binding protein-associated factor 2N (Fragment) OS=Homo sapiens GN=TAF15 PE=4 SV=1
Q9UL25	16;179	Jurkat	Q9UL25 RAB21_HUMAN Ras-related protein Rab-21 OS=Homo sapiens GN=RAB21 PE=1 SV=3
Q6P158	51	Jurkat	Q6P158 DHX57_HUMAN Putative ATP-dependent RNA helicase DHX57 OS=Homo sapiens GN=DHX57 PE=1 SV=2
Q16512	357	Jurkat	Q16512 PKN1_HUMAN Serine/threonine-protein kinase N1 OS=Homo sapiens GN=PKN1 PE=1 SV=2
Q9Y4Z0	;109;115;117;125;88;90	Jurkat;PBMCs	Q9Y4Z0 LSM4_HUMAN U6 snRNA-associated Sm-like protein LSm4 OS=Homo sapiens GN=LSM4 PE=1 SV=1
B4DJ45	177	Jurkat;PBMCs	B4DJ45 B4DJ45_HUMAN TAR DNA-binding protein 43 OS=Homo sapiens GN=TARDBP PE=2 SV=1
C9JD09	84	Jurkat;PBMCs	C9JD09 C9JD09_HUMAN SLAIN motif-containing protein 1 (Fragment) OS=Homo sapiens GN=SLAIN1 PE=2 SV=1
Q5JTC4	1363	PBMCs	Q5JTC4 Q5JTC4_HUMAN Laminin subunit gamma-3 OS=Homo sapiens GN=LAMC3 PE=4 SV=1
A8MQB8	450;453;456;500;501;506	Jurkat;PBMCs	A8MQB8 A8MQB8_HUMAN Fragile X mental retardation protein 1 OS=Homo sapiens GN=FMR1 PE=2 SV=1
J3KR82	357	PBMCs	J3KR82 J3KR82_HUMAN Serine/threonine-protein kinase PLK4 OS=Homo sapiens GN=PLK4 PE=4 SV=1
H0YC91	49;51;53	Jurkat	H0YC91 H0YC91_HUMAN Spermatid perinuclear RNA-binding protein (Fragment) OS=Homo sapiens GN=STRBP PE=2 SV=1
H0Y5F5	427;436	Jurkat;PBMCs	H0Y5F5 H0Y5F5_HUMAN Polyadenylate-binding protein 4 (Fragment) OS=Homo sapiens GN=PABPC4 PE=4 SV=1
H7BYL6	1588	PBMCs	H7BYL6 H7BYL6_HUMAN A-kinase anchor protein 9 (Fragment) OS=Homo sapiens GN=AKAP9 PE=2 SV=1
H3BLZ8	555;56;68;81;88	Jurkat;PBMCs	H3BLZ8 H3BLZ8_HUMAN Probable ATP-dependent RNA helicase DDX17 OS=Homo sapiens GN=DDX17 PE=2 SV=1
B4DQI6	165	Jurkat	B4DQI6 B4DQI6_HUMAN Transformer-2 protein homolog alpha OS=Homo sapiens GN=TRA2A PE=2 SV=1
F5GXC8	48	PBMCs	F5GXC8 F5GXC8_HUMAN Succinyl-CoA ligase [ADP-forming] subunit beta, mitochondrial OS=Homo sapiens GN=SUCLA2 PE=2 SV=1
A6NNK5	1360	Jurkat;PBMCs	A6NNK5 A6NNK5_HUMAN Tumor suppressor p53-binding protein 1 OS=Homo sapiens GN=TP53BP1 PE=2 SV=2
Q9BY12-2	15	PBMCs	Q9BY12-2 SCAPE_HUMAN Isoform 2 of S phase cyclin A-associated protein in the endoplasmic reticulum OS=Homo sapiens GN=SCAPER
Q9ULR3	213	Jurkat	Q9ULR3 PPM1H_HUMAN Protein phosphatase 1H OS=Homo sapiens GN=PPM1H PE=1 SV=2
M0R1H1	7	Jurkat;PBMCs	M0R1H1 M0R1H1_HUMAN HAUS augmin-like complex subunit 8 OS=Homo sapiens GN=HAUS8 PE=4 SV=1
E5RG34	128	Jurkat	E5RG34 E5RG34_HUMAN Transcription factor 7 (Fragment) OS=Homo sapiens GN=TCF7 PE=2 SV=1
Q96SZ6	298	Jurkat	Q96SZ6 CK5P1_HUMAN CDK5 regulatory subunit-associated protein 1 OS=Homo sapiens GN=CDK5RAP1 PE=1 SV=2
B4DZP4	320	Jurkat;PBMCs	B4DZP4 B4DZP4_HUMAN Cytoplasmic dynein 1 light intermediate chain 2 OS=Homo sapiens GN=DYNC1LI2 PE=2 SV=1
P51805	1815	Jurkat	P51805 PLXA3_HUMAN Plexin-A3 OS=Homo sapiens GN=PLXNA3 PE=1 SV=2
Q71F56	1061	Jurkat	Q71F56 MD13L_HUMAN Mediator of RNA polymerase II transcription subunit 13-like OS=Homo sapiens GN=MED13L PE=1 SV=1
D3DRR9	124	PBMCs	D3DRR9 D3DRR9_HUMAN Chromosome 10 open reading frame 47, isoform CRA_b OS=Homo sapiens GN=C10orf47 PE=2 SV=1
M0R366	320	Jurkat	M0R366 M0R366_HUMAN Fibronectin type III and SPRY domain-containing protein 1 OS=Homo sapiens GN=FSD1 PE=4 SV=1
Q9NY74	891	PBMCs	Q9NY74 ETAA1_HUMAN Ewing's tumor-associated antigen 1 OS=Homo sapiens GN=ETAA1 PE=1 SV=2
P00966	153;157	PBMCs	P00966 ASSY_HUMAN Argininosuccinate synthase OS=Homo sapiens GN=ASS1 PE=1 SV=2
Q8WUA2	21;23	Jurkat	Q8WUA2 PPIL4_HUMAN Peptidyl-prolyl cis-trans isomerase-like 4 OS=Homo sapiens GN=PPIL4 PE=1 SV=1
C9JG86	367	Jurkat;PBMCs	C9JG86 C9JG86_HUMAN Histone-lysine N-methyltransferase SETD2 (Fragment) OS=Homo sapiens GN=SETD2 PE=2 SV=1
Q15149	1942;4640	Jurkat;PBMCs	Q15149 PLEC_HUMAN Plectin OS=Homo sapiens GN=PLEC PE=1 SV=3
B4DLV2	214;219	Jurkat	B4DLV2 B4DLV2_HUMAN DNA topoisomerase 2-beta OS=Homo sapiens GN=TOP2B PE=2 SV=1
Q9UQ35	1437;1438;2194;2207;2221;2231;2246;2274;2288;2342;2370;2384	Jurkat;PBMCs	Q9UQ35 SRRM2_HUMAN Serine/arginine repetitive matrix protein 2 OS=Homo sapiens GN=SRRM2 PE=1 SV=2
Q8IZC6	1064;1474	Jurkat	Q8IZC6 CORA1_HUMAN Collagen alpha-1(XXVII) chain OS=Homo sapiens GN=COL27A1 PE=2 SV=1
B4DJF1	401	Jurkat	B4DJF1 B4DJF1_HUMAN WD repeat-containing protein 86 OS=Homo sapiens GN=WDR86 PE=2 SV=1
A2A288	372;384;414	PBMCs	A2A288 ZC12D_HUMAN Probable ribonuclease ZC3H12D OS=Homo sapiens GN=ZC3H12D PE=2 SV=3
Q9Y4D8-5	129;177	PBMCs	Q9Y4D8-5 HECD4_HUMAN Isoform 5 of Probable E3 ubiquitin-protein ligase HECTD4 OS=Homo sapiens GN=HECTD4
B4E0G6	15	PBMCs	B4E0G6 B4E0G6_HUMAN RNA-binding protein 6 OS=Homo sapiens GN=RBM6 PE=2 SV=1
B5ME19	902	Jurkat	B5ME19 EIFCL_HUMAN Eukaryotic translation initiation factor 3 subunit C-like protein OS=Homo sapiens GN=EIF3CL PE=2 SV=1
Q15025	571;599	Jurkat;PBMCs	Q15025 TNIP1_HUMAN TNFAIP3-interacting protein 1 OS=Homo sapiens GN=TNIP1 PE=1 SV=2
D6RAV4	19	Jurkat;PBMCs	D6RAV4 D6RAV4_HUMAN Zinc finger protein 451 (Fragment) OS=Homo sapiens GN=ZNF451 PE=2 SV=1
Q9UPZ6	269	PBMCs	Q9UPZ6 THS7A_HUMAN Thrombospondin type-1 domain-containing protein 7A OS=Homo sapiens GN=THSD7A PE=1 SV=4
H0Y463	100;105;94	Jurkat	H0Y463 H0Y463_HUMAN Bromodomain and WD repeat-containing protein 1 (Fragment) OS=Homo sapiens GN=BRWD1 PE=4 SV=1
I3L1M7	60	Jurkat	I3L1M7 I3L1M7_HUMAN Transcription factor 20 (Fragment) OS=Homo sapiens GN=TCF20 PE=2 SV=1
F8W130	373	Jurkat	F8W130 F8W130_HUMAN Tastin OS=Homo sapiens GN=TROAP PE=2 SV=1
C9J0Q5	1216;1629;1643;1661;1701;1719;1747	Jurkat;PBMCs	C9J0Q5 C9J0Q5_HUMAN Nuclear receptor corepressor 2 OS=Homo sapiens GN=NCOR2 PE=2 SV=2
B3KVR1	112;116;151;176;185;240	Jurkat	B3KVR1 B3KVR1_HUMAN Small nuclear ribonucleoprotein-associated protein OS=Homo sapiens GN=SNRPN PE=2 SV=1
H3BNC0	32	Jurkat;PBMCs	H3BNC0 H3BNC0_HUMAN Protein arginine N-methyltransferase 7 OS=Homo sapiens GN=PRMT7 PE=2 SV=1
C9JGC8	8	Jurkat	C9JGC8 C9JGC8_HUMAN RNA/RNP complex-1-interacting phosphatase OS=Homo sapiens GN=DUSP11 PE=2 SV=1
I3L1U9	39	PBMCs	I3L1U9 I3L1U9_HUMAN Actin, cytoplasmic 2, N-terminally processed (Fragment) OS=Homo sapiens GN=ACTG1 PE=2 SV=1
H0YNC2	21	PBMCs	H0YNC2 H0YNC2_HUMAN Dehydrogenase/reductase (SDR family) member 1, isoform CRA_b OS=Homo sapiens GN=DHRS1 PE=2 SV=1
F5H2Q5	117	Jurkat;PBMCs	F5H2Q5 F5H2Q5_HUMAN Supervillin OS=Homo sapiens GN=SVIL PE=2 SV=1
E7ESB6	149	Jurkat;PBMCs	E7ESB6 E7ESB6_HUMAN PERQ amino acid-rich with GYF domain-containing protein 2 (Fragment) OS=Homo sapiens GN=GIGYF2 PE=2 SV=1
D6RAQ3	545	PBMCs	D6RAQ3 D6RAQ3_HUMAN Prelamin-A/C OS=Homo sapiens GN=LMNA PE=2 SV=1
I3L313	948;956	Jurkat	I3L313 I3L313_HUMAN Voltage-dependent P/Q-type calcium channel subunit alpha-1A OS=Homo sapiens GN=CACNA1A PE=2 SV=1
B4DST5	1469;824	Jurkat;PBMCs	B4DST5 B4DST5_HUMAN Tyrosine-protein phosphatase non-receptor type 23 OS=Homo sapiens GN=PTPN23 PE=2 SV=1
O00512	1254;1260	Jurkat;PBMCs	O00512 BCL9_HUMAN B-cell CLL/lymphoma 9 protein OS=Homo sapiens GN=BCL9 PE=1 SV=4
F5H8J4	145	Jurkat	F5H8J4 F5H8J4_HUMAN Eukaryotic translation initiation factor 4 gamma 3 OS=Homo sapiens GN=EIF4G3 PE=2 SV=1
Q9UJU2	241;393	Jurkat;PBMCs	Q9UJU2 LEF1_HUMAN Lymphoid enhancer-binding factor 1 OS=Homo sapiens GN=LEF1 PE=1 SV=1
F2Z3D5	201	PBMCs	F2Z3D5 F2Z3D5_HUMAN Interferon regulatory factor 4 OS=Homo sapiens GN=IRF4 PE=2 SV=1
Q5SQI0	323	Jurkat;PBMCs	Q5SQI0 ATAT_HUMAN Alpha-tubulin N-acetyltransferase OS=Homo sapiens GN=ATAT1 PE=1 SV=1
Q8NI36	800	Jurkat;PBMCs	Q8NI36 WDR36_HUMAN WD repeat-containing protein 36 OS=Homo sapiens GN=WDR36 PE=1 SV=1
B4DS13	229;253	Jurkat;PBMCs	B4DS13 B4DS13_HUMAN Eukaryotic translation initiation factor 4B OS=Homo sapiens GN=EIF4B PE=2 SV=1
Q13535	177	Jurkat	Q13535 ATR_HUMAN Serine/threonine-protein kinase ATR OS=Homo sapiens GN=ATR PE=1 SV=3
K7ES05	105;117;123	Jurkat	K7ES05 K7ES05_HUMAN KN motif and ankyrin repeat domain-containing protein 2 (Fragment) OS=Homo sapiens GN=KANK2 PE=4 SV=1
P14866	107;46	Jurkat;PBMCs	P14866 HNRPL_HUMAN Heterogeneous nuclear ribonucleoprotein L OS=Homo sapiens GN=HNRNPL PE=1 SV=2
Q9P1Z0	691	PBMCs	Q9P1Z0 ZBTB4_HUMAN Zinc finger and BTB domain-containing protein 4 OS=Homo sapiens GN=ZBTB4 PE=1 SV=3
Q9ULI4	4	Jurkat	Q9ULI4 KI26A_HUMAN Kinesin-like protein KIF26A OS=Homo sapiens GN=KIF26A PE=2 SV=3
Q9Y5B9	1029;1033;1036	Jurkat	Q9Y5B9 SP16H_HUMAN FACT complex subunit SPT16 OS=Homo sapiens GN=SUPT16H PE=1 SV=1
H0YK49	119	PBMCs	H0YK49 H0YK49_HUMAN Electron transfer flavoprotein subunit alpha, mitochondrial OS=Homo sapiens GN=ETFA PE=2 SV=1
B7ZKT6	813;819	PBMCs	B7ZKT6 B7ZKT6_HUMAN SOS2 protein OS=Homo sapiens GN=SOS2 PE=2 SV=1
B4DJP7	97	Jurkat	B4DJP7 B4DJP7_HUMAN Small nuclear ribonucleoprotein Sm D3 OS=Homo sapiens GN=SNRPD3 PE=2 SV=1
Q9NPY3	607	Jurkat	Q9NPY3 C1QR1_HUMAN Complement component C1q receptor OS=Homo sapiens GN=CD93 PE=1 SV=3
Q8N6I1	75	PBMCs	Q8N6I1 EID2_HUMAN EP300-interacting inhibitor of differentiation 2 OS=Homo sapiens GN=EID2 PE=1 SV=3
Q9UKN7	540;544;553;563	Jurkat	Q9UKN7 MYO15_HUMAN Unconventional myosin-XV OS=Homo sapiens GN=MYO15A PE=1 SV=2
Q96BZ8	137	PBMCs	Q96BZ8 LENG1_HUMAN Leukocyte receptor cluster member 1 OS=Homo sapiens GN=LENG1 PE=1 SV=1
Q9NYL2	670;693	Jurkat;PBMCs	Q9NYL2 MLTK_HUMAN Mitogen-activated protein kinase kinase kinase MLT OS=Homo sapiens GN=MLTK PE=1 SV=3
E7ES60	41	PBMCs	E7ES60 E7ES60_HUMAN Ras-related protein Rab-34, isoform NARR OS=Homo sapiens GN=RAB34 PE=2 SV=2
Q09666	270	PBMCs	Q09666 AHNK_HUMAN Neuroblast differentiation-associated protein AHNAK OS=Homo sapiens GN=AHNAK PE=1 SV=2
Q9NX05	943;977	PBMCs	Q9NX05 F120C_HUMAN Constitutive coactivator of PPAR-gamma-like protein 2 OS=Homo sapiens GN=FAM120C PE=2 SV=3
F8VS47	412	PBMCs	F8VS47 F8VS47_HUMAN Serine/threonine-protein kinase Nek3 OS=Homo sapiens GN=NEK3 PE=2 SV=1
H9KVB1	255	Jurkat;PBMCs	H9KVB1 H9KVB1_HUMAN Runt-related transcription factor 1 OS=Homo sapiens GN=RUNX1 PE=2 SV=1
F2Z2T6	320	PBMCs	F2Z2T6 F2Z2T6_HUMAN Probable fibrosin-1 OS=Homo sapiens GN=FBRS PE=2 SV=1
Q9Y572	486	Jurkat;PBMCs	Q9Y572 RIPK3_HUMAN Receptor-interacting serine/threonine-protein kinase 3 OS=Homo sapiens GN=RIPK3 PE=1 SV=2
C9J6B6	521;530	Jurkat;PBMCs	C9J6B6 C9J6B6_HUMAN Eukaryotic translation initiation factor 4 gamma 1 (Fragment) OS=Homo sapiens GN=EIF4G1 PE=2 SV=1
B8ZZL3	196	Jurkat;PBMCs	B8ZZL3 B8ZZL3_HUMAN Eukaryotic translation initiation factor 4E type 2 OS=Homo sapiens GN=EIF4E2 PE=2 SV=1
E5RH50	35	Jurkat	E5RH50 E5RH50_HUMAN La-related protein 1 (Fragment) OS=Homo sapiens GN=LARP1 PE=2 SV=1
H0YEY0	88	Jurkat;PBMCs	H0YEY0 H0YEY0_HUMAN Terminal uridylyltransferase 4 (Fragment) OS=Homo sapiens GN=ZCCHC11 PE=2 SV=1
F5H4M0	216	Jurkat	F5H4M0 F5H4M0_HUMAN Vacuolar protein sorting-associated protein 37B (Fragment) OS=Homo sapiens GN=VPS37B PE=2 SV=1
O43818	10	Jurkat	O43818 U3IP2_HUMAN U3 small nucleolar RNA-interacting protein 2 OS=Homo sapiens GN=RRP9 PE=1 SV=1
Q5C9Z4	171	Jurkat	Q5C9Z4 NOM1_HUMAN Nucleolar MIF4G domain-containing protein 1 OS=Homo sapiens GN=NOM1 PE=1 SV=1
C0KTE2	204	PBMCs	C0KTE2 C0KTE2_HUMAN B cell specific activator protein variant insert 6/7 (Fragment) OS=Homo sapiens GN=PAX5 PE=2 SV=1
Q9H013	921	Jurkat	Q9H013 ADA19_HUMAN Disintegrin and metalloproteinase domain-containing protein 19 OS=Homo sapiens GN=ADAM19 PE=1 SV=3
Q92499	634	Jurkat	Q92499 DDX1_HUMAN ATP-dependent RNA helicase DDX1 OS=Homo sapiens GN=DDX1 PE=1 SV=2
Q96BH1	437	Jurkat	Q96BH1 RNF25_HUMAN E3 ubiquitin-protein ligase RNF25 OS=Homo sapiens GN=RNF25 PE=1 SV=1
A6NED2	25;27	Jurkat;PBMCs	A6NED2 RCCD1_HUMAN RCC1 domain-containing protein 1 OS=Homo sapiens GN=RCCD1 PE=1 SV=1
C9J4K5	56;64	Jurkat	C9J4K5 C9J4K5_HUMAN Protein downstream neighbor of Son OS=Homo sapiens GN=DONSON PE=2 SV=1
Q8N5A5	370;401	Jurkat;PBMCs	Q8N5A5 ZGPAT_HUMAN Zinc finger CCCH-type with G patch domain-containing protein OS=Homo sapiens GN=ZGPAT PE=1 SV=3
B4E2I7	12	Jurkat;PBMCs	B4E2I7 B4E2I7_HUMAN Protein diaphanous homolog 1 OS=Homo sapiens GN=DIAPH1 PE=2 SV=1
Q9Y696	227	PBMCs	Q9Y696 CLIC4_HUMAN Chloride intracellular channel protein 4 OS=Homo sapiens GN=CLIC4 PE=1 SV=4
B4DQR8	256	PBMCs	B4DQR8 B4DQR8_HUMAN Zyxin OS=Homo sapiens GN=ZYX PE=2 SV=1
F5H148	9	Jurkat;PBMCs	F5H148 F5H148_HUMAN RNA polymerase I-specific transcription initiation factor RRN3 OS=Homo sapiens GN=RRN3 PE=2 SV=1
F8WAF1	368	Jurkat	F8WAF1 F8WAF1_HUMAN Transmembrane protein C6orf70 OS=Homo sapiens GN=C6orf70 PE=2 SV=1
E7EWQ5	649;95	Jurkat	E7EWQ5 E7EWQ5_HUMAN Microtubule-associated serine/threonine-protein kinase 4 OS=Homo sapiens GN=MAST4 PE=2 SV=1
K7EJ88	14;196	Jurkat;PBMCs	K7EJ88 K7EJ88_HUMAN DAZ-associated protein 1 (Fragment) OS=Homo sapiens GN=DAZAP1 PE=4 SV=1
H0YDQ8	77	Jurkat;PBMCs	H0YDQ8 H0YDQ8_HUMAN CREB-regulated transcription coactivator 2 (Fragment) OS=Homo sapiens GN=CRTC2 PE=4 SV=1
B4E0K5	179	PBMCs	B4E0K5 B4E0K5_HUMAN Mitogen-activated protein kinase 14 OS=Homo sapiens GN=MAPK14 PE=2 SV=1
D6RIC4	22	Jurkat	D6RIC4 D6RIC4_HUMAN Zinc finger BED domain-containing protein 3 (Fragment) OS=Homo sapiens GN=ZBED3 PE=2 SV=1
P25054	1463	Jurkat	P25054 APC_HUMAN Adenomatous polyposis coli protein OS=Homo sapiens GN=APC PE=1 SV=2
Q13748	156	Jurkat	Q13748 TBA3C_HUMAN Tubulin alpha-3C/D chain OS=Homo sapiens GN=TUBA3C PE=1 SV=3
B7Z2B6	940;958	Jurkat	B7Z2B6 B7Z2B6_HUMAN Adenomatous polyposis coli protein (Fragment) OS=Homo sapiens GN=APC PE=2 SV=1
B9ZVP7	4;6	Jurkat	B9ZVP7 B9ZVP7_HUMAN 60S ribosomal protein L23 OS=Homo sapiens GN=RPL23 PE=2 SV=1
P68431	41	Jurkat	P68431 H31_HUMAN Histone H3.1 OS=Homo sapiens GN=HIST1H3A PE=1 SV=2
B7ZLX3	676;821;850	Jurkat	B7ZLX3 B7ZLX3_HUMAN CLASP1 protein OS=Homo sapiens GN=CLASP1 PE=2 SV=1
D6RIF6	371;384	Jurkat;PBMCs	D6RIF6 D6RIF6_HUMAN SLAIN motif-containing protein 2 OS=Homo sapiens GN=SLAIN2 PE=2 SV=1
I3NI34	17	Jurkat	I3NI34 I3NI34_HUMAN Cytochrome b5 domain-containing protein 1 OS=Homo sapiens GN=CYB5D1 PE=2 SV=1
A8MTQ3	68	Jurkat;PBMCs	A8MTQ3 A8MTQ3_HUMAN TCF3 fusion partner OS=Homo sapiens GN=TFPT PE=2 SV=1
C9JMU5	15;2;21;478;607	Jurkat;PBMCs	C9JMU5 C9JMU5_HUMAN Probable ATP-dependent RNA helicase DDX17 OS=Homo sapiens GN=DDX17 PE=2 SV=1
I3L0M5	33;39	Jurkat;PBMCs	I3L0M5 I3L0M5_HUMAN Putative ATP-dependent RNA helicase DHX33 (Fragment) OS=Homo sapiens GN=DHX33 PE=2 SV=1
P23246	18;19;236;242;25;32;681;693;695;7;706;9	Jurkat;PBMCs	P23246 SFPQ_HUMAN Splicing factor, proline- and glutamine-rich OS=Homo sapiens GN=SFPQ PE=1 SV=2
Q5TGY3	1286	PBMCs	Q5TGY3 AHDC1_HUMAN AT-hook DNA-binding motif-containing protein 1 OS=Homo sapiens GN=AHDC1 PE=1 SV=1
P20290	13;15;17;19	Jurkat;PBMCs	P20290 BTF3_HUMAN Transcription factor BTF3 OS=Homo sapiens GN=BTF3 PE=1 SV=1
E9PGC8	2866	Jurkat	E9PGC8 E9PGC8_HUMAN MAP1 light chain LC2 OS=Homo sapiens GN=MAP1A PE=2 SV=1
F8W6L6	1214;1946;1956	Jurkat	F8W6L6 F8W6L6_HUMAN Myosin-10 OS=Homo sapiens GN=MYH10 PE=2 SV=1
B8ZZ90	33	Jurkat;PBMCs	B8ZZ90 B8ZZ90_HUMAN WAS/WASL-interacting protein family member 1 OS=Homo sapiens GN=WIPF1 PE=2 SV=1
B0QZK4	32	Jurkat	B0QZK4 B0QZK4_HUMAN Heterochromatin protein 1-binding protein 3 (Fragment) OS=Homo sapiens GN=HP1BP3 PE=2 SV=1
P43699	121	Jurkat	P43699 NKX21_HUMAN Homeobox protein Nkx-2.1 OS=Homo sapiens GN=NKX2-1 PE=1 SV=1
H0YG47	124;139;153	PBMCs	H0YG47 H0YG47_HUMAN Protein quaking (Fragment) OS=Homo sapiens GN=QKI PE=4 SV=1
H0Y7F7	1079	Jurkat	H0Y7F7 H0Y7F7_HUMAN Centrosome-associated protein 350 (Fragment) OS=Homo sapiens GN=CEP350 PE=4 SV=1
A7E2D7	151;219	Jurkat;PBMCs	A7E2D7 A7E2D7_HUMAN E1A-binding protein p400 (Fragment) OS=Homo sapiens GN=EP400 PE=2 SV=1
Q6TDP4	73	Jurkat	Q6TDP4 KLH17_HUMAN Kelch-like protein 17 OS=Homo sapiens GN=KLHL17 PE=2 SV=1
B7ZKM0	870;882	Jurkat;PBMCs	B7ZKM0 B7ZKM0_HUMAN SART3 protein OS=Homo sapiens GN=SART3 PE=2 SV=1
Q9C0J8	1030;1035;1047;1067;1071;1111;1144;1146;1233;1257;1262;1315;782;915;991	Jurkat;PBMCs	Q9C0J8 WDR33_HUMAN pre-mRNA 3' end processing protein WDR33 OS=Homo sapiens GN=WDR33 PE=1 SV=2
Q5T5N3	18;5;8	Jurkat	Q5T5N3 Q5T5N3_HUMAN Insulin-degrading enzyme (Fragment) OS=Homo sapiens GN=IDE PE=2 SV=1
O95835	259	Jurkat	O95835 LATS1_HUMAN Serine/threonine-protein kinase LATS1 OS=Homo sapiens GN=LATS1 PE=1 SV=1
M0QZM1	264;271;311	Jurkat;PBMCs	M0QZM1 M0QZM1_HUMAN Heterogeneous nuclear ribonucleoprotein M (Fragment) OS=Homo sapiens GN=HNRNPM PE=4 SV=1
Q9C0B7	859	PBMCs	Q9C0B7 TNG6_HUMAN Transport and Golgi organization protein 6 homolog OS=Homo sapiens GN=TANGO6 PE=1 SV=2
M0QZM6	86	PBMCs	M0QZM6 M0QZM6_HUMAN Bcl-2-like protein 12 (Fragment) OS=Homo sapiens GN=BCL2L12 PE=4 SV=1
G3V1T9	81	Jurkat;PBMCs	G3V1T9 G3V1T9_HUMAN RNA binding motif protein 7, isoform CRA_a OS=Homo sapiens GN=RBM7 PE=2 SV=1
J3QL35	27	Jurkat;PBMCs	J3QL35 J3QL35_HUMAN Anaphase-promoting complex subunit 11 OS=Homo sapiens GN=ANAPC11 PE=4 SV=1
Q5T4S7	2227;4158	Jurkat	Q5T4S7 UBR4_HUMAN E3 ubiquitin-protein ligase UBR4 OS=Homo sapiens GN=UBR4 PE=1 SV=1
C9IZC5	42	Jurkat;PBMCs	C9IZC5 C9IZC5_HUMAN DNA-binding protein SATB1 (Fragment) OS=Homo sapiens GN=SATB1 PE=2 SV=1
Q5VTE6	44	Jurkat;PBMCs	Q5VTE6 ANGE2_HUMAN Protein angel homolog 2 OS=Homo sapiens GN=ANGEL2 PE=2 SV=1
O00267	681;696;698	Jurkat	O00267 SPT5H_HUMAN Transcription elongation factor SPT5 OS=Homo sapiens GN=SUPT5H PE=1 SV=1
B3KSB0	69;76	Jurkat;PBMCs	B3KSB0 B3KSB0_HUMAN Nuclear cap binding protein subunit 2, 20kDa, isoform CRA_a OS=Homo sapiens GN=NCBP2 PE=2 SV=1
Q8WWQ0	1804	Jurkat	Q8WWQ0 PHIP_HUMAN PH-interacting protein OS=Homo sapiens GN=PHIP PE=1 SV=2
G8JLB5	12;653	Jurkat	G8JLB5 G8JLB5_HUMAN Inactive ubiquitin carboxyl-terminal hydrolase 54 OS=Homo sapiens GN=USP54 PE=2 SV=1
Q8TD55	400	PBMCs	Q8TD55 PKHO2_HUMAN Pleckstrin homology domain-containing family O member 2 OS=Homo sapiens GN=PLEKHO2 PE=2 SV=1
B3V0L1	90	Jurkat	B3V0L1 B3V0L1_HUMAN ADP-ribosylation factor-like protein 6-interacting protein 4 OS=Homo sapiens GN=ARL6IP4 PE=2 SV=1
F8W6I7	206;218;225;232;284;300;318;319	Jurkat;PBMCs	F8W6I7 F8W6I7_HUMAN Heterogeneous nuclear ribonucleoprotein A1 OS=Homo sapiens GN=HNRNPA1 PE=2 SV=1
H3BSS5	13;26	Jurkat;PBMCs	H3BSS5 H3BSS5_HUMAN BTB/POZ domain-containing protein KCTD5 OS=Homo sapiens GN=KCTD5 PE=2 SV=1
H0YLD8	30	Jurkat	H0YLD8 H0YLD8_HUMAN SH2 domain-containing adapter protein F OS=Homo sapiens GN=SHF PE=2 SV=1
F6RU81	177;447;455	Jurkat;PBMCs	F6RU81 F6RU81_HUMAN ELM2 and SANT domain-containing protein 1 (Fragment) OS=Homo sapiens GN=ELMSAN1 PE=2 SV=1
C9JKG6	21	Jurkat	C9JKG6 C9JKG6_HUMAN Dynactin subunit 1 (Fragment) OS=Homo sapiens GN=DCTN1 PE=2 SV=1
A8MQ02	1117	Jurkat	A8MQ02 A8MQ02_HUMAN Afadin OS=Homo sapiens GN=MLLT4 PE=2 SV=1
Q1W6H9	56	Jurkat	Q1W6H9 F110C_HUMAN Protein FAM110C OS=Homo sapiens GN=FAM110C PE=1 SV=2
B4DPF6	54;59	Jurkat	B4DPF6 B4DPF6_HUMAN E3 ubiquitin-protein ligase UBR4 OS=Homo sapiens GN=UBR4 PE=2 SV=1
E7ESI4	12;28	Jurkat;PBMCs	E7ESI4 E7ESI4_HUMAN Voltage-gated potassium channel subunit beta-2 OS=Homo sapiens GN=KCNAB2 PE=2 SV=2
B7Z6B9	271	Jurkat	B7Z6B9 B7Z6B9_HUMAN Nebulin OS=Homo sapiens GN=NEB PE=2 SV=1
H9KV90	76	Jurkat	H9KV90 H9KV90_HUMAN SH3 and multiple ankyrin repeat domains protein 1 OS=Homo sapiens GN=SHANK1 PE=2 SV=1
D6RA21	34;7	PBMCs	D6RA21 D6RA21_HUMAN Programmed cell death protein 6 OS=Homo sapiens GN=PDCD6 PE=2 SV=1
P55283	405	Jurkat	P55283 CADH4_HUMAN Cadherin-4 OS=Homo sapiens GN=CDH4 PE=2 SV=2
J3KP75	48;61	PBMCs	J3KP75 J3KP75_HUMAN Phosphatase and actin regulator 2 OS=Homo sapiens GN=PHACTR2 PE=4 SV=1
M0QYC1	83	PBMCs	M0QYC1 M0QYC1_HUMAN Rho guanine nucleotide exchange factor 1 (Fragment) OS=Homo sapiens GN=ARHGEF1 PE=4 SV=1
Q9ULG1	1424;1429	Jurkat;PBMCs	Q9ULG1 INO80_HUMAN DNA helicase INO80 OS=Homo sapiens GN=INO80 PE=1 SV=2
B4DFJ1	241	Jurkat;PBMCs	B4DFJ1 B4DFJ1_HUMAN TERF1-interacting nuclear factor 2 OS=Homo sapiens GN=TINF2 PE=2 SV=1
H0Y781	444;446;603;609	Jurkat	H0Y781 H0Y781_HUMAN Uncharacterized protein KIAA1109 (Fragment) OS=Homo sapiens GN=KIAA1109 PE=2 SV=1
E5RKA2	40	PBMCs	E5RKA2 E5RKA2_HUMAN Lymphocyte cytosolic protein 2 (Fragment) OS=Homo sapiens GN=LCP2 PE=2 SV=1
A5PL33	905	Jurkat	A5PL33 KRBA1_HUMAN Protein KRBA1 OS=Homo sapiens GN=KRBA1 PE=1 SV=3
D6RAT4	32;34	Jurkat;PBMCs	D6RAT4 D6RAT4_HUMAN Cellular nucleic acid-binding protein (Fragment) OS=Homo sapiens GN=CNBP PE=2 SV=1
H7BY36	215	Jurkat	H7BY36 H7BY36_HUMAN RNA-binding protein EWS (Fragment) OS=Homo sapiens GN=EWSR1 PE=4 SV=1
Q5T200	66	Jurkat;PBMCs	Q5T200 ZC3HD_HUMAN Zinc finger CCCH domain-containing protein 13 OS=Homo sapiens GN=ZC3H13 PE=1 SV=1
B4DXX7	612;627;75;84	Jurkat;PBMCs	B4DXX7 B4DXX7_HUMAN Uncharacterized protein OS=Homo sapiens GN=DDX3Y PE=2 SV=1
C9J5V9	112;169;209;212	Jurkat;PBMCs	C9J5V9 C9J5V9_HUMAN Nuclease-sensitive element-binding protein 1 (Fragment) OS=Homo sapiens GN=YBX1 PE=2 SV=1
O14979	25;408	Jurkat;PBMCs	O14979 HNRDL_HUMAN Heterogeneous nuclear ribonucleoprotein D-like OS=Homo sapiens GN=HNRPDL PE=1 SV=3
A6NG51	1464;2142	Jurkat	A6NG51 A6NG51_HUMAN Spectrin alpha chain, non-erythrocytic 1 OS=Homo sapiens GN=SPTAN1 PE=2 SV=2
P98179	101;105;121;13;131;133;138;145;16;47;87;90;99	Jurkat;PBMCs	P98179 RBM3_HUMAN Putative RNA-binding protein 3 OS=Homo sapiens GN=RBM3 PE=1 SV=1
O15018	283;288	Jurkat	O15018 PDZD2_HUMAN PDZ domain-containing protein 2 OS=Homo sapiens GN=PDZD2 PE=1 SV=4
B4DUS5	180	PBMCs	B4DUS5 B4DUS5_HUMAN RAD51-associated protein 1 OS=Homo sapiens GN=RAD51AP1 PE=2 SV=1
Q9H307	604	PBMCs	Q9H307 PININ_HUMAN Pinin OS=Homo sapiens GN=PNN PE=1 SV=4
D6RIT2	157	Jurkat	D6RIT2 D6RIT2_HUMAN Heterogeneous nuclear ribonucleoprotein H (Fragment) OS=Homo sapiens GN=HNRNPH1 PE=2 SV=1
O43566	37	PBMCs	O43566 RGS14_HUMAN Regulator of G-protein signaling 14 OS=Homo sapiens GN=RGS14 PE=1 SV=4
Q6WKZ4	9	Jurkat;PBMCs	Q6WKZ4 RFIP1_HUMAN Rab11 family-interacting protein 1 OS=Homo sapiens GN=RAB11FIP1 PE=1 SV=3
A0AV96	332;405	PBMCs	A0AV96 RBM47_HUMAN RNA-binding protein 47 OS=Homo sapiens GN=RBM47 PE=1 SV=2
C9JFV4	32;34	Jurkat;PBMCs	C9JFV4 C9JFV4_HUMAN Proline-, glutamic acid- and leucine-rich protein 1 OS=Homo sapiens GN=PELP1 PE=2 SV=1
H7BXC7	1173	Jurkat;PBMCs	H7BXC7 H7BXC7_HUMAN Pleckstrin homology domain-containing family G member 2 (Fragment) OS=Homo sapiens GN=PLEKHG2 PE=4 SV=1
Q99569	207;234	Jurkat	Q99569 PKP4_HUMAN Plakophilin-4 OS=Homo sapiens GN=PKP4 PE=1 SV=2
E9PJ04	204;215;221	Jurkat;PBMCs	E9PJ04 E9PJ04_HUMAN Splicing factor 3B subunit 2 (Fragment) OS=Homo sapiens GN=SF3B2 PE=2 SV=1
K7EPT6	235	Jurkat	K7EPT6 K7EPT6_HUMAN TATA-binding protein-associated factor 2N OS=Homo sapiens GN=TAF15 PE=4 SV=1
Q8N3J3	295;392	Jurkat	Q8N3J3 CQ053_HUMAN Uncharacterized protein C17orf53 OS=Homo sapiens GN=C17orf53 PE=1 SV=1
C9JW88	64;68	Jurkat;PBMCs	C9JW88 C9JW88_HUMAN PERQ amino acid-rich with GYF domain-containing protein 2 (Fragment) OS=Homo sapiens GN=GIGYF2 PE=2 SV=1
P55042	14	PBMCs	P55042 RAD_HUMAN GTP-binding protein RAD OS=Homo sapiens GN=RRAD PE=1 SV=2
F8VSF8	4;9	Jurkat;PBMCs	F8VSF8 F8VSF8_HUMAN Ras-related protein Rab-5C (Fragment) OS=Homo sapiens GN=RAB5C PE=2 SV=1
H7C1J8	113;114;22;24;34;91	Jurkat;PBMCs	H7C1J8 H7C1J8_HUMAN Heterogeneous nuclear ribonucleoprotein A3 (Fragment) OS=Homo sapiens GN=HNRNPA3 PE=2 SV=1
A6NJG2	10	PBMCs	A6NJG2 SWAHD_HUMAN Ankyrin repeat domain-containing protein SOWAHD OS=Homo sapiens GN=SOWAHD PE=2 SV=1
B4DGI9	110;523	Jurkat	B4DGI9 B4DGI9_HUMAN Transcription factor 12 (Fragment) OS=Homo sapiens GN=TCF12 PE=2 SV=1
E9PBF6	14	PBMCs	E9PBF6 E9PBF6_HUMAN Lamin-B1 OS=Homo sapiens GN=LMNB1 PE=2 SV=1
Q9UKZ1	41	Jurkat;PBMCs	Q9UKZ1 CNO11_HUMAN CCR4-NOT transcription complex subunit 11 OS=Homo sapiens GN=CNOT11 PE=1 SV=1
P11388	1443	Jurkat	P11388 TOP2A_HUMAN DNA topoisomerase 2-alpha OS=Homo sapiens GN=TOP2A PE=1 SV=3
H3BTE0	664	Jurkat	H3BTE0 H3BTE0_HUMAN Serine/threonine-protein kinase D1 (Fragment) OS=Homo sapiens GN=PKD1 PE=2 SV=1
Q99729-3	250;253	Jurkat;PBMCs	Q99729-3 ROAA_HUMAN Isoform 3 of Heterogeneous nuclear ribonucleoprotein A/B OS=Homo sapiens GN=HNRNPAB
P61073	334	Jurkat;PBMCs	P61073 CXCR4_HUMAN C-X-C chemokine receptor type 4 OS=Homo sapiens GN=CXCR4 PE=1 SV=1
H0Y3K4	242;454;51;58;801	Jurkat;PBMCs	H0Y3K4 H0Y3K4_HUMAN RNA-binding protein 33 (Fragment) OS=Homo sapiens GN=RBM33 PE=4 SV=1
F5H6P5	45;98	PBMCs	F5H6P5 F5H6P5_HUMAN Cleavage and polyadenylation-specificity factor subunit 7 OS=Homo sapiens GN=CPSF7 PE=2 SV=1
K7ES42	29	Jurkat	K7ES42 K7ES42_HUMAN Scaffold attachment factor B1 OS=Homo sapiens GN=SAFB PE=4 SV=1
Q14157-1	969	Jurkat;PBMCs	Q14157-1 UBP2L_HUMAN Isoform 2 of Ubiquitin-associated protein 2-like OS=Homo sapiens GN=UBAP2L
E7EQP8	374	Jurkat;PBMCs	E7EQP8 E7EQP8_HUMAN Leukocyte receptor cluster member 8 OS=Homo sapiens GN=LENG8 PE=2 SV=1
F8W646	116	Jurkat;PBMCs	F8W646 F8W646_HUMAN Heterogeneous nuclear ribonucleoprotein A1 (Fragment) OS=Homo sapiens GN=HNRNPA1 PE=2 SV=1
G3V220	13;20;28;4	Jurkat;PBMCs	G3V220 G3V220_HUMAN Transcription elongation regulator 1 OS=Homo sapiens GN=TCERG1 PE=2 SV=1
H7BXK5	82	PBMCs	H7BXK5 H7BXK5_HUMAN Bromodomain adjacent to zinc finger domain protein 2B (Fragment) OS=Homo sapiens GN=BAZ2B PE=4 SV=1
B0UYQ5	418	PBMCs	B0UYQ5 B0UYQ5_HUMAN Tenascin-X (Fragment) OS=Homo sapiens GN=TNXB PE=2 SV=1
Q6V1P9	1090	Jurkat	Q6V1P9 PCD23_HUMAN Protocadherin-23 OS=Homo sapiens GN=DCHS2 PE=2 SV=1
B7Z4B8	519;523;529;531;539;550;556;567;572;582;588;596;90;92	Jurkat;PBMCs	B7Z4B8 B7Z4B8_HUMAN Heterogeneous nuclear ribonucleoprotein U-like protein 1 OS=Homo sapiens GN=HNRNPUL1 PE=2 SV=1
Q9BTK2	13	Jurkat	Q9BTK2 YX002_HUMAN Putative uncharacterized protein LOC642776 OS=Homo sapiens PE=5 SV=2
Q86US8	404;406;512	Jurkat;PBMCs	Q86US8 EST1A_HUMAN Telomerase-binding protein EST1A OS=Homo sapiens GN=SMG6 PE=1 SV=2
H0YC69	133;137	Jurkat;PBMCs	H0YC69 H0YC69_HUMAN DBIRD complex subunit KIAA1967 (Fragment) OS=Homo sapiens GN=KIAA1967 PE=4 SV=1
Q1KMD3	720;738;747	Jurkat;PBMCs	Q1KMD3 HNRL2_HUMAN Heterogeneous nuclear ribonucleoprotein U-like protein 2 OS=Homo sapiens GN=HNRNPUL2 PE=1 SV=1
Q5T2E6	7	Jurkat;PBMCs	Q5T2E6 CJ076_HUMAN UPF0668 protein C10orf76 OS=Homo sapiens GN=C10orf76 PE=2 SV=1
M0QZC5	69	Jurkat	M0QZC5 M0QZC5_HUMAN 40S ribosomal protein S11 OS=Homo sapiens GN=RPS11 PE=4 SV=1
Q96B23	346	Jurkat;PBMCs	Q96B23 CR025_HUMAN Uncharacterized protein C18orf25 OS=Homo sapiens GN=C18orf25 PE=1 SV=2
H7C2L4	61	Jurkat;PBMCs	H7C2L4 H7C2L4_HUMAN Transformer-2 protein homolog beta (Fragment) OS=Homo sapiens GN=TRA2B PE=4 SV=1
P51991	226;239;246;257;286;76	Jurkat;PBMCs	P51991 ROA3_HUMAN Heterogeneous nuclear ribonucleoprotein A3 OS=Homo sapiens GN=HNRNPA3 PE=1 SV=2
C9JVU9	1241	PBMCs	C9JVU9 C9JVU9_HUMAN Rho GTPase-activating protein 23 OS=Homo sapiens GN=ARHGAP23 PE=2 SV=1
P18583	922;929;936;943;950;989;996	Jurkat;PBMCs	P18583 SON_HUMAN Protein SON OS=Homo sapiens GN=SON PE=1 SV=4
A2A2S1	148	Jurkat	A2A2S1 A2A2S1_HUMAN Guanine nucleotide-binding protein G(s) subunit alpha isoforms short (Fragment) OS=Homo sapiens GN=GNAS PE=2 SV=1
Q9NU39	406	PBMCs	Q9NU39 FX4L1_HUMAN Forkhead box protein D4-like 1 OS=Homo sapiens GN=FOXD4L1 PE=2 SV=1
E7ETM7	129;323;340;342;372;413	Jurkat;PBMCs	E7ETM7 E7ETM7_HUMAN Heterogeneous nuclear ribonucleoprotein R OS=Homo sapiens GN=HNRNPR PE=2 SV=1
E9PB87	211;226;236;249;258	Jurkat;PBMCs	E9PB87 E9PB87_HUMAN WAS/WASL-interacting protein family member 1 OS=Homo sapiens GN=WIPF1 PE=2 SV=1
C9J0X3	131	PBMCs	C9J0X3 C9J0X3_HUMAN PDZ and LIM domain protein 2 (Fragment) OS=Homo sapiens GN=PDLIM2 PE=2 SV=1
F8VYN5	10	Jurkat	F8VYN5 F8VYN5_HUMAN Heterogeneous nuclear ribonucleoprotein A1 (Fragment) OS=Homo sapiens GN=HNRNPA1 PE=2 SV=1
B4E283	489;493	Jurkat;PBMCs	B4E283 B4E283_HUMAN Apoptosis inhibitor 5 OS=Homo sapiens GN=API5 PE=2 SV=1
Q9UHV7	1022;70	Jurkat	Q9UHV7 MED13_HUMAN Mediator of RNA polymerase II transcription subunit 13 OS=Homo sapiens GN=MED13 PE=1 SV=3
F5GWT4	2132	Jurkat	F5GWT4 F5GWT4_HUMAN Serine/threonine-protein kinase WNK1 OS=Homo sapiens GN=WNK1 PE=2 SV=1
H0Y7S3	953	Jurkat	H0Y7S3 H0Y7S3_HUMAN Plasma membrane calcium-transporting ATPase 4 (Fragment) OS=Homo sapiens GN=ATP2B2 PE=2 SV=1
C9JJV1	156;176	Jurkat;PBMCs	C9JJV1 C9JJV1_HUMAN Protein TSSC4 (Fragment) OS=Homo sapiens GN=TSSC4 PE=2 SV=1
Q8IY92	1046;1062	Jurkat;PBMCs	Q8IY92 SLX4_HUMAN Structure-specific endonuclease subunit SLX4 OS=Homo sapiens GN=SLX4 PE=1 SV=3
C9J2Z7	110;55;65;675;681;685;694	Jurkat;PBMCs	C9J2Z7 C9J2Z7_HUMAN Eukaryotic translation initiation factor 4 gamma 1 (Fragment) OS=Homo sapiens GN=EIF4G1 PE=2 SV=1
C9JYS8	164	Jurkat;PBMCs	C9JYS8 C9JYS8_HUMAN Non-POU domain-containing octamer-binding protein (Fragment) OS=Homo sapiens GN=NONO PE=2 SV=1
P11161	257;293	PBMCs	P11161 EGR2_HUMAN E3 SUMO-protein ligase EGR2 OS=Homo sapiens GN=EGR2 PE=1 SV=3
Q8N7X1	822;842	Jurkat	Q8N7X1 RMXL3_HUMAN RNA-binding motif protein, X-linked-like-3 OS=Homo sapiens GN=RBMXL3 PE=2 SV=2
Q8TF72	573	Jurkat	Q8TF72 SHRM3_HUMAN Protein Shroom3 OS=Homo sapiens GN=SHROOM3 PE=1 SV=2
B4DP17	25;62	Jurkat;PBMCs	B4DP17 B4DP17_HUMAN Cellular nucleic acid-binding protein OS=Homo sapiens GN=CNBP PE=2 SV=1
C9J683	206;8	Jurkat;PBMCs	C9J683 C9J683_HUMAN Histone deacetylase complex subunit SAP130 (Fragment) OS=Homo sapiens GN=SAP130 PE=2 SV=1
F5GXR6	730	Jurkat	F5GXR6 F5GXR6_HUMAN Unconventional myosin-XVIIIb OS=Homo sapiens GN=MYO18B PE=2 SV=1
B7Z2F6	352;596;653;660;662;718;728;746;749;754	Jurkat;PBMCs	B7Z2F6 B7Z2F6_HUMAN Scaffold attachment factor B1 OS=Homo sapiens GN=SAFB PE=2 SV=1
H0Y6W6	599;644	Jurkat;PBMCs	H0Y6W6 H0Y6W6_HUMAN Mediator of RNA polymerase II transcription subunit 12 (Fragment) OS=Homo sapiens GN=MED12 PE=2 SV=1
Q8WXI9	286	Jurkat;PBMCs	Q8WXI9 P66B_HUMAN Transcriptional repressor p66-beta OS=Homo sapiens GN=GATAD2B PE=1 SV=1
Q96BD5	314	Jurkat;PBMCs	Q96BD5 PF21A_HUMAN PHD finger protein 21A OS=Homo sapiens GN=PHF21A PE=1 SV=1
B4DGY5	301	PBMCs	B4DGY5 B4DGY5_HUMAN Kinesin-like protein KIF13B OS=Homo sapiens GN=KIF13B PE=2 SV=1
O94874	433	Jurkat;PBMCs	O94874 UFL1_HUMAN E3 UFM1-protein ligase 1 OS=Homo sapiens GN=UFL1 PE=1 SV=2
B8ZZY2	435	PBMCs	B8ZZY2 B8ZZY2_HUMAN Arf-GAP domain and FG repeat-containing protein 1 OS=Homo sapiens GN=AGFG1 PE=2 SV=1
B4E0P5	175	Jurkat	B4E0P5 B4E0P5_HUMAN U5 small nuclear ribonucleoprotein 200 kDa helicase OS=Homo sapiens GN=SNRNP200 PE=2 SV=1
A8MXJ9	10	Jurkat;PBMCs	A8MXJ9 A8MXJ9_HUMAN Protein tweety homolog 3 (Fragment) OS=Homo sapiens GN=TTYH3 PE=2 SV=2
P45985	58	PBMCs	P45985 MP2K4_HUMAN Dual specificity mitogen-activated protein kinase kinase 4 OS=Homo sapiens GN=MAP2K4 PE=1 SV=1
H3BS42	241	PBMCs	H3BS42 H3BS42_HUMAN Zinc finger protein 768 OS=Homo sapiens GN=ZNF768 PE=2 SV=2
H0YLD2	8	PBMCs	H0YLD2 H0YLD2_HUMAN Proteasome activator complex subunit 2 OS=Homo sapiens GN=PSME2 PE=2 SV=1
P62633-2	32;34	Jurkat;PBMCs	P62633-2 CNBP_HUMAN Isoform 2 of Cellular nucleic acid-binding protein OS=Homo sapiens GN=CNBP
Q8TAP9	117;126;28;37;42;57;68;7;77	Jurkat;PBMCs	Q8TAP9 MPLKI_HUMAN M-phase-specific PLK1-interacting protein OS=Homo sapiens GN=MPLKIP PE=1 SV=1
Q5K4L6	19	PBMCs	Q5K4L6 S27A3_HUMAN Long-chain fatty acid transport protein 3 OS=Homo sapiens GN=SLC27A3 PE=2 SV=3
Q6KB66	364	PBMCs	Q6KB66 K2C80_HUMAN Keratin, type II cytoskeletal 80 OS=Homo sapiens GN=KRT80 PE=1 SV=2
E7EP94	378	Jurkat;PBMCs	E7EP94 E7EP94_HUMAN Heat shock 70 kDa protein 1A/1B OS=Homo sapiens GN=HSPA1A PE=2 SV=2
Q8NBF6	588	Jurkat;PBMCs	Q8NBF6 AVL9_HUMAN Late secretory pathway protein AVL9 homolog OS=Homo sapiens GN=AVL9 PE=1 SV=1
B4DT58	38	PBMCs	B4DT58 B4DT58_HUMAN Zinc finger protein ubi-d4 OS=Homo sapiens GN=DPF2 PE=2 SV=1
H0YFZ4	93	PBMCs	H0YFZ4 H0YFZ4_HUMAN Phosphatidylinositol 3,4,5-trisphosphate 5-phosphatase 2 (Fragment) OS=Homo sapiens GN=INPPL1 PE=2 SV=1
Q13546	477;487	Jurkat;PBMCs	Q13546 RIPK1_HUMAN Receptor-interacting serine/threonine-protein kinase 1 OS=Homo sapiens GN=RIPK1 PE=1 SV=3
E7EUC4	328	PBMCs	E7EUC4 E7EUC4_HUMAN SNF-related serine/threonine-protein kinase OS=Homo sapiens GN=SNRK PE=2 SV=1
F8W726	179;198;201;840	Jurkat;PBMCs	F8W726 F8W726_HUMAN Ubiquitin-associated protein 2-like OS=Homo sapiens GN=UBAP2L PE=2 SV=1
F8W720	300	Jurkat	F8W720 F8W720_HUMAN GMP synthase [glutamine-hydrolyzing] OS=Homo sapiens GN=GMPS PE=2 SV=1
K7EKM4	17;22	Jurkat	K7EKM4 K7EKM4_HUMAN Spermidine synthase OS=Homo sapiens GN=SRM PE=4 SV=1
Q9BTD3	8;9	PBMCs	Q9BTD3 TM121_HUMAN Transmembrane protein 121 OS=Homo sapiens GN=TMEM121 PE=2 SV=1
Q9NZB2	1002;873;884;886;982;984;986;995;999	Jurkat;PBMCs	Q9NZB2 F120A_HUMAN Constitutive coactivator of PPAR-gamma-like protein 1 OS=Homo sapiens GN=FAM120A PE=1 SV=2
F8VVT9	505	PBMCs	F8VVT9 F8VVT9_HUMAN Arf-GAP with GTPase, ANK repeat and PH domain-containing protein 2 OS=Homo sapiens GN=AGAP2 PE=2 SV=1
E9PPJ0	485;498;867	Jurkat;PBMCs	E9PPJ0 E9PPJ0_HUMAN Splicing factor 3B subunit 2 OS=Homo sapiens GN=SF3B2 PE=2 SV=1
H0YDZ4	531	PBMCs	H0YDZ4 H0YDZ4_HUMAN Phosphatidylinositol 3,4,5-trisphosphate-dependent Rac exchanger 1 protein (Fragment) OS=Homo sapiens GN=PREX1 PE=4 SV=1
P22083	221;226;240	Jurkat	P22083 FUT4_HUMAN Alpha-(1,3)-fucosyltransferase OS=Homo sapiens GN=FUT4 PE=1 SV=3
Q5TCU6	35;482;889	Jurkat;PBMCs	Q5TCU6 Q5TCU6_HUMAN Talin-1 OS=Homo sapiens GN=TLN1 PE=2 SV=1
Q9P1Y5	1010	Jurkat	Q9P1Y5 CAMP3_HUMAN Calmodulin-regulated spectrin-associated protein 3 OS=Homo sapiens GN=CAMSAP3 PE=1 SV=2
A8MWR2	79	Jurkat	A8MWR2 A8MWR2_HUMAN WAS/WASL-interacting protein family member 2 OS=Homo sapiens GN=WIPF2 PE=2 SV=1
Q7Z417	291	Jurkat	Q7Z417 NUFP2_HUMAN Nuclear fragile X mental retardation-interacting protein 2 OS=Homo sapiens GN=NUFIP2 PE=1 SV=1
B4DY08	138;147	Jurkat;PBMCs	B4DY08 B4DY08_HUMAN Heterogeneous nuclear ribonucleoproteins C1/C2 OS=Homo sapiens GN=HNRNPC PE=2 SV=1
E7EPF8	5	Jurkat;PBMCs	E7EPF8 E7EPF8_HUMAN C-terminal-binding protein 1 (Fragment) OS=Homo sapiens GN=CTBP1 PE=2 SV=1
H3BPX2	1520	Jurkat	H3BPX2 H3BPX2_HUMAN Obscurin OS=Homo sapiens GN=OBSCN PE=2 SV=2
F5H3A0	109	Jurkat	F5H3A0 F5H3A0_HUMAN ADP-ribosylation factor-like protein 6-interacting protein 4 (Fragment) OS=Homo sapiens GN=ARL6IP4 PE=2 SV=1
F8VU39	1766;1774;1785	Jurkat	F8VU39 F8VU39_HUMAN Bromodomain adjacent to zinc finger domain protein 2A OS=Homo sapiens GN=BAZ2A PE=2 SV=1
Q9H1Z4	114	PBMCs	Q9H1Z4 WDR13_HUMAN WD repeat-containing protein 13 OS=Homo sapiens GN=WDR13 PE=1 SV=2
E5RK39	30	Jurkat	E5RK39 E5RK39_HUMAN Pyrin domain-containing protein 1 (Fragment) OS=Homo sapiens GN=POP1 PE=2 SV=1
O95721	41	PBMCs	O95721 SNP29_HUMAN Synaptosomal-associated protein 29 OS=Homo sapiens GN=SNAP29 PE=1 SV=1
P14543	423	Jurkat	P14543 NID1_HUMAN Nidogen-1 OS=Homo sapiens GN=NID1 PE=1 SV=3
F6UDC6	67;74	Jurkat;PBMCs	F6UDC6 F6UDC6_HUMAN Double-stranded RNA-binding protein Staufen homolog 1 (Fragment) OS=Homo sapiens GN=STAU1 PE=4 SV=1
P08651	345	PBMCs	P08651 NFIC_HUMAN Nuclear factor 1 C-type OS=Homo sapiens GN=NFIC PE=1 SV=2
Q5T1M5	520	PBMCs	Q5T1M5 FKB15_HUMAN FK506-binding protein 15 OS=Homo sapiens GN=FKBP15 PE=1 SV=2
H0YJG4	428	Jurkat	H0YJG4 H0YJG4_HUMAN Chromodomain-helicase-DNA-binding protein 8 (Fragment) OS=Homo sapiens GN=CHD8 PE=4 SV=1
Q9P258	22;28	Jurkat	Q9P258 RCC2_HUMAN Protein RCC2 OS=Homo sapiens GN=RCC2 PE=1 SV=2
Q96AD0	344	PBMCs	Q96AD0 Q96AD0_HUMAN TRIM47 protein OS=Homo sapiens GN=TRIM47 PE=2 SV=1
H3BTP7	100;80;97	Jurkat	H3BTP7 H3BTP7_HUMAN 60S ribosomal protein L4 (Fragment) OS=Homo sapiens GN=RPL4 PE=2 SV=1
Q92905	282	PBMCs	Q92905 CSN5_HUMAN COP9 signalosome complex subunit 5 OS=Homo sapiens GN=COPS5 PE=1 SV=4
Q6SPF0	104;197	Jurkat;PBMCs	Q6SPF0 SAMD1_HUMAN Atherin OS=Homo sapiens GN=SAMD1 PE=1 SV=1
Q15569	37	PBMCs	Q15569 TESK1_HUMAN Dual specificity testis-specific protein kinase 1 OS=Homo sapiens GN=TESK1 PE=1 SV=2
E7EMW7	167;1908;971;978	Jurkat;PBMCs	E7EMW7 E7EMW7_HUMAN E3 ubiquitin-protein ligase UBR5 OS=Homo sapiens GN=UBR5 PE=2 SV=1
P52746	1050	Jurkat	P52746 ZN142_HUMAN Zinc finger protein 142 OS=Homo sapiens GN=ZNF142 PE=2 SV=4
M0QXH8	38	Jurkat	M0QXH8 M0QXH8_HUMAN Zinc finger imprinted 2 OS=Homo sapiens GN=ZIM2 PE=4 SV=1
E9PIF8	5;9	Jurkat;PBMCs	E9PIF8 E9PIF8_HUMAN Ribosome biogenesis protein BOP1 (Fragment) OS=Homo sapiens GN=BOP1 PE=2 SV=1
C9J3Q8	112	Jurkat	C9J3Q8 C9J3Q8_HUMAN Butyrophilin subfamily 3 member A3 (Fragment) OS=Homo sapiens GN=BTN3A3 PE=2 SV=1
H7BXF3	83;97	Jurkat;PBMCs	H7BXF3 H7BXF3_HUMAN Transformer-2 protein homolog beta (Fragment) OS=Homo sapiens GN=TRA2B PE=4 SV=1
F8VXL4	52	PBMCs	F8VXL4 F8VXL4_HUMAN Ankyrin repeat domain-containing protein 13A (Fragment) OS=Homo sapiens GN=ANKRD13A PE=2 SV=1
E2QRK0	4	Jurkat	E2QRK0 E2QRK0_HUMAN Laminin subunit alpha-5 OS=Homo sapiens GN=LAMA5 PE=2 SV=2
E9PJN1	736	PBMCs	E9PJN1 E9PJN1_HUMAN Ribosomal protein S6 kinase OS=Homo sapiens GN=RPS6KA4 PE=2 SV=1
P34931	471	Jurkat;PBMCs	P34931 HS71L_HUMAN Heat shock 70 kDa protein 1-like OS=Homo sapiens GN=HSPA1L PE=1 SV=2
Q9UKK3	1332;1449	PBMCs	Q9UKK3 PARP4_HUMAN Poly [ADP-ribose] polymerase 4 OS=Homo sapiens GN=PARP4 PE=1 SV=3
Q8IV04	424	PBMCs	Q8IV04 TB10C_HUMAN Carabin OS=Homo sapiens GN=TBC1D10C PE=1 SV=1
Q5RKV6	93	Jurkat	Q5RKV6 EXOS6_HUMAN Exosome complex component MTR3 OS=Homo sapiens GN=EXOSC6 PE=1 SV=1
M0QZR8	19	Jurkat;PBMCs	M0QZR8 M0QZR8_HUMAN DNA polymerase OS=Homo sapiens GN=POLD1 PE=3 SV=1
J3KNB0	421;433	Jurkat;PBMCs	J3KNB0 J3KNB0_HUMAN F-box only protein 41 OS=Homo sapiens GN=FBXO41 PE=4 SV=1
Q92908	374	Jurkat	Q92908 GATA6_HUMAN Transcription factor GATA-6 OS=Homo sapiens GN=GATA6 PE=1 SV=2
E7ETS8	716	PBMCs	E7ETS8 E7ETS8_HUMAN DNA polymerase OS=Homo sapiens GN=POLE PE=2 SV=2
C9JR36	374	Jurkat	C9JR36 C9JR36_HUMAN Protein fuzzy homolog OS=Homo sapiens GN=FUZ PE=2 SV=1
J9JID2	65	Jurkat;PBMCs	J9JID2 J9JID2_HUMAN Ornithine decarboxylase antizyme 1 OS=Homo sapiens GN=OAZ1 PE=4 SV=1
K7ERG9	199	Jurkat	K7ERG9 K7ERG9_HUMAN Complement factor D OS=Homo sapiens GN=CFD PE=3 SV=1
P23469-2	9	PBMCs	P23469-2 PTPRE_HUMAN Isoform 2 of Receptor-type tyrosine-protein phosphatase epsilon OS=Homo sapiens GN=PTPRE
B4DEH8	110;112;131;135;137;139;141;149;151;159;161;163	Jurkat;PBMCs	B4DEH8 B4DEH8_HUMAN Polyadenylate-binding protein 2 OS=Homo sapiens GN=PABPN1 PE=2 SV=1
E9PKD1	115	Jurkat	E9PKD1 E9PKD1_HUMAN Torsin-1A-interacting protein 1 (Fragment) OS=Homo sapiens GN=TOR1AIP1 PE=2 SV=1
Q9BWW4-2	128	Jurkat;PBMCs	Q9BWW4-2 SSBP3_HUMAN Isoform 2 of Single-stranded DNA-binding protein 3 OS=Homo sapiens GN=SSBP3
H7C2C6	1084	Jurkat	H7C2C6 H7C2C6_HUMAN Girdin (Fragment) OS=Homo sapiens GN=CCDC88A PE=2 SV=1
Q9BYG4	337;353	Jurkat	Q9BYG4 PAR6G_HUMAN Partitioning defective 6 homolog gamma OS=Homo sapiens GN=PARD6G PE=1 SV=1
P49327	2043	Jurkat	P49327 FAS_HUMAN Fatty acid synthase OS=Homo sapiens GN=FASN PE=1 SV=3
H7BZE2	12	Jurkat;PBMCs	H7BZE2 H7BZE2_HUMAN Thyroid receptor-interacting protein 6 (Fragment) OS=Homo sapiens GN=TRIP6 PE=4 SV=1
A6NHR9	26	PBMCs	A6NHR9 SMHD1_HUMAN Structural maintenance of chromosomes flexible hinge domain-containing protein 1 OS=Homo sapiens GN=SMCHD1 PE=1 SV=2
B0QYK0	417;426;433;448;452;456;462;468;577;594;595;598	Jurkat;PBMCs	B0QYK0 B0QYK0_HUMAN RNA-binding protein EWS OS=Homo sapiens GN=EWSR1 PE=2 SV=1
P55268	464;468	Jurkat;PBMCs	P55268 LAMB2_HUMAN Laminin subunit beta-2 OS=Homo sapiens GN=LAMB2 PE=1 SV=2
Q7Z319	319;323	PBMCs	Q7Z319 Q7Z319_HUMAN MAP kinase-interacting serine/threonine-protein kinase 1 OS=Homo sapiens GN=DKFZp686E14208 PE=2 SV=1
Q8IXZ2	821	Jurkat	Q8IXZ2 ZC3H3_HUMAN Zinc finger CCCH domain-containing protein 3 OS=Homo sapiens GN=ZC3H3 PE=1 SV=3
F8W950	17;26	Jurkat;PBMCs	F8W950 F8W950_HUMAN Aminoacyl tRNA synthase complex-interacting multifunctional protein 2 OS=Homo sapiens GN=AIMP2 PE=2 SV=1
O75182	19	Jurkat;PBMCs	O75182 SIN3B_HUMAN Paired amphipathic helix protein Sin3b OS=Homo sapiens GN=SIN3B PE=1 SV=2
E9PCE5	822;855	Jurkat;PBMCs	E9PCE5 E9PCE5_HUMAN Protein SMG7 OS=Homo sapiens GN=SMG7 PE=2 SV=1
O00562	1230	PBMCs	O00562 PITM1_HUMAN Membrane-associated phosphatidylinositol transfer protein 1 OS=Homo sapiens GN=PITPNM1 PE=1 SV=4
B4DX32	36	Jurkat;PBMCs	B4DX32 B4DX32_HUMAN DNA/RNA-binding protein KIN17 OS=Homo sapiens GN=KIN PE=2 SV=1
Q6UXH8	282	Jurkat	Q6UXH8 CCBE1_HUMAN Collagen and calcium-binding EGF domain-containing protein 1 OS=Homo sapiens GN=CCBE1 PE=1 SV=1
E7EM57	9	Jurkat	E7EM57 E7EM57_HUMAN Glucose-6-phosphate 1-dehydrogenase (Fragment) OS=Homo sapiens GN=G6PD PE=2 SV=1
B7ZM03	218;464	Jurkat;PBMCs	B7ZM03 B7ZM03_HUMAN CBLL1 protein OS=Homo sapiens GN=CBLL1 PE=2 SV=1
J3KNK0	193	Jurkat	J3KNK0 J3KNK0_HUMAN Serine/threonine-protein kinase BRSK1 OS=Homo sapiens GN=BRSK1 PE=4 SV=1
P55795	233;259	Jurkat;PBMCs	P55795 HNRH2_HUMAN Heterogeneous nuclear ribonucleoprotein H2 OS=Homo sapiens GN=HNRNPH2 PE=1 SV=1
P14618	92	Jurkat	P14618 KPYM_HUMAN Pyruvate kinase PKM OS=Homo sapiens GN=PKM PE=1 SV=4
H3BSK8	389;744	PBMCs	H3BSK8 H3BSK8_HUMAN E3 ubiquitin-protein ligase RBBP6 (Fragment) OS=Homo sapiens GN=RBBP6 PE=2 SV=1
P49247	42;52	Jurkat;PBMCs	P49247 RPIA_HUMAN Ribose-5-phosphate isomerase OS=Homo sapiens GN=RPIA PE=1 SV=3
P58005	3;98	Jurkat;PBMCs	P58005 SESN3_HUMAN Sestrin-3 OS=Homo sapiens GN=SESN3 PE=2 SV=2
Q14151	835;842;845;897;903	Jurkat;PBMCs	Q14151 SAFB2_HUMAN Scaffold attachment factor B2 OS=Homo sapiens GN=SAFB2 PE=1 SV=1
F8VUB0	4	PBMCs	F8VUB0 F8VUB0_HUMAN SWI/SNF-related matrix-associated actin-dependent regulator of chromatin subfamily D member 1 (Fragment) OS=Homo sapiens GN=SMARCD1 PE=2 SV=1
F5H456	856	Jurkat;PBMCs	F5H456 F5H456_HUMAN RRP12-like protein OS=Homo sapiens GN=RRP12 PE=2 SV=1
G3XAC6	109	Jurkat;PBMCs	G3XAC6 G3XAC6_HUMAN RNA-binding protein 39 OS=Homo sapiens GN=RBM39 PE=2 SV=1
K7ER58	18	Jurkat;PBMCs	K7ER58 K7ER58_HUMAN RNA demethylase ALKBH5 OS=Homo sapiens GN=ALKBH5 PE=4 SV=1
Q9NYV4	1404	Jurkat;PBMCs	Q9NYV4 CDK12_HUMAN Cyclin-dependent kinase 12 OS=Homo sapiens GN=CDK12 PE=1 SV=2
Q86XZ4	449;455	Jurkat;PBMCs	Q86XZ4 SPAS2_HUMAN Spermatogenesis-associated serine-rich protein 2 OS=Homo sapiens GN=SPATS2 PE=1 SV=1
K7EKC4	4	PBMCs	K7EKC4 K7EKC4_HUMAN Megakaryocyte-associated tyrosine-protein kinase (Fragment) OS=Homo sapiens GN=MATK PE=4 SV=1
P98175	902	Jurkat;PBMCs	P98175 RBM10_HUMAN RNA-binding protein 10 OS=Homo sapiens GN=RBM10 PE=1 SV=3
H3BQZ7	656;665;671;684;688;695;704	Jurkat;PBMCs	H3BQZ7 H3BQZ7_HUMAN HCG2044799 OS=Homo sapiens GN=hCG_2044799 PE=4 SV=1
Q96FS4	12;13	PBMCs	Q96FS4 SIPA1_HUMAN Signal-induced proliferation-associated protein 1 OS=Homo sapiens GN=SIPA1 PE=1 SV=1
Q9P270	51;65	PBMCs	Q9P270 SLAI2_HUMAN SLAIN motif-containing protein 2 OS=Homo sapiens GN=SLAIN2 PE=1 SV=2
C9J1B7	8	Jurkat	C9J1B7 C9J1B7_HUMAN Dynactin subunit 1 (Fragment) OS=Homo sapiens GN=DCTN1 PE=2 SV=1
C9JB04	122;131;146	Jurkat;PBMCs	C9JB04 C9JB04_HUMAN WAS/WASL-interacting protein family member 1 (Fragment) OS=Homo sapiens GN=WIPF1 PE=2 SV=1
P28072	9	Jurkat	P28072 PSB6_HUMAN Proteasome subunit beta type-6 OS=Homo sapiens GN=PSMB6 PE=1 SV=4
P54253	53	PBMCs	P54253 ATX1_HUMAN Ataxin-1 OS=Homo sapiens GN=ATXN1 PE=1 SV=2
P19338	474;670;681;687;691;694	Jurkat;PBMCs	P19338 NUCL_HUMAN Nucleolin OS=Homo sapiens GN=NCL PE=1 SV=3
F5GZS0	34;47;50;52	Jurkat	F5GZS0 F5GZS0_HUMAN Probable ATP-dependent RNA helicase DHX36 OS=Homo sapiens GN=DHX36 PE=2 SV=1
I3L1L3	511	Jurkat	I3L1L3 I3L1L3_HUMAN Myb-binding protein 1A (Fragment) OS=Homo sapiens GN=MYBBP1A PE=4 SV=1
B4DLW8	10;12;14;20;324;405;407;423	Jurkat;PBMCs	B4DLW8 B4DLW8_HUMAN Probable ATP-dependent RNA helicase DDX5 OS=Homo sapiens GN=DDX5 PE=2 SV=1
J3QSZ5	10	PBMCs	J3QSZ5 J3QSZ5_HUMAN Protein SON OS=Homo sapiens GN=SON PE=4 SV=1
Q5TDE7	11;16	PBMCs	Q5TDE7 Q5TDE7_HUMAN E3 ubiquitin-protein ligase RNF220 (Fragment) OS=Homo sapiens GN=RNF220 PE=2 SV=1
P12872	56	Jurkat	P12872 MOTI_HUMAN Promotilin OS=Homo sapiens GN=MLN PE=1 SV=1
P19623	17	Jurkat	P19623 SPEE_HUMAN Spermidine synthase OS=Homo sapiens GN=SRM PE=1 SV=1
P15863	328	Jurkat	P15863 PAX1_HUMAN Paired box protein Pax-1 OS=Homo sapiens GN=PAX1 PE=1 SV=4
C9JRZ2	107	Jurkat;PBMCs	C9JRZ2 C9JRZ2_HUMAN PERQ amino acid-rich with GYF domain-containing protein 2 (Fragment) OS=Homo sapiens GN=GIGYF2 PE=2 SV=1
H0Y6E7	103;105;109;112;115;127;146	Jurkat;PBMCs	H0Y6E7 H0Y6E7_HUMAN RNA-binding motif protein, X chromosome, N-terminally processed (Fragment) OS=Homo sapiens GN=RBMX PE=4 SV=2
Q9P2N5	411;442;455;943	Jurkat;PBMCs	Q9P2N5 RBM27_HUMAN RNA-binding protein 27 OS=Homo sapiens GN=RBM27 PE=1 SV=2
Q96T51	12;14	Jurkat;PBMCs	Q96T51 RUFY1_HUMAN RUN and FYVE domain-containing protein 1 OS=Homo sapiens GN=RUFY1 PE=1 SV=2
O75113	509	PBMCs	O75113 N4BP1_HUMAN NEDD4-binding protein 1 OS=Homo sapiens GN=N4BP1 PE=1 SV=4
G3V1T4	60	Jurkat	G3V1T4 G3V1T4_HUMAN Nuclear pore complex protein Nup107 OS=Homo sapiens GN=NUP107 PE=2 SV=1
P52655	167	Jurkat	P52655 TF2AA_HUMAN Transcription initiation factor IIA subunit 1 OS=Homo sapiens GN=GTF2A1 PE=1 SV=1
H0Y412	31	Jurkat;PBMCs	H0Y412 H0Y412_HUMAN Protein PRRC2B (Fragment) OS=Homo sapiens GN=PRRC2B PE=4 SV=1
Q96PK6	286;647	Jurkat;PBMCs	Q96PK6 RBM14_HUMAN RNA-binding protein 14 OS=Homo sapiens GN=RBM14 PE=1 SV=2
Q5QPL9	125	Jurkat	Q5QPL9 Q5QPL9_HUMAN RNA-binding protein Raly (Fragment) OS=Homo sapiens GN=RALY PE=2 SV=1
O43896	1041	PBMCs	O43896 KIF1C_HUMAN Kinesin-like protein KIF1C OS=Homo sapiens GN=KIF1C PE=1 SV=3
Q15014	35	Jurkat	Q15014 MO4L2_HUMAN Mortality factor 4-like protein 2 OS=Homo sapiens GN=MORF4L2 PE=1 SV=1
Q96T58	108;3099;3113;3312	Jurkat;PBMCs	Q96T58 MINT_HUMAN Msx2-interacting protein OS=Homo sapiens GN=SPEN PE=1 SV=1
M0QZG7	102	Jurkat;PBMCs	M0QZG7 M0QZG7_HUMAN U1 small nuclear ribonucleoprotein A (Fragment) OS=Homo sapiens GN=SNRPA PE=4 SV=1
Q14191	1427	Jurkat	Q14191 WRN_HUMAN Werner syndrome ATP-dependent helicase OS=Homo sapiens GN=WRN PE=1 SV=2
K7ELS0	13;4;6;7	Jurkat;PBMCs	K7ELS0 K7ELS0_HUMAN Uncharacterized protein C19orf43 OS=Homo sapiens GN=C19orf43 PE=4 SV=1
D6RBI1	4	Jurkat	D6RBI1 D6RBI1_HUMAN Vacuolar-sorting protein SNF8 OS=Homo sapiens GN=SNF8 PE=2 SV=1
C9JBI6	557	Jurkat	C9JBI6 C9JBI6_HUMAN Zinc finger protein 638 OS=Homo sapiens GN=ZNF638 PE=2 SV=1
E9PNP6	24	Jurkat;PBMCs	E9PNP6 E9PNP6_HUMAN Serine/threonine-protein kinase SMG1 (Fragment) OS=Homo sapiens GN=SMG1 PE=2 SV=1
A2AB25	144	PBMCs	A2AB25 A2AB25_HUMAN PHD finger protein 1 (Fragment) OS=Homo sapiens GN=PHF1 PE=2 SV=1
P35908	524	Jurkat	P35908 K22E_HUMAN Keratin, type II cytoskeletal 2 epidermal OS=Homo sapiens GN=KRT2 PE=1 SV=2
O15265	531	PBMCs	O15265 ATX7_HUMAN Ataxin-7 OS=Homo sapiens GN=ATXN7 PE=1 SV=1
O14497	235;755;811	Jurkat;PBMCs	O14497 ARI1A_HUMAN AT-rich interactive domain-containing protein 1A OS=Homo sapiens GN=ARID1A PE=1 SV=3
H3BQQ2	269;600;624	Jurkat;PBMCs	H3BQQ2 H3BQQ2_HUMAN Zinc finger protein 598 OS=Homo sapiens GN=ZNF598 PE=2 SV=1
I3L0U5	6	Jurkat;PBMCs	I3L0U5 I3L0U5_HUMAN Coiled-coil domain-containing protein 137 (Fragment) OS=Homo sapiens GN=CCDC137 PE=2 SV=1
Q08211	1160;1174;1175;1207;1219;1223;1227;1235;1249;1253;1265	Jurkat;PBMCs	Q08211 DHX9_HUMAN ATP-dependent RNA helicase A OS=Homo sapiens GN=DHX9 PE=1 SV=4
M0R2X4	126	Jurkat	M0R2X4 M0R2X4_HUMAN Serine/threonine-protein kinase PAK 4 (Fragment) OS=Homo sapiens GN=PAK4 PE=4 SV=1
P11717	7	Jurkat	P11717 MPRI_HUMAN Cation-independent mannose-6-phosphate receptor OS=Homo sapiens GN=IGF2R PE=1 SV=3
Q5T7F5	4	Jurkat	Q5T7F5 Q5T7F5_HUMAN Cap-specific mRNA (nucleoside-2'-O-)-methyltransferase 1 (Fragment) OS=Homo sapiens GN=FTSJD2 PE=2 SV=1
Q5VUA4	739	Jurkat;PBMCs	Q5VUA4 ZN318_HUMAN Zinc finger protein 318 OS=Homo sapiens GN=ZNF318 PE=1 SV=2
O75526	276	Jurkat	O75526 RMXL2_HUMAN RNA-binding motif protein, X-linked-like-2 OS=Homo sapiens GN=RBMXL2 PE=1 SV=3
P39019	67	Jurkat	P39019 RS19_HUMAN 40S ribosomal protein S19 OS=Homo sapiens GN=RPS19 PE=1 SV=2
F5GYG5	12;9	Jurkat;PBMCs	F5GYG5 F5GYG5_HUMAN Oligoribonuclease, mitochondrial OS=Homo sapiens GN=REXO2 PE=2 SV=1
E9PG59	348	PBMCs	E9PG59 E9PG59_HUMAN Type II inositol 3,4-bisphosphate 4-phosphatase OS=Homo sapiens GN=INPP4B PE=2 SV=1
F5GWN1	9	Jurkat;PBMCs	F5GWN1 F5GWN1_HUMAN Protein SSXT OS=Homo sapiens GN=SS18 PE=4 SV=2
O15320-4	764	Jurkat;PBMCs	O15320-4 CTGE5_HUMAN Isoform 5B of cTAGE family member 5 OS=Homo sapiens GN=CTAGE5
A6NGQ3	432	Jurkat	A6NGQ3 A6NGQ3_HUMAN Obscurin OS=Homo sapiens GN=OBSCN PE=2 SV=3
I3L2A4	11	Jurkat	I3L2A4 I3L2A4_HUMAN NAD-dependent protein deacetylase sirtuin-7 OS=Homo sapiens GN=SIRT7 PE=2 SV=1
J3KTK9	12	Jurkat;PBMCs	J3KTK9 J3KTK9_HUMAN ATP-dependent RNA helicase DDX42 OS=Homo sapiens GN=DDX42 PE=4 SV=1
K7EJ73	45	Jurkat	K7EJ73 K7EJ73_HUMAN 39S ribosomal protein L4, mitochondrial (Fragment) OS=Homo sapiens GN=MRPL4 PE=4 SV=1
O95613	1710	Jurkat	O95613 PCNT_HUMAN Pericentrin OS=Homo sapiens GN=PCNT PE=1 SV=4
P21917	63	Jurkat	P21917 DRD4_HUMAN D(4) dopamine receptor OS=Homo sapiens GN=DRD4 PE=1 SV=2
E7EUU4	1003;915;993	Jurkat;PBMCs	E7EUU4 E7EUU4_HUMAN Eukaryotic translation initiation factor 4 gamma 1 OS=Homo sapiens GN=EIF4G1 PE=2 SV=1
D3YTK1	106;128;477;557;68;99	Jurkat;PBMCs	D3YTK1 D3YTK1_HUMAN B-cell lymphoma/leukemia 11B OS=Homo sapiens GN=BCL11B PE=2 SV=1
P62304	4	PBMCs	P62304 RUXE_HUMAN Small nuclear ribonucleoprotein E OS=Homo sapiens GN=SNRPE PE=1 SV=1
E9PEK0	497;505	Jurkat;PBMCs	E9PEK0 E9PEK0_HUMAN HMG domain-containing protein 3 OS=Homo sapiens GN=HMGXB3 PE=2 SV=1
E5RFJ3	16	PBMCs	E5RFJ3 E5RFJ3_HUMAN DBIRD complex subunit KIAA1967 (Fragment) OS=Homo sapiens GN=KIAA1967 PE=2 SV=1
Q9H3H3-2	14;22;29	Jurkat;PBMCs	Q9H3H3-2 CK068_HUMAN Isoform 2 of UPF0696 protein C11orf68 OS=Homo sapiens GN=C11orf68
B0YJC4	12;13;23;28;36;4;401;410;50;64;69;71	Jurkat;PBMCs	B0YJC4 B0YJC4_HUMAN Vimentin OS=Homo sapiens GN=VIM PE=2 SV=1
P50552	68	PBMCs	P50552 VASP_HUMAN Vasodilator-stimulated phosphoprotein OS=Homo sapiens GN=VASP PE=1 SV=3
F2Z3L0	565	Jurkat	F2Z3L0 F2Z3L0_HUMAN SH3 and multiple ankyrin repeat domains protein 3 OS=Homo sapiens GN=SHANK3 PE=2 SV=1
Q3KQZ1	104	PBMCs	Q3KQZ1 S2535_HUMAN Solute carrier family 25 member 35 OS=Homo sapiens GN=SLC25A35 PE=2 SV=1
Q96AP0	437	Jurkat	Q96AP0 ACD_HUMAN Adrenocortical dysplasia protein homolog OS=Homo sapiens GN=ACD PE=1 SV=3
M0QY96	45	PBMCs	M0QY96 M0QY96_HUMAN Heterogeneous nuclear ribonucleoprotein M (Fragment) OS=Homo sapiens GN=HNRNPM PE=4 SV=1
E7ESZ3	262;270	Jurkat;PBMCs	E7ESZ3 E7ESZ3_HUMAN Pleckstrin homology domain-containing family G member 2 OS=Homo sapiens GN=PLEKHG2 PE=2 SV=2
H3BSK9	301;310	Jurkat	H3BSK9 H3BSK9_HUMAN Ataxin-2-like protein (Fragment) OS=Homo sapiens GN=ATXN2L PE=2 SV=1
P46100	1302	Jurkat	P46100 ATRX_HUMAN Transcriptional regulator ATRX OS=Homo sapiens GN=ATRX PE=1 SV=5
E5RG23	22	Jurkat	E5RG23 E5RG23_HUMAN High affinity cAMP-specific 3',5'-cyclic phosphodiesterase 7A (Fragment) OS=Homo sapiens GN=PDE7A PE=2 SV=1
H7BY14	390	Jurkat	H7BY14 H7BY14_HUMAN Sterile alpha motif domain-containing protein 11 (Fragment) OS=Homo sapiens GN=SAMD11 PE=4 SV=1
H7BY16	186;281;285	Jurkat;PBMCs	H7BY16 H7BY16_HUMAN Nucleolin (Fragment) OS=Homo sapiens GN=NCL PE=2 SV=1
Q86U42	17;23;24	Jurkat;PBMCs	Q86U42 PABP2_HUMAN Polyadenylate-binding protein 2 OS=Homo sapiens GN=PABPN1 PE=1 SV=3
Q92945	411;413;415	Jurkat;PBMCs	Q92945 FUBP2_HUMAN Far upstream element-binding protein 2 OS=Homo sapiens GN=KHSRP PE=1 SV=4
A8MU93	5	Jurkat	A8MU93 CQ100_HUMAN Uncharacterized protein C17orf100 OS=Homo sapiens GN=C17orf100 PE=2 SV=1
F5H7D6	282	Jurkat	F5H7D6 F5H7D6_HUMAN Transducin-like enhancer protein 3 OS=Homo sapiens GN=TLE3 PE=2 SV=1
Q86VF2-5	1183;1729;2035;2043;2053;2071;2107;2233;782	Jurkat	Q86VF2-5 IGFN1_HUMAN Isoform 5 of Immunoglobulin-like and fibronectin type III domain-containing protein 1 OS=Homo sapiens GN=IGFN1
B4DHE8	206;239	Jurkat;PBMCs	B4DHE8 B4DHE8_HUMAN RNA-binding protein Musashi homolog 2 OS=Homo sapiens GN=MSI2 PE=2 SV=1
E9PAU2	489;581	Jurkat;PBMCs	E9PAU2 E9PAU2_HUMAN Ribonucleoprotein PTB-binding 1 OS=Homo sapiens GN=RAVER1 PE=4 SV=1
O75626	371	Jurkat	O75626 PRDM1_HUMAN PR domain zinc finger protein 1 OS=Homo sapiens GN=PRDM1 PE=1 SV=2
B4DHJ7	139	PBMCs	B4DHJ7 B4DHJ7_HUMAN BCL2/adenovirus E1B 19 kDa protein-interacting protein 3 OS=Homo sapiens GN=BNIP3 PE=2 SV=1
Q9Y3X0	121;128;130;135;243	Jurkat;PBMCs	Q9Y3X0 CCDC9_HUMAN Coiled-coil domain-containing protein 9 OS=Homo sapiens GN=CCDC9 PE=1 SV=1
P12270	2106;2111;2132;2163;2165;2345;2354	Jurkat;PBMCs	P12270 TPR_HUMAN Nucleoprotein TPR OS=Homo sapiens GN=TPR PE=1 SV=3
Q9GZN8	11	Jurkat	Q9GZN8 CT027_HUMAN UPF0687 protein C20orf27 OS=Homo sapiens GN=C20orf27 PE=1 SV=3
M0R3J3	25	Jurkat;PBMCs	M0R3J3 M0R3J3_HUMAN Far upstream element-binding protein 2 (Fragment) OS=Homo sapiens GN=KHSRP PE=4 SV=1
K7EK33	192	Jurkat;PBMCs	K7EK33 K7EK33_HUMAN DAZ-associated protein 1 (Fragment) OS=Homo sapiens GN=DAZAP1 PE=4 SV=1
B4DR94	71;88	Jurkat	B4DR94 B4DR94_HUMAN Synaptobrevin homolog YKT6 OS=Homo sapiens GN=YKT6 PE=2 SV=1
B4DJ81	508	Jurkat	B4DJ81 B4DJ81_HUMAN NADH-ubiquinone oxidoreductase 75 kDa subunit, mitochondrial OS=Homo sapiens GN=NDUFS1 PE=2 SV=1
E7EWR4	328;339;350;364;393;422;443;488;495	Jurkat;PBMCs	E7EWR4 E7EWR4_HUMAN Cleavage stimulation factor subunit 2 OS=Homo sapiens GN=CSTF2 PE=2 SV=1
P48634	1164;1223;1398;247;272;289;722	Jurkat;PBMCs	P48634 PRC2A_HUMAN Protein PRRC2A OS=Homo sapiens GN=PRRC2A PE=1 SV=3
Q96KR1	147	Jurkat;PBMCs	Q96KR1 ZFR_HUMAN Zinc finger RNA-binding protein OS=Homo sapiens GN=ZFR PE=1 SV=2
P46087	804	Jurkat	P46087 NOP2_HUMAN Putative ribosomal RNA methyltransferase NOP2 OS=Homo sapiens GN=NOP2 PE=1 SV=2
M0R0Q5	7	Jurkat	M0R0Q5 M0R0Q5_HUMAN Zinc finger protein 414 (Fragment) OS=Homo sapiens GN=ZNF414 PE=4 SV=1
B7ZC38	198	PBMCs	B7ZC38 B7ZC38_HUMAN Endophilin-B2 OS=Homo sapiens GN=SH3GLB2 PE=2 SV=1
Q8ND83	523;535	Jurkat;PBMCs	Q8ND83 SLAI1_HUMAN SLAIN motif-containing protein 1 OS=Homo sapiens GN=SLAIN1 PE=1 SV=3
C9JZ21	117	Jurkat	C9JZ21 C9JZ21_HUMAN DNA replication licensing factor MCM2 (Fragment) OS=Homo sapiens GN=MCM2 PE=2 SV=1
Q5TH69	1093	Jurkat	Q5TH69 BIG3_HUMAN Brefeldin A-inhibited guanine nucleotide-exchange protein 3 OS=Homo sapiens GN=ARFGEF3 PE=1 SV=3
Q7Z5L0-3	83;88	Jurkat	Q7Z5L0-3 VMO1_HUMAN Isoform 3 of Vitelline membrane outer layer protein 1 homolog OS=Homo sapiens GN=VMO1
B4DZC3	770;793;797;816;826;829;841;867;868;871;879;892	Jurkat;PBMCs	B4DZC3 B4DZC3_HUMAN 5'-3' exoribonuclease 2 OS=Homo sapiens GN=XRN2 PE=2 SV=1
Q96PZ0	450	Jurkat	Q96PZ0 PUS7_HUMAN Pseudouridylate synthase 7 homolog OS=Homo sapiens GN=PUS7 PE=1 SV=2
Q7L2J0	377	Jurkat	Q7L2J0 MEPCE_HUMAN 7SK snRNA methylphosphate capping enzyme OS=Homo sapiens GN=MEPCE PE=1 SV=1
Q9Y3C6	72	Jurkat	Q9Y3C6 PPIL1_HUMAN Peptidyl-prolyl cis-trans isomerase-like 1 OS=Homo sapiens GN=PPIL1 PE=1 SV=1
Q15056-2	146;150;19;22	Jurkat;PBMCs	Q15056-2 IF4H_HUMAN Isoform Short of Eukaryotic translation initiation factor 4H OS=Homo sapiens GN=EIF4H
E9PIB3	12;13	Jurkat;PBMCs	E9PIB3 E9PIB3_HUMAN Signal-induced proliferation-associated protein 1 (Fragment) OS=Homo sapiens GN=SIPA1 PE=2 SV=1
Q8WZ71	259;260	Jurkat	Q8WZ71 TM158_HUMAN Transmembrane protein 158 OS=Homo sapiens GN=TMEM158 PE=2 SV=2
H0YA96	182;184;186	Jurkat;PBMCs	H0YA96 H0YA96_HUMAN Heterogeneous nuclear ribonucleoprotein D0 (Fragment) OS=Homo sapiens GN=HNRNPD PE=4 SV=1
I3L0N7	11;21;27;30	Jurkat;PBMCs	I3L0N7 I3L0N7_HUMAN Serine/arginine repetitive matrix protein 2 (Fragment) OS=Homo sapiens GN=SRRM2 PE=2 SV=1
C9JRT7	13	Jurkat	C9JRT7 C9JRT7_HUMAN Kelch domain-containing protein 10 (Fragment) OS=Homo sapiens GN=KLHDC10 PE=2 SV=1
D6R9H8	17;21	Jurkat;PBMCs	D6R9H8 D6R9H8_HUMAN Polyadenylate-binding protein-interacting protein 1 OS=Homo sapiens GN=PAIP1 PE=2 SV=1
F8VQP2	375	Jurkat;PBMCs	F8VQP2 F8VQP2_HUMAN Ataxin-2 OS=Homo sapiens GN=ATXN2 PE=2 SV=1
E9PNK9	12	Jurkat	E9PNK9 E9PNK9_HUMAN FAD-dependent oxidoreductase domain-containing protein 1 OS=Homo sapiens GN=FOXRED1 PE=2 SV=1
H0YJ88	67	Jurkat	H0YJ88 H0YJ88_HUMAN Low-density lipoprotein receptor-related protein 1 85 kDa subunit (Fragment) OS=Homo sapiens GN=LRP1 PE=2 SV=1
M0QY76	88	PBMCs	M0QY76 M0QY76_HUMAN Zinc finger protein 36, C3H type, homolog (Mouse), isoform CRA_a OS=Homo sapiens GN=ZFP36 PE=4 SV=1
H3BMM9	78	Jurkat	H3BMM9 H3BMM9_HUMAN RNA-binding protein with serine-rich domain 1 (Fragment) OS=Homo sapiens GN=RNPS1 PE=2 SV=1
A2A3N8	562	Jurkat	A2A3N8 A2A3N8_HUMAN Adducin 1 (Alpha) OS=Homo sapiens GN=ADD1 PE=2 SV=1
Q9H840	16;23	Jurkat;PBMCs	Q9H840 GEMI7_HUMAN Gem-associated protein 7 OS=Homo sapiens GN=GEMIN7 PE=1 SV=1
E7EUV3	1630	Jurkat;PBMCs	E7EUV3 E7EUV3_HUMAN Ankyrin repeat domain-containing protein 17 OS=Homo sapiens GN=ANKRD17 PE=2 SV=1
O60493	43;45	Jurkat;PBMCs	O60493 SNX3_HUMAN Sorting nexin-3 OS=Homo sapiens GN=SNX3 PE=1 SV=3
B7ZLZ0	836;848;852;879;885	Jurkat;PBMCs	B7ZLZ0 B7ZLZ0_HUMAN GEM-interacting protein OS=Homo sapiens GN=GMIP PE=2 SV=1
Q13394	146	Jurkat	Q13394 MB211_HUMAN Protein mab-21-like 1 OS=Homo sapiens GN=MAB21L1 PE=2 SV=1
A6NE01	79;83	Jurkat	A6NE01 F186A_HUMAN Protein FAM186A OS=Homo sapiens GN=FAM186A PE=2 SV=3
E7ETF9	571	Jurkat	E7ETF9 E7ETF9_HUMAN Centrosome-associated protein CEP250 (Fragment) OS=Homo sapiens GN=CEP250 PE=2 SV=1
Q9NP31	294;378	PBMCs	Q9NP31 SH22A_HUMAN SH2 domain-containing protein 2A OS=Homo sapiens GN=SH2D2A PE=1 SV=3
Q5T171	93	Jurkat;PBMCs	Q5T171 Q5T171_HUMAN Pygopus homolog 2 OS=Homo sapiens GN=PYGO2 PE=2 SV=1
H0YBT1	32;48;84	Jurkat;PBMCs	H0YBT1 H0YBT1_HUMAN BAG family molecular chaperone regulator 4 (Fragment) OS=Homo sapiens GN=BAG4 PE=2 SV=1
D6R992	16	PBMCs	D6R992 D6R992_HUMAN Transcription factor RelB OS=Homo sapiens GN=RELB PE=2 SV=1
D3DQV9	23;360;393;460;505	Jurkat;PBMCs	D3DQV9 D3DQV9_HUMAN Eukaryotic translation initiation factor 4 gamma 2 (Fragment) OS=Homo sapiens GN=EIF4G2 PE=2 SV=1
H0YH87	160;165	Jurkat	H0YH87 H0YH87_HUMAN Ataxin-2 (Fragment) OS=Homo sapiens GN=ATXN2 PE=4 SV=1
M0QYL3	97	PBMCs	M0QYL3 M0QYL3_HUMAN Heterogeneous nuclear ribonucleoprotein M (Fragment) OS=Homo sapiens GN=HNRNPM PE=4 SV=1
H0YH80	103;96	Jurkat;PBMCs	H0YH80 H0YH80_HUMAN Heterogeneous nuclear ribonucleoprotein A1 (Fragment) OS=Homo sapiens GN=HNRNPA1 PE=2 SV=1
B4DNK1	460	PBMCs	B4DNK1 B4DNK1_HUMAN Protein asunder homolog OS=Homo sapiens GN=ASUN PE=2 SV=1
G3V3R5	317	PBMCs	G3V3R5 G3V3R5_HUMAN Brain-enriched guanylate kinase-associated protein OS=Homo sapiens GN=BEGAIN PE=2 SV=1
O14686	3727	Jurkat;PBMCs	O14686 KMT2D_HUMAN Histone-lysine N-methyltransferase 2D OS=Homo sapiens GN=KMT2D PE=1 SV=2
Q15233	456	Jurkat;PBMCs	Q15233 NONO_HUMAN Non-POU domain-containing octamer-binding protein OS=Homo sapiens GN=NONO PE=1 SV=4
J3KNL6	1214;1220;229	Jurkat;PBMCs	J3KNL6 J3KNL6_HUMAN Protein transport protein Sec16A OS=Homo sapiens GN=SEC16A PE=4 SV=1
Q5VYS8-2	592	Jurkat	Q5VYS8-2 TUT7_HUMAN Isoform 2 of Terminal uridylyltransferase 7 OS=Homo sapiens GN=ZCCHC6
H3BM42	460	PBMCs	H3BM42 H3BM42_HUMAN Golgi apparatus protein 1 OS=Homo sapiens GN=GLG1 PE=2 SV=1
H3BP85	10	Jurkat	H3BP85 H3BP85_HUMAN Serine/threonine-protein kinase ULK3 OS=Homo sapiens GN=ULK3 PE=2 SV=1
P53621	965	PBMCs	P53621 COPA_HUMAN Coatomer subunit alpha OS=Homo sapiens GN=COPA PE=1 SV=2
Q9ULL5-3	405	Jurkat	Q9ULL5-3 PRR12_HUMAN Isoform 3 of Proline-rich protein 12 OS=Homo sapiens GN=PRR12
Q12906	609;815	Jurkat;PBMCs	Q12906 ILF3_HUMAN Interleukin enhancer-binding factor 3 OS=Homo sapiens GN=ILF3 PE=1 SV=3
Q12905	16;24	Jurkat;PBMCs	Q12905 ILF2_HUMAN Interleukin enhancer-binding factor 2 OS=Homo sapiens GN=ILF2 PE=1 SV=2
O15037	402;405	Jurkat;PBMCs	O15037 KHNYN_HUMAN Protein KHNYN OS=Homo sapiens GN=KHNYN PE=2 SV=3
M0QYB1	222	PBMCs	M0QYB1 M0QYB1_HUMAN SH3KBP1-binding protein 1 (Fragment) OS=Homo sapiens GN=SHKBP1 PE=4 SV=1
Q6XPR3	175	Jurkat	Q6XPR3 RPTN_HUMAN Repetin OS=Homo sapiens GN=RPTN PE=1 SV=1
Q8ND04	898	Jurkat;PBMCs	Q8ND04 SMG8_HUMAN Protein SMG8 OS=Homo sapiens GN=SMG8 PE=1 SV=1
B4DYL1	442	PBMCs	B4DYL1 B4DYL1_HUMAN Coiled-coil domain-containing protein KIAA1407 OS=Homo sapiens GN=KIAA1407 PE=2 SV=1
M0QYB4	121	Jurkat;PBMCs	M0QYB4 M0QYB4_HUMAN Coiled-coil domain-containing protein 9 (Fragment) OS=Homo sapiens GN=CCDC9 PE=4 SV=1
Q9NSD7	312;320	Jurkat	Q9NSD7 RL3R1_HUMAN Relaxin-3 receptor 1 OS=Homo sapiens GN=RXFP3 PE=1 SV=1
O43678	8	Jurkat	O43678 NDUA2_HUMAN NADH dehydrogenase [ubiquinone] 1 alpha subcomplex subunit 2 OS=Homo sapiens GN=NDUFA2 PE=1 SV=3
J9JID5	1104	Jurkat	J9JID5 J9JID5_HUMAN Zinc finger protein 236 OS=Homo sapiens GN=ZNF236 PE=4 SV=1
B7ZAV2	707	Jurkat;PBMCs	B7ZAV2 B7ZAV2_HUMAN Nuclear pore complex protein Nup214 OS=Homo sapiens GN=NUP214 PE=2 SV=1
O60869	13	PBMCs	O60869 EDF1_HUMAN Endothelial differentiation-related factor 1 OS=Homo sapiens GN=EDF1 PE=1 SV=1
Q9Y4H2	412	PBMCs	Q9Y4H2 IRS2_HUMAN Insulin receptor substrate 2 OS=Homo sapiens GN=IRS2 PE=1 SV=2
H0YC04	175	PBMCs	H0YC04 H0YC04_HUMAN V-type proton ATPase subunit B, brain isoform (Fragment) OS=Homo sapiens GN=ATP6V1B2 PE=4 SV=1
C9JA91	32	Jurkat	C9JA91 C9JA91_HUMAN Transforming acidic coiled-coil-containing protein 3 (Fragment) OS=Homo sapiens GN=TACC3 PE=2 SV=1
K7ENC4	94	Jurkat;PBMCs	K7ENC4 K7ENC4_HUMAN Transmembrane channel-like protein 6 (Fragment) OS=Homo sapiens GN=TMC6 PE=4 SV=1
G8JLC6	1798;1809;1815	Jurkat	G8JLC6 G8JLC6_HUMAN Melanoma inhibitory activity protein 3 OS=Homo sapiens GN=MIA3 PE=2 SV=1
Q07666	282;284;289;291;302;304;310;315;320;325;331;340;346;348;43;442;45;52	Jurkat;PBMCs	Q07666 KHDR1_HUMAN KH domain-containing, RNA-binding, signal transduction-associated protein 1 OS=Homo sapiens GN=KHDRBS1 PE=1 SV=1
D6R921	7;9	Jurkat	D6R921 D6R921_HUMAN DNA-directed RNA polymerase III subunit RPC7 (Fragment) OS=Homo sapiens GN=POLR3G PE=2 SV=1
B4DLP8	102	Jurkat	B4DLP8 B4DLP8_HUMAN Cell division cycle-associated protein 7 OS=Homo sapiens GN=CDCA7 PE=2 SV=1
Q9BX40	351;373	Jurkat	Q9BX40 LS14B_HUMAN Protein LSM14 homolog B OS=Homo sapiens GN=LSM14B PE=1 SV=1
M0R2T0	328	PBMCs	M0R2T0 M0R2T0_HUMAN Heterogeneous nuclear ribonucleoprotein M (Fragment) OS=Homo sapiens GN=HNRNPM PE=4 SV=1
H0YLE8	215;691;692	Jurkat;PBMCs	H0YLE8 H0YLE8_HUMAN Ras GTPase-activating-like protein IQGAP1 OS=Homo sapiens GN=IQGAP1 PE=2 SV=1
Q14686	148	Jurkat	Q14686 NCOA6_HUMAN Nuclear receptor coactivator 6 OS=Homo sapiens GN=NCOA6 PE=1 SV=3
J3KSE4	43;46	PBMCs	J3KSE4 J3KSE4_HUMAN Protein AF-17 (Fragment) OS=Homo sapiens GN=MLLT6 PE=4 SV=1
Q04864	421	PBMCs	Q04864 REL_HUMAN Proto-oncogene c-Rel OS=Homo sapiens GN=REL PE=1 SV=1
P54652	472	Jurkat;PBMCs	P54652 HSP72_HUMAN Heat shock-related 70 kDa protein 2 OS=Homo sapiens GN=HSPA2 PE=1 SV=1
B4DE93	156	Jurkat	B4DE93 B4DE93_HUMAN NADH dehydrogenase [ubiquinone] flavoprotein 1, mitochondrial OS=Homo sapiens GN=NDUFV1 PE=2 SV=1
K7ELF3	134	Jurkat	K7ELF3 K7ELF3_HUMAN Transcription factor E2-alpha (Fragment) OS=Homo sapiens GN=TCF3 PE=4 SV=1
A6NCJ1	199	Jurkat	A6NCJ1 CS071_HUMAN Uncharacterized protein C19orf71 OS=Homo sapiens GN=C19orf71 PE=4 SV=2
Q92995	4	Jurkat	Q92995 UBP13_HUMAN Ubiquitin carboxyl-terminal hydrolase 13 OS=Homo sapiens GN=USP13 PE=1 SV=2
Q15056	10;166;170;174;175;185;19;191;198;205;22;31	Jurkat;PBMCs	Q15056 IF4H_HUMAN Eukaryotic translation initiation factor 4H OS=Homo sapiens GN=EIF4H PE=1 SV=5
P11831	14;24;29;37	Jurkat;PBMCs	P11831 SRF_HUMAN Serum response factor OS=Homo sapiens GN=SRF PE=1 SV=1
B4DL34	200;203;217	Jurkat;PBMCs	B4DL34 B4DL34_HUMAN Constitutive coactivator of peroxisome proliferator-activated receptor gamma OS=Homo sapiens GN=FAM120B PE=2 SV=1
H7C1M2	10	Jurkat	H7C1M2 H7C1M2_HUMAN Protein SON (Fragment) OS=Homo sapiens GN=SON PE=4 SV=1
Q00839	224;702;707;709;720;727;732;733;739;755;768	Jurkat;PBMCs	Q00839 HNRPU_HUMAN Heterogeneous nuclear ribonucleoprotein U OS=Homo sapiens GN=HNRNPU PE=1 SV=6
Q9NPQ8-3	367	Jurkat	Q9NPQ8-3 RIC8A_HUMAN Isoform 3 of Synembryn-A OS=Homo sapiens GN=RIC8A
H0YKI0	68	Jurkat	H0YKI0 H0YKI0_HUMAN Deoxyuridine 5'-triphosphate nucleotidohydrolase, mitochondrial OS=Homo sapiens GN=DUT PE=2 SV=1
Q6EEV4	45	Jurkat	Q6EEV4 GL1AD_HUMAN DNA-directed RNA polymerase II subunit GRINL1A, isoforms 4/5 OS=Homo sapiens GN=POLR2M PE=1 SV=1
B4DWP7	116;118	Jurkat;PBMCs	B4DWP7 B4DWP7_HUMAN Galectin-9 OS=Homo sapiens GN=LGALS9 PE=2 SV=1
H0Y8X4	29	Jurkat	H0Y8X4 H0Y8X4_HUMAN 2'-deoxynucleoside 5'-phosphate N-hydrolase 1 (Fragment) OS=Homo sapiens GN=DNPH1 PE=2 SV=1
A8MW61	376	Jurkat	A8MW61 A8MW61_HUMAN Pleiotropic regulator 1 OS=Homo sapiens GN=PLRG1 PE=2 SV=1
Q13242	101;194;209;88;93;98	Jurkat	Q13242 SRSF9_HUMAN Serine/arginine-rich splicing factor 9 OS=Homo sapiens GN=SRSF9 PE=1 SV=1
B4DT82	5	Jurkat	B4DT82 B4DT82_HUMAN Solute carrier family 2, facilitated glucose transporter member 5 OS=Homo sapiens GN=SLC2A5 PE=2 SV=1
B0QYH1	60;62	Jurkat	B0QYH1 B0QYH1_HUMAN Coiled-coil domain-containing protein 117 (Fragment) OS=Homo sapiens GN=CCDC117 PE=2 SV=1
Q9Y3T6	160	Jurkat	Q9Y3T6 R3HC1_HUMAN R3H and coiled-coil domain-containing protein 1 OS=Homo sapiens GN=R3HCC1 PE=1 SV=2
M0QZ22	570;602	Jurkat;PBMCs	M0QZ22 M0QZ22_HUMAN Protein Smaug homolog 2 OS=Homo sapiens GN=SAMD4B PE=4 SV=1
C9IZ01	14	Jurkat	C9IZ01 C9IZ01_HUMAN Elongation factor G, mitochondrial OS=Homo sapiens GN=GFM1 PE=2 SV=1
I3L1Q2	82	Jurkat	I3L1Q2 I3L1Q2_HUMAN B-cell CLL/lymphoma 7 protein family member C (Fragment) OS=Homo sapiens GN=BCL7C PE=4 SV=1
C9JSR1	280	Jurkat;PBMCs	C9JSR1 C9JSR1_HUMAN Myotubularin-related protein 14 OS=Homo sapiens GN=MTMR14 PE=2 SV=1
H3BRR6	16	Jurkat	H3BRR6 H3BRR6_HUMAN Structure-specific endonuclease subunit SLX1 (Fragment) OS=Homo sapiens GN=SLX1B PE=2 SV=1
B7WP88	459	Jurkat	B7WP88 B7WP88_HUMAN TPR and ankyrin repeat-containing protein 1 OS=Homo sapiens GN=TRANK1 PE=2 SV=2
D6RBM0	199	Jurkat;PBMCs	D6RBM0 D6RBM0_HUMAN Heterogeneous nuclear ribonucleoprotein H (Fragment) OS=Homo sapiens GN=HNRNPH1 PE=2 SV=1
F5H0Q6	460	Jurkat;PBMCs	F5H0Q6 F5H0Q6_HUMAN CLK4-associating serine/arginine-rich protein OS=Homo sapiens GN=CLASRP PE=2 SV=1
Q9P0J7	3	Jurkat;PBMCs	Q9P0J7 KCMF1_HUMAN E3 ubiquitin-protein ligase KCMF1 OS=Homo sapiens GN=KCMF1 PE=1 SV=2
Q8WYH8	126	PBMCs	Q8WYH8 ING5_HUMAN Inhibitor of growth protein 5 OS=Homo sapiens GN=ING5 PE=1 SV=1
E7EVH7	677	Jurkat	E7EVH7 E7EVH7_HUMAN Kinesin light chain 1 OS=Homo sapiens GN=KLC1 PE=2 SV=1
F8W7M9	611	Jurkat	F8W7M9 F8W7M9_HUMAN Fibulin-1 OS=Homo sapiens GN=FBLN1 PE=2 SV=1
H3BU53	466	Jurkat	H3BU53 H3BU53_HUMAN Maltase-glucoamylase, intestinal (Fragment) OS=Homo sapiens GN=MGA PE=4 SV=1
Q7Z434	239	PBMCs	Q7Z434 MAVS_HUMAN Mitochondrial antiviral-signaling protein OS=Homo sapiens GN=MAVS PE=1 SV=2
F8VZ49	213;215;225	Jurkat;PBMCs	F8VZ49 F8VZ49_HUMAN Heterogeneous nuclear ribonucleoprotein A1 (Fragment) OS=Homo sapiens GN=HNRNPA1 PE=2 SV=1
O15320-2	514	PBMCs	O15320-2 CTGE5_HUMAN Isoform MEA11 of cTAGE family member 5 OS=Homo sapiens GN=CTAGE5
E5RG12	160	Jurkat	E5RG12 E5RG12_HUMAN KH domain-containing, RNA-binding, signal transduction-associated protein 3 (Fragment) OS=Homo sapiens GN=KHDRBS3 PE=2 SV=1
B7ZA51	302;307	Jurkat;PBMCs	B7ZA51 B7ZA51_HUMAN Eomesodermin homolog OS=Homo sapiens GN=EOMES PE=2 SV=1
Q13761-2	19;276	PBMCs	Q13761-2 RUNX3_HUMAN Isoform 2 of Runt-related transcription factor 3 OS=Homo sapiens GN=RUNX3
Q7LDG7	585	PBMCs	Q7LDG7 GRP2_HUMAN RAS guanyl-releasing protein 2 OS=Homo sapiens GN=RASGRP2 PE=1 SV=1
Q9BTL3	112;78;85	Jurkat;PBMCs	Q9BTL3 RAM_HUMAN RNMT-activating mini protein OS=Homo sapiens GN=FAM103A1 PE=1 SV=1
Q86UT8	302;308	Jurkat;PBMCs	Q86UT8 CCD84_HUMAN Coiled-coil domain-containing protein 84 OS=Homo sapiens GN=CCDC84 PE=2 SV=1
J3KSZ8	79	Jurkat;PBMCs	J3KSZ8 J3KSZ8_HUMAN Male-specific lethal 1 homolog OS=Homo sapiens GN=MSL1 PE=4 SV=1
G8JLM6	426;448	Jurkat;PBMCs	G8JLM6 G8JLM6_HUMAN Transcription initiation factor TFIID subunit 6 OS=Homo sapiens GN=TAF6 PE=2 SV=1
F8WAZ4	30	PBMCs	F8WAZ4 F8WAZ4_HUMAN GTP-binding protein 1 OS=Homo sapiens GN=GTPBP1 PE=2 SV=1
P31327	1371	Jurkat	P31327 CPSM_HUMAN Carbamoyl-phosphate synthase [ammonia], mitochondrial OS=Homo sapiens GN=CPS1 PE=1 SV=2
Q15654	111;116;16;179;185;186;205;21;214;236;238	Jurkat;PBMCs	Q15654 TRIP6_HUMAN Thyroid receptor-interacting protein 6 OS=Homo sapiens GN=TRIP6 PE=1 SV=3
Q9NVW2	360;364	Jurkat;PBMCs	Q9NVW2 RNF12_HUMAN E3 ubiquitin-protein ligase RLIM OS=Homo sapiens GN=RLIM PE=1 SV=3
Q15652	897	Jurkat	Q15652 JHD2C_HUMAN Probable JmjC domain-containing histone demethylation protein 2C OS=Homo sapiens GN=JMJD1C PE=1 SV=2
B4DHY1	193;215;235	Jurkat;PBMCs	B4DHY1 B4DHY1_HUMAN Heterogeneous nuclear ribonucleoprotein H3 OS=Homo sapiens GN=HNRNPH3 PE=2 SV=1
Q9C0G0	277	Jurkat;PBMCs	Q9C0G0 ZN407_HUMAN Zinc finger protein 407 OS=Homo sapiens GN=ZNF407 PE=1 SV=2
H0YLH9	186;193	Jurkat;PBMCs	H0YLH9 H0YLH9_HUMAN Pro-interleukin-16 (Fragment) OS=Homo sapiens GN=IL16 PE=4 SV=2
Q92900	1019	Jurkat;PBMCs	Q92900 RENT1_HUMAN Regulator of nonsense transcripts 1 OS=Homo sapiens GN=UPF1 PE=1 SV=2
Q9Y3I1	451;479;481;498;504	Jurkat;PBMCs	Q9Y3I1 FBX7_HUMAN F-box only protein 7 OS=Homo sapiens GN=FBXO7 PE=1 SV=1
Q9C0G6	2440;2458	Jurkat	Q9C0G6 DYH6_HUMAN Dynein heavy chain 6, axonemal OS=Homo sapiens GN=DNAH6 PE=1 SV=3
P28715	372	Jurkat	P28715 ERCC5_HUMAN DNA repair protein complementing XP-G cells OS=Homo sapiens GN=ERCC5 PE=1 SV=3
F8VZS0	99	Jurkat	F8VZS0 F8VZS0_HUMAN 60S acidic ribosomal protein P0 (Fragment) OS=Homo sapiens GN=RPLP0 PE=2 SV=1
Q8NC51	160;165;177;181;188;195;201;216;364;367;370	Jurkat;PBMCs	Q8NC51 PAIRB_HUMAN Plasminogen activator inhibitor 1 RNA-binding protein OS=Homo sapiens GN=SERBP1 PE=1 SV=2
Q9UPT8	266;268;270	Jurkat	Q9UPT8 ZC3H4_HUMAN Zinc finger CCCH domain-containing protein 4 OS=Homo sapiens GN=ZC3H4 PE=1 SV=3
F5GZP6	358	PBMCs	F5GZP6 F5GZP6_HUMAN Liprin-beta-1 (Fragment) OS=Homo sapiens GN=PPFIBP1 PE=2 SV=1
Q9NY15	847	Jurkat	Q9NY15 STAB1_HUMAN Stabilin-1 OS=Homo sapiens GN=STAB1 PE=1 SV=3
G3V4K3	140	Jurkat;PBMCs	G3V4K3 G3V4K3_HUMAN Spermatogenesis-defective protein 39 homolog OS=Homo sapiens GN=VIPAS39 PE=2 SV=1
H0Y8S0	35	Jurkat;PBMCs	H0Y8S0 H0Y8S0_HUMAN Stress-70 protein, mitochondrial (Fragment) OS=Homo sapiens GN=HSPA9 PE=4 SV=1
O60307	862	Jurkat	O60307 MAST3_HUMAN Microtubule-associated serine/threonine-protein kinase 3 OS=Homo sapiens GN=MAST3 PE=1 SV=2
O14503	380	PBMCs	O14503 BHE40_HUMAN Class E basic helix-loop-helix protein 40 OS=Homo sapiens GN=BHLHE40 PE=1 SV=1
Q9Y252	236;247	PBMCs	Q9Y252 RNF6_HUMAN E3 ubiquitin-protein ligase RNF6 OS=Homo sapiens GN=RNF6 PE=1 SV=1
K7ES11	757	Jurkat	K7ES11 K7ES11_HUMAN Ubiquitin-conjugating enzyme E2 O (Fragment) OS=Homo sapiens GN=UBE2O PE=4 SV=1
O94906	23;31	Jurkat;PBMCs	O94906 PRP6_HUMAN Pre-mRNA-processing factor 6 OS=Homo sapiens GN=PRPF6 PE=1 SV=1
Q8NC51-2	201	PBMCs	Q8NC51-2 PAIRB_HUMAN Isoform 2 of Plasminogen activator inhibitor 1 RNA-binding protein OS=Homo sapiens GN=SERBP1
Q6RI45	1740	Jurkat	Q6RI45 BRWD3_HUMAN Bromodomain and WD repeat-containing protein 3 OS=Homo sapiens GN=BRWD3 PE=1 SV=2
A8MWU4	4	PBMCs	A8MWU4 A8MWU4_HUMAN Synergin gamma OS=Homo sapiens GN=SYNRG PE=2 SV=2
B4DP61	137	Jurkat	B4DP61 B4DP61_HUMAN Survival motor neuron protein OS=Homo sapiens GN=SMN1 PE=2 SV=1
O15355	22	PBMCs	O15355 PPM1G_HUMAN Protein phosphatase 1G OS=Homo sapiens GN=PPM1G PE=1 SV=1
H3BLU6	1384;1632;1653	Jurkat	H3BLU6 H3BLU6_HUMAN E3 ubiquitin-protein ligase RNF213 OS=Homo sapiens GN=RNF213 PE=2 SV=1
Q86XP3	875	Jurkat	Q86XP3 DDX42_HUMAN ATP-dependent RNA helicase DDX42 OS=Homo sapiens GN=DDX42 PE=1 SV=1
Q96QR8	152	Jurkat;PBMCs	Q96QR8 PURB_HUMAN Transcriptional activator protein Pur-beta OS=Homo sapiens GN=PURB PE=1 SV=3
Q99832	53	Jurkat	Q99832 TCPH_HUMAN T-complex protein 1 subunit eta OS=Homo sapiens GN=CCT7 PE=1 SV=2
Q8NC56	108	PBMCs	Q8NC56 LEMD2_HUMAN LEM domain-containing protein 2 OS=Homo sapiens GN=LEMD2 PE=1 SV=1
A8MXR3	53;72	Jurkat;PBMCs	A8MXR3 A8MXR3_HUMAN Protein arginine N-methyltransferase 2 OS=Homo sapiens GN=PRMT2 PE=2 SV=1
M0QXF6	95	PBMCs	M0QXF6 M0QXF6_HUMAN Glutamate receptor ionotropic, kainate 5 OS=Homo sapiens GN=GRIK5 PE=4 SV=1
Q8WXF1	4;507;520	Jurkat;PBMCs	Q8WXF1 PSPC1_HUMAN Paraspeckle component 1 OS=Homo sapiens GN=PSPC1 PE=1 SV=1
Q14978	683	Jurkat;PBMCs	Q14978 NOLC1_HUMAN Nucleolar and coiled-body phosphoprotein 1 OS=Homo sapiens GN=NOLC1 PE=1 SV=2
E9PBJ5	537;541;546	Jurkat	E9PBJ5 E9PBJ5_HUMAN Succinate dehydrogenase [ubiquinone] flavoprotein subunit, mitochondrial OS=Homo sapiens GN=SDHA PE=2 SV=1
H0YFY6	651	Jurkat	H0YFY6 H0YFY6_HUMAN Nuclear mitotic apparatus protein 1 (Fragment) OS=Homo sapiens GN=NUMA1 PE=4 SV=1
H0YF22	216	Jurkat	H0YF22 H0YF22_HUMAN REST corepressor 3 (Fragment) OS=Homo sapiens GN=RCOR3 PE=2 SV=1
I3L0J9	8	Jurkat;PBMCs	I3L0J9 I3L0J9_HUMAN Pre-mRNA-processing-splicing factor 8 (Fragment) OS=Homo sapiens GN=PRPF8 PE=2 SV=1
H7C0J3	336;342	Jurkat	H7C0J3 H7C0J3_HUMAN Chromodomain-helicase-DNA-binding protein 3 (Fragment) OS=Homo sapiens GN=CHD3 PE=2 SV=1
B4DTC3	220;226;228;230;292;293	Jurkat;PBMCs	B4DTC3 B4DTC3_HUMAN Heterogeneous nuclear ribonucleoprotein D0 OS=Homo sapiens GN=HNRNPD PE=2 SV=1
Q01543	438	PBMCs	Q01543 FLI1_HUMAN Friend leukemia integration 1 transcription factor OS=Homo sapiens GN=FLI1 PE=1 SV=1
A6PVU7	196	Jurkat	A6PVU7 A6PVU7_HUMAN Cingulin (Fragment) OS=Homo sapiens GN=CGN PE=2 SV=1
Q8IZ26	504	Jurkat	Q8IZ26 ZNF34_HUMAN Zinc finger protein 34 OS=Homo sapiens GN=ZNF34 PE=1 SV=3
B4DLA0	79;88;93;95;99	Jurkat;PBMCs	B4DLA0 B4DLA0_HUMAN ATP-dependent RNA helicase DDX3X OS=Homo sapiens GN=DDX3X PE=2 SV=1
Q9NS56	28	Jurkat	Q9NS56 TOPRS_HUMAN E3 ubiquitin-protein ligase Topors OS=Homo sapiens GN=TOPORS PE=1 SV=1
B7ZBC8	148	Jurkat	B7ZBC8 B7ZBC8_HUMAN Katanin p60 ATPase-containing subunit A1 (Fragment) OS=Homo sapiens GN=KATNA1 PE=2 SV=1
G3V0I6	1050;1061	Jurkat;PBMCs	G3V0I6 G3V0I6_HUMAN OTU domain containing 4, isoform CRA_f OS=Homo sapiens GN=OTUD4 PE=2 SV=1
Q96LA8	43	PBMCs	Q96LA8 ANM6_HUMAN Protein arginine N-methyltransferase 6 OS=Homo sapiens GN=PRMT6 PE=1 SV=1
B7Z712	3	Jurkat	B7Z712 B7Z712_HUMAN 60 kDa heat shock protein, mitochondrial OS=Homo sapiens GN=HSPD1 PE=2 SV=1
Q5TDH0	108	PBMCs	Q5TDH0 DDI2_HUMAN Protein DDI1 homolog 2 OS=Homo sapiens GN=DDI2 PE=1 SV=1
D6R9T0	44	PBMCs	D6R9T0 D6R9T0_HUMAN Heterogeneous nuclear ribonucleoprotein H (Fragment) OS=Homo sapiens GN=HNRNPH1 PE=2 SV=1
M0QZD9	179;181;183	PBMCs	M0QZD9 M0QZD9_HUMAN Bromodomain-containing protein 4 (Fragment) OS=Homo sapiens GN=BRD4 PE=4 SV=1
Q6KC79	154	Jurkat;PBMCs	Q6KC79 NIPBL_HUMAN Nipped-B-like protein OS=Homo sapiens GN=NIPBL PE=1 SV=2
F5GZI3	24	Jurkat	F5GZI3 F5GZI3_HUMAN Partitioning defective 3 homolog OS=Homo sapiens GN=PARD3 PE=2 SV=1
A8MXR0	8	Jurkat	A8MXR0 A8MXR0_HUMAN Leucine-rich repeat flightless-interacting protein 2 OS=Homo sapiens GN=LRRFIP2 PE=2 SV=2
Q9H2P0	348;391	Jurkat	Q9H2P0 ADNP_HUMAN Activity-dependent neuroprotector homeobox protein OS=Homo sapiens GN=ADNP PE=1 SV=1
P11021	492	Jurkat;PBMCs	P11021 GRP78_HUMAN 78 kDa glucose-regulated protein OS=Homo sapiens GN=HSPA5 PE=1 SV=2
Q9UKP4	658	PBMCs	Q9UKP4 ATS7_HUMAN A disintegrin and metalloproteinase with thrombospondin motifs 7 OS=Homo sapiens GN=ADAMTS7 PE=1 SV=2
G8JLD3	20	Jurkat	G8JLD3 G8JLD3_HUMAN ELKS/Rab6-interacting/CAST family member 1 OS=Homo sapiens GN=ERC1 PE=2 SV=1
J3KS99	4	Jurkat	J3KS99 J3KS99_HUMAN SWI/SNF-related matrix-associated actin-dependent regulator of chromatin subfamily E member 1 OS=Homo sapiens GN=SMARCE1 PE=4 SV=1
K7EKB2	106;124;132;14;140;148;150;157;167;175;184;192;202;210;212;60;62;76;80;87;96	Jurkat;PBMCs	K7EKB2 K7EKB2_HUMAN TATA-binding protein-associated factor 2N (Fragment) OS=Homo sapiens GN=TAF15 PE=4 SV=1
O15014	1410	PBMCs	O15014 ZN609_HUMAN Zinc finger protein 609 OS=Homo sapiens GN=ZNF609 PE=1 SV=2
A2ACQ9	3	Jurkat	A2ACQ9 A2ACQ9_HUMAN Proteasome subunit beta type-9 OS=Homo sapiens GN=PSMB9 PE=2 SV=1
