# Supplementary material for: Comprehensive identification of arginine methylation in primary T cells reveals regulatory roles in cell signalling
Source: Nat Commun. 2015 Apr 7;6:6758. doi: 10.1038/ncomms7758 (PMC4396391; doi:10.1038/ncomms7758)
Supplement: Supplementary Data 3 — Transcription factors with a role in T cell differentiation found to be methylated on arginine [file ncomms7758-s4.xls]

## Sheet: Supplementary Table 3.csv
Factors important for T cell function found to be methylated on arginine
Gene name	Methylated arginine	Sequence	ID number	Location
TBX21	421	FRAVSMKPAFLPSAPGPTMSYYR(me)GQE	Q9UL17	NDNAB
Eomesodermin	578;583	SLPLQTSHALGYYPDPTFPAMAGWGGR(me)GSYQR(me)	O95936	NDNAB
RUNX1	255	QFPALPSISDPR(me)MHYPGAFTYSPTPVTSGIGIGMSAMGSATR	Q01196	NDNAB
RUNX3	19	ASNSIFDSFPTYSPTFIR(me)D	Q13761	NDNAB
	216	VTPSTPSPR(me)GSLSTTSHFSSQPQTPIQGTSELNPFSDPR	Q13761	NDNAB
	262;267	SFPTLPTLTESR(me)FPDPR(me)MHYPGAMSAAFPYSATPSGTSISSLSVAGMPATSR	Q13761	NDNAB
	302	SVAGMPATSR(me)F	Q13761	NDNAB
FoxP3	51	DLR(me)GGAHASSSSLNPMPPSQLQLSTVDAHAR	Q9BZS1	NDNAB
NOTCH1	1946	SDAAKR(me)LLEASADANIQDNMGRTPLHAAVSADAQGVFQILIR	P46531	N/A
IKAROS	83	ACEMNGEECAEDLR(me)MLDASGEK	Q13422	NDNAB
PAX5	377	SAAAR(me)GAAPPAAATAY	Q02548	NDNAB
NFATC2	150	VEQPPLAGVAASPR(me)F	Q13469	NDNAB
REL	421	EMPTGVSSQAESYYPSPGPISSGLSHHASMAPLPSSSWSSVAHPTPR(me)	Q04864	NDNAB
	434	SGNTNPLSSFSTR(me)	Q04864	NDNAB
RELB	16	SGPASGPSVPTGR(me)	Q02101	NDNAB
IRF4	201	DYVPDQPHPEIPYQCPMTFGPR(me)	Q15306	NDNAB
TCF3	134	RGAYASFGR(me)DAGVGGLTQAGFLSGE	P15923	NDNAB
TCF7	128	QHFPAPTAAPGAPYPR(me)	E5RG34	NDNAB
TCF12	110	TSER(me)GSFSLYSR	Q99081	NDNAB
	523	NYR(me)GGLQSQSGTVVTTE	Q99081	NDNAB
Lef1	226	HPPAPDIPTFYPLSPGGVGQITPPLGWQGQPVYPITGGFR(me)QPYPSSLSVDTSMSR	P27782	NDNAB
MYB	457;465	R(me)SILESSPR(me)TPTPFK	E9PJF1	NDNAB
BCL11B	261	IYLEPGPASSSLTPR(me)	Q9C0K0	NDNAB
	293	LTIPPPLGPEAVAQSPLMNFLGDSNPFNLLR(me)	Q9C0K0	NDNAB
	300	AVAQSPLMNFLGDSNPFNLLRMTGPILR(me)DHPGFGE	Q9C0K0	NDNAB
	128	GRLPGTPPLFSPPPR(me)HHLDPHRLSAEE	D3YTK1	NDNAB
	671	GGGFAPGTEPFPGLFPR(me)KPAPLPSPGLNSAAK	Q9C0K0	NDNAB
	751	QSPFATSSEHSSENGSLR(me)FSTPPGDLLDGGLSGR	Q9C0K0	NDNAB
BCL9	1254	IIPSEKPSQTLQYFPR(me)GEVPGR	O00512	N/A
	1260	IIPSEKPSQTLQYFPRGEVPGR(me)	O00512	N/A
BCL9L	668	AQNTMPYPGGQGEAER(me)F	Q86UU0	N/A
	680	VREELLR(me)HQLLEK	Q86UU0	N/A
BCOR	188	QSPLNINGASYLR(me)LPWVNPYMEGATPAIYPFLDSPNK	Q6W2J9	N/A
	243	YSPVCTNGER(me)F	Q6W2J9	N/A
	658	SPPIPYPR(me)	Q6W2J9	N/A
EP300	237	QNMQYPNPGMGSAGNLLTEPLQQGSPQMGGQTGLR(me)GPQPLK	Q09472	N/A
	695	QNMLPNAAGMVPVSMNPGPNMGQPQPGMTSNGPLPDPSMIR(me)GSVPNQMMPR	Q09472	N/A
	728	ITPQSGLNQFGQMSMAQPPIVPR(me)	Q09472	N/A
	2059	TLR(me)SPSSPLQQQQVLSILHANPQLLAAFIK	Q09472	N/A
R: arginine residue
ID number: refers to major isoform as in UniProtKB
Location: NDNAB: Not in DNA binding domain
N/A : Not applicable
