# Supplementary material for: Comprehensive identification of arginine methylation in primary T cells reveals regulatory roles in cell signalling
Source: Nat Commun. 2015 Apr 7;6:6758. doi: 10.1038/ncomms7758 (PMC4396391; doi:10.1038/ncomms7758)
Supplement: Supplementary Data 4 — Changes in arginine methylation during primary human T cell stimulation and differentiation, before normalising for changes in protein levels [file ncomms7758-s5.xlsx]

## Sheet: Supplementary Table 4
Changes in arginine methylation during T cell stimulation and differentiation before normalisation to protein levels
A	Coef	t	p.value	p.value.adj	F	F.p.value	Genes.Modified.Peptide	Genes.Proteins	Genes.Leading.Proteins	Genes.Leading.Razor.Protein	Genes.Gene.Names	Description	Methylation sites		Fold change
23.25	-0.075	-0.26	0.8086	0.849409	0.07	0.8086	_QLR(me)YQQPGPGSSPSSFLLK_	P55265;P55265-4;E7ENU4;P55265-3;H0YCK3;P55265-2	P55265	P55265	ADAR	Double-stranded RNA-specific adenosine deaminase	26__MMA__L		0.949342
24.33	-0.124	-0.55	0.61251	0.659485	0.3	0.61251	_QVDIR(me)GVPR_	P55265;P55265-4;E7ENU4;P55265-3;H0YCK3;P55265-2	P55265	P55265	ADAR	Double-stranded RNA-specific adenosine deaminase	91__MMA__L		0.91764
25.6	-0.782	-5.04	0.00328	0.009154	25.43	0.00328	_GLDLGGR(me)GGVQVPAVDISSSLGGR_	Q09666	Q09666	Q09666	AHNAK	Neuroblast differentiation-associated protein AHNAK	270__MMA__L		0.58156
25.13	0.139	1.2	0.27882	0.333671	1.45	0.27882	_VELPTCMYR(me)LPNVHGR_	Q13155;F8W950;F8WCL2	Q13155	Q13155	AIMP2	Aminoacyl tRNA synthase complex-interacting multifunctional protein 2	26__MMA__L		1.10114
22.99	0.134	0.72	0.50245	0.55239	0.52	0.50245	_EGGR(me)GGSGGGGEGIQDR_	M0QYL4;O43823	M0QYL4	M0QYL4	AKAP8	A-kinase anchor protein 8	109__MMA__L		1.09733
24.85	0.024	0.2	0.85221	0.883683	0.04	0.85221	_SDPFVPPAASSEPLSTPWNELNYVGGR(me)_	M0QYL4;O43823	M0QYL4	M0QYL4	AKAP8	A-kinase anchor protein 8	233__MMA__L		1.01677
23.05	-0.413	-2.7	0.03989	0.065919	7.3	0.03989	_MR(me)GNDTFGPR_	Q9ULX6-2;Q9ULX6	Q9ULX6-2	Q9ULX6-2	AKAP8L	A-kinase anchor protein 8-like	110__MMA__L		0.75106
22.33	0.286	1.68	0.16256	0.210408	2.82	0.16256	_R(me)GSFSSENYWR_	K7ER58;Q6P6C2-3;Q6P6C2;Q6P6C2-1	K7ER58	K7ER58	ALKBH5	RNA demethylase ALKBH5	18__MMA__L		1.21926
23.95	0.533	3.48	0.01577	0.029981	12.14	0.01577	_AGSQGGR(me)GGGAQAAAR_	Q86V81;E9PB61	Q86V81	Q86V81	ALYREF	THO complex subunit 4	38__MMA__L		1.44693
23.21	0.028	0.17	0.87041	0.900002	0.03	0.87041	_NR(di)GAGGFGGGGGTR(me)_	Q86V81;E9PB61	Q86V81	Q86V81	ALYREF	THO complex subunit 4	204__DMA__L;216__MMA__L		1.0196
26.1	0.33	1.75	0.13631	0.181579	3.07	0.13631	_NR(me)GAGGFGGGGGTR_	Q86V81;E9PB61	Q86V81	Q86V81	ALYREF	THO complex subunit 4	204__MMA__L		1.25701
24.88	-0.72	-2.34	0.06329	0.094287	5.46	0.06329	_NRPAIAR(me)GAAGGGGR_	Q86V81;E9PB61	Q86V81	Q86V81	ALYREF	THO complex subunit 4	63__MMA__L		0.607097
29.1	0.244	1.35	0.2318	0.286524	1.82	0.2318	_VNR(me)GGGPIR_	Q86V81;E9PB61	Q86V81	Q86V81	ALYREF	THO complex subunit 4	50__MMA__L		1.18427
24.41	-1.01	-8.07	0.00034	0.002165	65.11	0.00034	_(ac)ASEAR(me)GGLGAPPLQSAR_	Q01433-2;E9PJF6	Q01433-2	Q01433-2	AMPD2		6__MMA__L		0.496546
25.27	-0.64	-4.45	0.00571	0.013812	19.81	0.00571	_YSSNLGNFNYEQR(me)_	Q9BZZ5;B4E283	Q9BZZ5	Q9BZZ5	API5	Apoptosis inhibitor 5	500__MMA__L		0.641713
26.39	0.591	3.85	0.01559	0.029801	14.86	0.01559	_YSSNLGNFNYEQR(me)GAFR_	Q9BZZ5;B4E283	Q9BZZ5	Q9BZZ5	API5	Apoptosis inhibitor 5	500__MMA__L		1.50629
27.49	2.043	7.63	0.00045	0.002628	58.27	0.00045	_VSAGR(me)GSISSGLEFVSHNPPSEAATPPVAR_	H0YH87;Q99700-2;Q24JQ7;F8WB06;F8VQP2;Q99700-4;Q99700;F8VRK6;F8W0B5	H0YH87	H0YH87	ATXN2	Ataxin-2	561__MMA__L		4.12102
24.11	0.545	4.06	0.00847	0.019333	16.48	0.00847	_AQRPLR(me)GAK_	Q8WWM7-6;Q8WWM7-8;Q8WWM7-5;Q8WWM7-4;Q8WWM7-9;Q8WWM7-2;Q8WWM7;Q8WWM7-3;H3BUF6	Q8WWM7-6	Q8WWM7-6	ATXN2L	Ataxin-2-like protein	417__MMA__L		1.45902
24.59	0.894	5.89	0.0016	0.005559	34.65	0.0016	_VREGPR(me)GGVR_	Q8WWM7-6;Q8WWM7-8;Q8WWM7-5;Q8WWM7-4;Q8WWM7-9;Q8WWM7-2;Q8WWM7;Q8WWM7-3;H3BUF6;H3BSK9	Q8WWM7-6	Q8WWM7-6	ATXN2L	Ataxin-2-like protein	361__MMA__L		1.85832
25.06	0.261	1.73	0.15237	0.198622	3	0.15237	_AGGSHQEQPPYPSYNSNYWNSTAR(me)_	O95429	O95429	O95429	BAG4	BAG family molecular chaperone regulator 4	108__MMA__L		1.19831
27.37	0.441	2.41	0.05781	0.087555	5.8	0.05781	_VR(me)GGGPAETTWLGEGGGGDGYYPSGGAWPEPGR_	O95429;O95429-2	O95429	O95429	BAG4	BAG family molecular chaperone regulator 4	53__MMA__L		1.35754
24.42	0.734	5.84	0.00166	0.005627	34.07	0.00166	_IIPSEKPSQTLQYFPR(me)GEVPGR_	O00512	O00512	O00512	BCL9	B-cell CLL/lymphoma 9 protein	1254__MMA__L		1.66324
22.79	-2.069	-15.25	1e-05	0.000595	232.53	1e-05	_VREELLR(me)HQLLEK_	Q86UU0-3;Q86UU0-4;Q86UU0-2;Q86UU0	Q86UU0-3	Q86UU0-3	BCL9L	B-cell CLL/lymphoma 9-like protein	680__MMA__L		0.238325
25.25	-0.283	-2.04	0.09346	0.131941	4.15	0.09346	_VLGIIPSSTGTSQQTFTSFQPR(me)_	J3QQK4;F5GXF5;E7ETD6;Q12830-4;Q12830-2;Q12830	J3QQK4	J3QQK4	BPTF	Nucleosome-remodeling factor subunit BPTF	246__MMA__L		0.82188
26.32	0.033	0.24	0.82111	0.858755	0.06	0.82111	_AR(me)GGCPGGEATLSQPPPR_	P20290	P20290	P20290	BTF3	Transcription factor BTF3	19__MMA__L		1.02314
24.28	0.947	8.25	0.00031	0.002009	68.04	0.00031	_GR(me)GTGEAEEEYVGPR_	Q13895;F8WBL2	Q13895	Q13895	BYSL	Bystin	40__MMA__L		1.92786
22.82	0.424	0.85	0.43849	0.489923	0.73	0.43849	_GGGSCSGSAGGGGSGSLPSQR(me)GGR_	O15234	O15234	O15234	CASC3	Protein CASC3	52__MMA__L		1.34164
23.25	-1.455	-9.83	0.00013	0.001239	96.58	0.00013	_(ac)AGAGR(me)GAAVSR_	Q6PK04;I3L0U5	Q6PK04	Q6PK04	CCDC137	Coiled-coil domain-containing protein 137	6__MMA__L		0.364755
22.46	0.813	4.36	0.01	0.022261	19.03	0.01	_TSAGWLPSFGR(me)VWNNGR_	Q86UT8	Q86UT8	Q86UT8	CCDC84	Coiled-coil domain-containing protein 84	302__MMA__L		1.75686
26.42	0.451	3.81	0.01105	0.023643	14.5	0.01105	_SWEGSPGEQPR(me)GGGAGGR(me)GR(me)_	Q9Y3X0	Q9Y3X0	Q9Y3X0	CCDC9	Coiled-coil domain-containing protein 9	121__MMA__L;128__MMA__L;130__MMA__L		1.36699
23.27	-0.188	-0.96	0.37849	0.430374	0.92	0.37849	_ELIQGGEYFSDEQMR(me)FR_	Q96F63	Q96F63	Q96F63	CCDC97	Coiled-coil domain-containing protein 97	178__MMA__L		0.877822
24.66	0.326	1.98	0.1137	0.157271	3.9	0.1137	_STVDAPTAAGR(me)_	Q99832-3;Q99832;F5GZK5;Q99832-4;Q99832-2;B7Z1C9	Q99832-3	Q99832-3	CCT7	T-complex protein 1 subunit eta	491__MMA__L		1.25353
22.81	0.584	3.26	0.02755	0.048806	10.63	0.02755	_STVDAPTAAGR(me)GR_	Q99832-3;Q99832;F5GZK5;Q99832-4;Q99832-2;B7Z1C9	Q99832-3	Q99832-3	CCT7	T-complex protein 1 subunit eta	491__MMA__L		1.499
23.7	0.305	1.82	0.13753	0.182535	3.3	0.13753	_TFSGSLSHLGESSSYQGTGSVQFPGDQDLR(me)FAR_	Q9NYV4-2;Q9NYV4	Q9NYV4-2	Q9NYV4-2	CDK12	Cyclin-dependent kinase 12	1395__MMA__L		1.23542
27.3	0.741	5.22	0.0028	0.008366	27.26	0.0028	_AGATSR(me)GGQAPGFLLR_	Q86WJ1-3;Q86WJ1-2;Q86WJ1	Q86WJ1-3	Q86WJ1-3	CHD1L	Chromodomain-helicase-DNA-binding protein 1-like	9__MMA__L		1.67133
28.07	-0.873	-4.67	0.00464	0.011843	21.77	0.00464	_AGGLLGAGPDPR(me)GGGPMGPGSGPNLR_	P0CG12	P0CG12	P0CG12	CHTF8	Chromosome transmission fidelity protein 8 homolog isoform 2	172__MMA__L		0.54601
25.96	-0.458	-3.7	0.01242	0.025473	13.69	0.01242	_SGFLGTNPAPR(me)_	P0CG12	P0CG12	P0CG12	CHTF8	Chromosome transmission fidelity protein 8 homolog isoform 2	225__MMA__L		0.727995
22.97	-0.038	-0.11	0.9185	0.936458	0.01	0.9185	_AGGLLGTGSGLNLR(me)_	P0CG12	P0CG12	P0CG12	CHTF8	Chromosome transmission fidelity protein 8 homolog isoform 2	266__MMA__L		0.974004
24.16	0.81	1.81	0.12565	0.170257	3.29	0.12565	_AGGLLGTGSGLNLR(me)MAGPQGLDLAPILR_	P0CG12	P0CG12	P0CG12	CHTF8	Chromosome transmission fidelity protein 8 homolog isoform 2	266__MMA__L		1.75321
23.01	0.116	0.77	0.48272	0.533917	0.59	0.48272	_ATGLQGPSPTTFPR(me)_	P0CG12	P0CG12	P0CG12	CHTF8	Chromosome transmission fidelity protein 8 homolog isoform 2	429__MMA__L		1.08373
23.28	-0.544	-4.65	0.00473	0.011996	21.58	0.00473	_GAGSSAFSQSSGTLASNPATFQR(me)_	P0CG12	P0CG12	P0CG12	CHTF8	Chromosome transmission fidelity protein 8 homolog isoform 2	387__MMA__L		0.685867
25.46	0.607	4.36	0.00623	0.014771	19.03	0.00623	_AGGLLGTGSGLNLR(di)MAGPQGLDLAPILR(me)_	P0CG12	P0CG12	P0CG12	CHTF8	Chromosome transmission fidelity protein 8 homolog isoform 2	266__DMA__L;280__MMA__L		1.52309
22.16	0.724	4.33	0.01027	0.022444	18.76	0.01027	_SGGYGGSR(me)DYYSSR_	K7ELL4;K7EPM4;Q14011;K7EQR7;B3KT17;B4E2X2;D6W5Y5;K7EMY9	K7ELL4	K7ELL4	CIRBP	Cold-inducible RNA-binding protein	24__MMA__L		1.65176
26.19	0.186	1.16	0.29404	0.346207	1.35	0.29404	_SGFGGSGGGR(me)GGASGPGSGSGGPGGPAGR_	Q9UKZ1	Q9UKZ1	Q9UKZ1	CNOT11	CCR4-NOT transcription complex subunit 11	41__MMA__L		1.13761
23.45	0.632	3.25	0.02791	0.048922	10.54	0.02791	_VLTQPSQSAVR(me)GGPGR_	Q9UP83-3;Q9UP83;Q9UP83-2	Q9UP83-3	Q9UP83-3	COG5	Conserved oligomeric Golgi complex subunit 5	309__MMA__L		1.54971
22.17	1.187	4.46	0.00923	0.020661	19.89	0.00923	_QLFLQTYAR(me)_	P53621;P53621-2	P53621	P53621	COPA	Coatomer subunit alpha;Xenin;Proxenin	965__MMA__L		2.27679
30.16	-2.313	-20.63	0	0.000284	425.69	0	_GFGR(me)GGAESHTFK_	P50238;K4DIB9;H3BRQ4	P50238	P50238	CRIP1	Cysteine-rich protein 1	68__MMA__L		0.201242
21.85	0.277	1.71	0.1565	0.203282	2.93	0.1565	_GQLFR(me)LPSALNR_	H0YDQ8;Q53ET0	H0YDQ8	H0YDQ8	CRTC2	CREB-regulated transcription coactivator 2	76__MMA__L		1.21167
22.46	2	8.41	0.00076	0.003209	70.69	0.00076	_CQGFTSVPSR(me)GGCTLGMALR_	Q96S65	Q96S65	Q96S65	CSRNP1	Cysteine/serine-rich nuclear protein 1	106__MMA__L		4
25.01	-0.164	-1.39	0.21951	0.27404	1.93	0.21951	_LLIGEPR(me)GPMIDQR_	Q9H0L4	Q9H0L4	Q9H0L4	CSTF2T	Cleavage stimulation factor subunit 2 tau variant	396__MMA__L		0.892547
24.66	-0.496	-2.7	0.04966	0.077466	7.28	0.04966	_LSPLLPGGGGR(me)GSR_	O15320-9;O15320-8;O15320-6;O15320-4;O15320-3;O15320-10;O15320;O15320-5;G3V599	O15320-9	O15320-9	CTAGE5	cTAGE family member 5	519__MMA__L		0.70907
28.61	-0.51	-3.37	0.01802	0.033564	11.33	0.01802	_(ac)TTAARPTFEPAR(me)GGR_	U3KQ79;Q9P013	U3KQ79	U3KQ79	CWC15	Spliceosome-associated protein CWC15 homolog	13__MMA__L		0.702222
23.81	2.063	9.57	0.00015	0.001292	91.67	0.00015	_(ac)SR(me)GGSYPHLLWDVR_	F2Z305;Q58WW2;Q58WW2-2;Q58WW2-4;Q58WW2-3	F2Z305	F2Z305	DCAF6	DDB1- and CUL4-associated factor 6	3__MMA__L		4.17854
25.87	-0.265	-1.48	0.20619	0.260417	2.21	0.20619	_(ac)MR(me)GGGFGDRDR_	Q92841-1;Q92841-3;Q92841-2;C9JMU5;Q92841;H3BLZ8	Q92841-1	Q92841-1	DDX17	Probable ATP-dependent RNA helicase DDX17	2__MMA__L		0.832199
24.36	-0.39	-3.37	0.01788	0.033472	11.38	0.01788	_DR(me)GGFGAR_	Q92841-1;Q92841-3;Q92841-2;C9JMU5;Q92841;H3BLZ8	Q92841-1	Q92841-1	DDX17	Probable ATP-dependent RNA helicase DDX17	15__MMA__L		0.76313
24.58	1.262	7.51	0.00049	0.00277	56.33	0.00049	_MR(me)GGGFGDRDR_	Q92841-1;Q92841-3;Q92841-2;C9JMU5;Q92841;H3BLZ8	Q92841-1	Q92841-1	DDX17	Probable ATP-dependent RNA helicase DDX17	2__MMA__L		2.39828
25.26	0.149	1.23	0.27152	0.327079	1.5	0.27152	_SSQSSSQQFSGIGR(me)_	Q92841-1;Q92841-3;Q92841-2;C9JMU5;Q92841;H3BLZ8;G5E9L5	Q92841-1	Q92841-1	DDX17	Probable ATP-dependent RNA helicase DDX17	605__MMA__L		1.1088
27.39	1.005	8.54	0.00026	0.001852	72.94	0.00026	_SSFFSDR(me)GSGSR_	O00571-2;O00571;B4DLA0;B4E3C4	O00571-2	O00571-2	DDX3X	ATP-dependent RNA helicase DDX3X	72__MMA__L		2.00694
25.93	1.259	7.15	0.00062	0.002953	51.17	0.00062	_QSSGSSSSGFGASR(me)GSSSR_	B4DXX7;O15523	B4DXX7	B4DXX7	DDX3Y	ATP-dependent RNA helicase DDX3Y	612__MMA__L		2.3933
24.8	0.835	4.11	0.01241	0.025473	16.9	0.01241	_R(me)GFGFGGFAISAGK_	Q86XP3;J3QRI2;J3KTK9	Q86XP3	Q86XP3	DDX42	ATP-dependent RNA helicase DDX42	12__MMA__L		1.78386
29.96	0.56	4.94	0.00361	0.009903	24.37	0.00361	_R(me)GGFNTFR_	P17844;B4DLW8;J3KTA4	P17844	P17844	DDX5	Probable ATP-dependent RNA helicase DDX5	502__MMA__L		1.47427
25.47	0.102	0.67	0.5353	0.584984	0.45	0.5353	_(ac)ALFYVAR(me)YPGPDAAAAAGPEGAEAGAHGR_	Q8N8A6	Q8N8A6	Q8N8A6	DDX51	ATP-dependent RNA helicase DDX51	8__MMA__L		1.07326
24.65	-1.029	-4.72	0.00442	0.011448	22.25	0.00442	_DGDSVLQR(me)GGSLR_	Q8IV53-2;Q8IV53	Q8IV53-2	Q8IV53-2	DENND1C	DENN domain-containing protein 1C	433__MMA__L		0.49005
24.55	-0.463	-3.83	0.01078	0.023406	14.67	0.01078	_EFQDAPYNEVTGAPAQFEGTEQAPFLGSR(me)_	Q9BTC0	Q9BTC0	Q9BTC0	DIDO1	Death-inducer obliterator 1	1882__MMA__L		0.725476
27.04	-0.357	-3.18	0.02242	0.041324	10.1	0.02242	_EFQDAPYNEVTGAPAQFEGTEQAPFLGSR(me)GGAPFQFGGQR_	Q9BTC0	Q9BTC0	Q9BTC0	DIDO1	Death-inducer obliterator 1	1882__MMA__L		0.780786
25.22	-0.654	-4.73	0.00439	0.011438	22.33	0.00439	_FTNQR(di)APAPLQFGGLR(me)GSAPFSEK_	Q9BTC0	Q9BTC0	Q9BTC0	DIDO1	Death-inducer obliterator 1	1982__DMA__L;1993__MMA__L		0.635516
28.06	-0.026	-0.22	0.83079	0.86393	0.05	0.83079	_TQGR(me)GGPASVPSSSPGTSVK_	B4DZP4;O43237;J3KRI4;J3KRZ2	B4DZP4	B4DZP4	DYNC1LI2	Cytoplasmic dynein 1 light intermediate chain 2	320__MMA__L		0.98214
22.05	-0.577	-5.19	0.00288	0.008417	26.9	0.00288	_AGR(me)GEATRQEESAER_	P57772	P57772	P57772	EEFSEC	Selenocysteine-specific elongation factor	556__MMA__L		0.670356
22.12	-0.189	-1.09	0.32206	0.37556	1.19	0.32206	_DYDR(me)GYDSR_	F8VX11;B4DS13;P23588;E7EX17	F8VX11	F8VX11	EIF4B	Eukaryotic translation initiation factor 4B	223__MMA__L		0.877214
23.56	-0.384	-1.32	0.25264	0.308402	1.74	0.25264	_RDDDYR(me)GGGDRYEDR_	F8VX11;B4DS13;P23588;E7EX17;F8VP89	F8VX11	F8VX11	EIF4B	Eukaryotic translation initiation factor 4B	247__MMA__L		0.76631
22.25	1.26	11.26	6e-05	0.00105	126.74	6e-05	_LLFQNLWKPR(me)_	O60573;B8ZZL3	O60573	O60573	EIF4E2	Eukaryotic translation initiation factor 4E type 2	241__MMA__L		2.39496
26.48	1.567	8.35	0.00029	0.001939	69.78	0.00029	_GPPR(me)GGPGGELPR_	Q04637-6;Q04637-7;Q04637-5;E7EX73;Q04637-4;E9PGM1;Q04637-3;E7EUU4;Q04637;Q04637-8;Q04637-9;C9J6B6;C9J2Z7;C9K073;C9JF13	Q04637-6	Q04637-6	EIF4G1	Eukaryotic translation initiation factor 4 gamma 1	489__MMA__L		2.96288
22.85	1.625	14.26	2e-05	0.00062	203.23	2e-05	_R(me)GGPPGPPISR_	Q04637-6;Q04637-7;Q04637-5;E7EX73;Q04637-4;E9PGM1;Q04637-3;E7EUU4;Q04637;Q04637-8;Q04637-9;H7C044	Q04637-6	Q04637-6	EIF4G1	Eukaryotic translation initiation factor 4 gamma 1	836__MMA__L		3.08442
24.74	1.56	9.82	0.00013	0.001239	96.4	0.00013	_RGGPPGPPISR(me)GLPLVDDGGWNTVPISK_	Q04637-6;Q04637-7;Q04637-5;E7EX73;Q04637-4;E9PGM1;Q04637-3;E7EUU4;Q04637;Q04637-8;Q04637-9;H7C044	Q04637-6	Q04637-6	EIF4G1	Eukaryotic translation initiation factor 4 gamma 1	846__MMA__L		2.94854
24.61	-0.013	-0.11	0.91731	0.936458	0.01	0.91731	_SDFFLEGPFMPPR(me)MK_	P78344;D3DQV9;P78344-2;H0Y3P2;H0YCH5	P78344	P78344	EIF4G2	Eukaryotic translation initiation factor 4 gamma 2	360__MMA__L		0.99103
27.93	-0.342	-2.16	0.09093	0.12964	4.69	0.09093	_(ac)ADFDTYDDRAYSSFGGGR(me)GSR_	Q15056;Q15056-2	Q15056;Q15056-2	Q15056-2	EIF4H	Eukaryotic translation initiation factor 4H	19__MMA__L		0.788947
30.14	0.433	3.5	0.01541	0.029743	12.28	0.01541	_AYSSFGGGR(me)GSR_	Q15056;Q15056-2	Q15056;Q15056-2	Q15056-2	EIF4H	Eukaryotic translation initiation factor 4H	19__MMA__L		1.35004
26.41	1.317	6.49	0.00217	0.006974	42.15	0.00217	_DDFLGGR(me)GGSRPGDR_	Q15056;Q15056-2	Q15056;Q15056-2	Q15056-2	EIF4H	Eukaryotic translation initiation factor 4H	146__MMA__L		2.49147
25.54	0.507	3.88	0.01019	0.022444	15.08	0.01019	_DGPPLR(me)GSNMDFREPTEEER_	Q15056;Q15056-2	Q15056;Q15056-2	Q15056-2	EIF4H	Eukaryotic translation initiation factor 4H	171__MMA__L		1.42109
26.09	0.518	2.71	0.03958	0.065919	7.33	0.03958	_FRDGPPLR(me)GSNMDFREPTEEER_	Q15056;Q15056-2	Q15056;Q15056-2	Q15056-2	EIF4H	Eukaryotic translation initiation factor 4H	171__MMA__L		1.43197
25.56	-0.414	-2.42	0.0568	0.08648	5.86	0.0568	_AVSTGDCGQVLR(me)GGVIQSTR_	H7C1L3;F6RU81;Q6PJG2	H7C1L3	H7C1L3	ELMSAN1	ELM2 and SANT domain-containing protein 1	269__MMA__L		0.75054
26.32	0.201	1.33	0.23712	0.290431	1.77	0.23712	_GM(ox)PPPLR(me)GGPGGPGGPGGPMGR_	H7BY36;Q01844-2;C9JGE3;Q01844-6;B0QYK0;Q01844-3;Q01844;Q01844-5	H7BY36	H7BY36	EWSR1	RNA-binding protein EWS	127__MMA__L		1.14949
26.57	-0.996	-6.39	0.00108	0.004142	40.88	0.00108	_GMPPPLR(di)GGPGGPGGPGGPMGR(me)_	H7BY36;Q01844-2;C9JGE3;Q01844-6;B0QYK0;Q01844-3;Q01844;Q01844-5	H7BY36	H7BY36	EWSR1	RNA-binding protein EWS	127__DMA__L;142__MMA__L		0.501388
29.09	0.37	2.85	0.03336	0.056892	8.1	0.03336	_GMPPPLR(me)GGPGGPGGPGGPMGR_	H7BY36;Q01844-2;C9JGE3;Q01844-6;B0QYK0;Q01844-3;Q01844;Q01844-5	H7BY36	H7BY36	EWSR1	RNA-binding protein EWS	127__MMA__L		1.29235
24.03	-0.144	-1.19	0.28559	0.338685	1.41	0.28559	_KKPPMNSMR(me)GGLPPR_	H7BY36;Q01844-2;C9JGE3;Q01844-6;B0QYK0;Q01844-3;Q01844;Q01844-5	H7BY36	H7BY36	EWSR1	RNA-binding protein EWS	111__MMA__L		0.905006
24.25	-0.653	-5.2	0.00286	0.008417	27.01	0.00286	_R(di)GGPGGPPGPLMEQMGGR(me)_	H7BY36;Q01844-2;C9JGE3;Q01844-6;B0QYK0;Q01844-3;Q01844;Q01844-5	H7BY36	H7BY36	EWSR1	RNA-binding protein EWS	267__DMA__L;284__MMA__L		0.635957
26.01	2.038	12.25	4e-05	0.000829	150.04	4e-05	_R(me)GGPGGPPGPLMEQMGGR_	H7BY36;Q01844-2;C9JGE3;Q01844-6;B0QYK0;Q01844-3;Q01844;Q01844-5	H7BY36	H7BY36	EWSR1	RNA-binding protein EWS	267__MMA__L		4.10676
24.53	-0.614	-2.64	0.04306	0.069237	6.97	0.04306	_WGWPSDNR(me)SNQWHGR_	Q9BTL3	Q9BTL3	Q9BTL3	FAM103A1	RNMT-activating mini protein	78__MMA__L		0.653383
23.31	-0.256	-1.6	0.17935	0.229699	2.56	0.17935	_GGR(me)GADAGSSGGTGPTEGYSPPAASTR_	J3KT76;J3KSI9;Q969W3;Q969W3-2	J3KT76	J3KT76	FAM104A	Protein FAM104A	4__MMA__L		0.837406
24.47	2.594	23.24	0	0.000258	540.28	0	_(ac)AGAAAGGR(me)GGGAWGPGR_	D6RFX7;Q9C073	D6RFX7	D6RFX7	FAM117A	Protein FAM117A	9__MMA__L		6.0377
21.45	-0.566	-4.82	0.00403	0.010823	23.19	0.00403	_TGSGYSR(me)SSQGQPWR_	B4DL34;Q96EK7;F5GZX9;F5GY05	B4DL34	B4DL34	FAM120B	Constitutive coactivator of peroxisome proliferator-activated receptor gamma	217__MMA__L		0.675487
22.83	0.618	2.8	0.0445	0.070627	7.83	0.0445	_QLQVISSSCGSTPSASLGR(me)GGGGGGAGPNAR_	Q8TF61;J3KNB0	Q8TF61	Q8TF61	FBXO41	F-box only protein 41	360__MMA__L		1.53475
23.94	-0.459	-2.74	0.03817	0.064204	7.49	0.03817	_FDPVGPLPGPNPILPGR(me)GGPNDR_	Q9Y3I1;Q9Y3I1-3;Q9Y3I1-2	Q9Y3I1	Q9Y3I1	FBXO7	F-box only protein 7	498__MMA__L		0.72749
27.46	0.265	1.91	0.11109	0.15477	3.64	0.11109	_SYVTDDGQGMGR(me)GSRPYR_	F8W871;A8MQB8;Q06787-8;Q06787-6;G3V0J0;Q06787-2;Q06787-4;Q06787-5;G8JL90;Q06787-7;Q06787-3;Q06787	F8W871	F8W871	FMR1	Fragile X mental retardation protein 1	118__MMA__L		1.20164
25.61	-0.172	-1.4	0.21635	0.271368	1.96	0.21635	_SVQAGNPGGPGPGGR(me)_	Q96AE4;Q96AE4-2;E9PEB5;B4DT31	Q96AE4	Q96AE4	FUBP1	Far upstream element-binding protein 1	359__MMA__L		0.887611
23.77	-0.02	-0.08	0.9374	0.947784	0.01	0.9374	_GGR(di)GR(di)GGSGGGGGGGGGGYNR(me)_	P35637-2;P35637;H3BPE7;H3BNZ4	P35637-2	P35637-2	FUS	RNA-binding protein FUS	215__DMA__L;217__DMA__L;233__MMA__L		0.986233
24.17	0.322	2.61	0.04494	0.071013	6.79	0.04494	_QHSSTGPPPLLLAPR(me)_	Q86YP4;Q86YP4-3;B4DKZ7;Q86YP4-2	Q86YP4	Q86YP4	GATAD2A	Transcriptional repressor p66-alpha	273__MMA__L		1.25006
26.98	0.521	2.91	0.031	0.053114	8.45	0.031	_SFDEVEGVFGR(me)GGGR_	E7ESB6;Q6Y7W6-4;Q6Y7W6;Q6Y7W6-3;I1E4Y6;C9JW88	E7ESB6	E7ESB6	GIGYF2	PERQ amino acid-rich with GYF domain-containing protein 2	149__MMA__L		1.43495
23.46	0.816	6.5	0.00099	0.003904	42.27	0.00099	_LSAETWDLLR(me)LPLER_	Q86YR5-4;Q86YR5	Q86YR5-4	Q86YR5-4	GPSM1	G-protein-signaling modulator 1	398__MMA__L		1.76052
24.09	-2.543	-12.13	0.00016	0.001316	147.06	0.00016	_R(me)GGSLDINDGHCGTGLGSEMNAALMHR_	O75791;B7Z8E3;F5H548;F5H1V3;B7Z8I3	O75791	O75791	GRAP2	GRB2-related adapter protein 2	233__MMA__L		0.171586
24.45	-0.027	-0.22	0.83034	0.86393	0.05	0.83034	_DEAAAAAGAGPR(me)GGR_	Q5JVS0-2;Q5JVS0	Q5JVS0-2	Q5JVS0-2	HABP4	Intracellular hyaluronan-binding protein 4	70__MMA__L		0.981459
22.73	-0.413	-2.65	0.04227	0.068268	7.05	0.04227	_RRDEAAAAAGAGPR(me)GGR_	Q5JVS0-2;Q5JVS0	Q5JVS0-2	Q5JVS0-2	HABP4	Intracellular hyaluronan-binding protein 4	70__MMA__L		0.75106
22.56	-0.319	-2.46	0.05396	0.083108	6.06	0.05396	_RDEAAAAAGAGPR(me)GGR_	Q5JVS0-2;Q5JVS0	Q5JVS0-2	Q5JVS0-2	HABP4	Intracellular hyaluronan-binding protein 4	70__MMA__L		0.801625
25.3	0.602	5.49	0.00222	0.006988	30.12	0.00222	_(ac)ADSSGR(me)GAGKPATGPTNSSSAK_	M0R1H1;M0R3B3;Q9BT25-3;Q9BT25	M0R1H1	M0R1H1	HAUS8	HAUS augmin-like complex subunit 8	7__MMA__L		1.51782
25.6	-1.1	-7.23	0.00059	0.002854	52.22	0.00059	_GAPGQPGTILR(me)_	P51610-2;P51610;P51610-4;A6NEM2	P51610-2	P51610-2	HCFC1	Host cell factor 1;HCF N-terminal chain 1;HCF N-terminal chain 2;HCF N-terminal chain 3;HCF N-terminal chain 4;HCF N-terminal chain 5;HCF N-terminal chain 6;HCF C-terminal chain 1;HCF C-terminal chain 2;HCF C-terminal chain 3;HCF C-terminal chain 4;HCF C-terminal chain 5;HCF C-terminal chain 6	778__MMA__L		0.466516
23.85	0.224	1.5	0.20279	0.25701	2.25	0.20279	_AILPAPVNVGR(me)GSSMGLPR_	E9PEK0;Q12766-2;Q12766	E9PEK0	E9PEK0	HMGXB3	HMG domain-containing protein 3	497__MMA__L		1.16797
22.87	0.175	1.18	0.29751	0.349165	1.4	0.29751	_R(me)GFGFVYFQNHDAADK_	Q13151	Q13151	Q13151	HNRNPA0	Heterogeneous nuclear ribonucleoprotein A0	139__MMA__L		1.12896
26.09	0.854	7.42	0.00052	0.002817	55.03	0.00052	_SGSGNFGGGR(di)GGGFGGNDNFGR(me)_	P09651-2;P09651;F8W6I7;H0YH80	P09651-2	P09651-2	HNRNPA1	Heterogeneous nuclear ribonucleoprotein A1	206__DMA__L;218__MMA__L		1.80751
24.3	1.263	10.7	8e-05	0.001155	114.47	8e-05	_SGSGNFGGGR(di)GGGFGGNDNFGR_	P09651-2;P09651;F8W6I7;H0YH80	P09651-2	P09651-2	HNRNPA1	Heterogeneous nuclear ribonucleoprotein A1	206__DMA__L		2.39994
26.31	0.299	2.29	0.06713	0.099602	5.25	0.06713	_GGNFGGR(me)SSGPYGGGGQYFAKPR_	P09651-2;P09651;F8W6I7;P09651-3;H0YH80	P09651-2	P09651-2	HNRNPA1	Heterogeneous nuclear ribonucleoprotein A1	284__MMA__L		1.23029
25.55	0.696	5.85	0.00165	0.005627	34.2	0.00165	_NQGGYGGSSSSSSYGSGR(me)R_	P09651-2;P09651;F8W6I7;P09651-3;H0YH80	P09651-2	P09651-2	HNRNPA1	Heterogeneous nuclear ribonucleoprotein A1	318__MMA__L		1.62001
25.38	0.186	1.06	0.33641	0.391044	1.11	0.33641	_SSGPYGGGGQYFAKPR(me)_	P09651-2;P09651;F8W6I7;P09651-3;H0YH80	P09651-2	P09651-2	HNRNPA1	Heterogeneous nuclear ribonucleoprotein A1	300__MMA__L		1.13761
25.45	0.197	1.04	0.35336	0.406867	1.08	0.35336	_SSGPYGGGGQYFAKPR(me)NQGGYGGSSSSSSYGSGR_	P09651-2;P09651;F8W6I7;P09651-3;H0YH80	P09651-2	P09651-2	HNRNPA1	Heterogeneous nuclear ribonucleoprotein A1	300__MMA__L		1.14631
33.15	0.409	1.5	0.19047	0.242231	2.25	0.19047	_SGSGNFGGGR(di)GGGFGGNDNFGR(me)GGNFSGR(me)GGFGGSR(me)_	P09651-2;P09651;H0YH80	P09651-2	P09651-2	HNRNPA1	Heterogeneous nuclear ribonucleoprotein A1	206__DMA__L;218__MMA__L;225__MMA__L;232__MMA__L		1.32777
25.42	1.257	7.73	0.00043	0.002549	59.76	0.00043	_IEVIEIMTDR(me)GSGK_	P09651-2;P09651;F8W6I7;P09651-3;H0YH80;F8VZ49;F8VTQ5;Q32P51;F8VYN5	P09651-2	P09651-2	HNRNPA1;HNRNPA1L2	Heterogeneous nuclear ribonucleoprotein A1	140__MMA__L		2.38998
24.98	0.127	0.45	0.6728	0.720149	0.2	0.6728	_QEMASASSSQR(di)GR(me)_	P09651-2;P09651;F8W6I7;P09651-3;H0YH80;F8VZ49;Q32P51	P09651-2	P09651-2	HNRNPA1;HNRNPA1L2	Heterogeneous nuclear ribonucleoprotein A1	194__DMA__L;196__MMA__L		1.09202
24.99	1.421	7.27	0.00058	0.002854	52.91	0.00058	_QEMASASSSQR(me)GR_	P09651-2;P09651;F8W6I7;P09651-3;H0YH80;F8VZ49;Q32P51	P09651-2	P09651-2	HNRNPA1;HNRNPA1L2	Heterogeneous nuclear ribonucleoprotein A1	194__MMA__L		2.67771
27.22	-0.338	-3.06	0.02565	0.046807	9.39	0.02565	_GFGDGYNGYGGGPGGGNFGGSPGYGGGR(me)_	P22626;P22626-2	P22626	P22626	HNRNPA2B1	Heterogeneous nuclear ribonucleoproteins A2/B1	266__MMA__L		0.791137
28.44	-1.62	-12.83	3e-05	0.000691	164.55	3e-05	_GGGGNFGPGPGSNFR(me)GGSDGYGSGR_	P22626;P22626-2	P22626	P22626	HNRNPA2B1	Heterogeneous nuclear ribonucleoproteins A2/B1	228__MMA__L		0.325335
29.85	-1.178	-8.98	0.0002	0.001496	80.67	0.0002	_GGNFGFGDSR(me)GGGGNFGPGPGSNFR_	P22626;P22626-2	P22626	P22626	HNRNPA2B1	Heterogeneous nuclear ribonucleoproteins A2/B1	213__MMA__L		0.441964
29.63	0.793	7.08	0.00066	0.002953	50.19	0.00066	_GGSDGYGSGR(me)GFGDGYNGYGGGPGGGNFGGSPGYGGGR_	P22626;P22626-2	P22626	P22626	HNRNPA2B1	Heterogeneous nuclear ribonucleoproteins A2/B1	238__MMA__L		1.73267
25.1	-0.856	-7.64	0.00045	0.002628	58.32	0.00045	_NMGGPYGGGNYGPGGSGGSGGYGGR(me)_	P22626;P22626-2	P22626	P22626	HNRNPA2B1	Heterogeneous nuclear ribonucleoproteins A2/B1	350__MMA__L		0.552482
27.09	-1.177	-8.41	0.00028	0.001927	70.72	0.00028	_SGNFGGSR(me)NMGGPYGGGNYGPGGSGGSGGYGGR_	P22626;P22626-2	P22626	P22626	HNRNPA2B1	Heterogeneous nuclear ribonucleoproteins A2/B1	325__MMA__L		0.44227
31.51	-0.311	-2.13	0.08267	0.119743	4.54	0.08267	_SGR(me)GGNFGFGDSR_	P22626;P22626-2	P22626	P22626	HNRNPA2B1	Heterogeneous nuclear ribonucleoproteins A2/B1	203__MMA__L		0.806083
25.42	-0.895	-5.23	0.00505	0.012461	27.4	0.00505	_GGNFGFGDSR(me)_	P22626;P22626-2	P22626	P22626	HNRNPA2B1	Heterogeneous nuclear ribonucleoproteins A2/B1	213__MMA__L		0.537747
26.78	0.391	2.51	0.05084	0.07896	6.29	0.05084	_GSYGGGDGGYNGFGGDGGNYGGGPGYSSR(me)_	P51991-2;P51991	P51991-2	P51991-2	HNRNPA3	Heterogeneous nuclear ribonucleoprotein A3	264__MMA__L		1.3113
27.02	-1.287	-11.07	7e-05	0.001069	122.52	7e-05	_GGSFGGR(me)SSGSPYGGGYGSGGGSGGYGSR_	P51991-2;P51991;H7C1J8	P51991-2	P51991-2	HNRNPA3	Heterogeneous nuclear ribonucleoprotein A3	332__MMA__L		0.409802
21.95	-1.24	-6.9	0.0017	0.005686	47.58	0.0017	_SSGSPYGGGYGSGGGSGGYGSR(me)_	P51991-2;P51991;H7C1J8	P51991-2	P51991-2	HNRNPA3	Heterogeneous nuclear ribonucleoprotein A3	354__MMA__L		0.423373
26.71	-1.333	-11.93	5e-05	0.000855	142.35	5e-05	_SSGSPYGGGYGSGGGSGGYGSR(me)R_	P51991-2;P51991;H7C1J8	P51991-2	P51991-2	HNRNPA3	Heterogeneous nuclear ribonucleoprotein A3	354__MMA__L		0.396942
26.3	-0.909	-6.06	0.00286	0.008417	36.67	0.00286	_SSGSPYGGGYGSGGGSGGYGSR(me)RF_	P51991-2;P51991;H7C1J8	P51991-2	P51991-2	HNRNPA3	Heterogeneous nuclear ribonucleoprotein A3	354__MMA__L		0.532554
22.67	0.453	3.98	0.00923	0.020661	15.82	0.00923	_EVYQQQQYGSGGR(me)_	Q99729-3;Q99729-4;D6R9P3;D6RD18;D6RBZ0;Q99729-2;Q99729	Q99729-3	Q99729-3	HNRNPAB	Heterogeneous nuclear ribonucleoprotein A/B	245__MMA__L		1.36888
30.15	0.623	4.77	0.00421	0.011099	22.75	0.00421	_EVYQQQQYGSGGR(me)GNR_	Q99729-3;Q99729-4;D6R9P3;D6RD18;D6RBZ0;Q99729-2;Q99729	Q99729-3	Q99729-3	HNRNPAB	Heterogeneous nuclear ribonucleoprotein A/B	245__MMA__L		1.54007
27.78	1.648	9.43	0.00016	0.001316	88.88	0.00016	_R(me)GGHQNNYKPY_	Q99729-3;Q99729-4;D6R9P3;D6RD18;D6RBZ0;Q99729-2;Q99729	Q99729-3	Q99729-3	HNRNPAB	Heterogeneous nuclear ribonucleoprotein A/B	275__MMA__L		3.13399
28.36	0.691	6.15	0.00129	0.004587	37.88	0.00129	_AR(di)GR(me)GGDQQSGYGK_	Q14103-3;H0YA96;Q14103-4	Q14103-3	Q14103-3	HNRNPD	Heterogeneous nuclear ribonucleoprotein D0	280__DMA__L;282__MMA__L		1.6144
24.04	1.429	10	0.00012	0.001239	100	0.00012	_GR(me)GGDQQSGYGK_	Q14103-3;H0YA96;Q14103-4	Q14103-3	Q14103-3	HNRNPD	Heterogeneous nuclear ribonucleoprotein D0	282__MMA__L		2.6926
25.53	2.133	8.97	0.00058	0.002854	80.38	0.00058	_R(me)GGHQNSYKPY_	Q14103-3;H0YA96;Q14103-4;Q14103;B4DTC3;Q14103-2;F5H6R6	Q14103-3	Q14103-3	HNRNPD	Heterogeneous nuclear ribonucleoprotein D0	296__MMA__L		4.38629
30.86	0.2	1.77	0.1326	0.178591	3.14	0.1326	_EQYQQQQQWGSR(di)GGFAGR(me)_	Q14103-3;H0YA96;Q14103-4;Q14103;H0Y8G5;B4DTC3;Q14103-2;F5H6R6	Q14103-3	Q14103-3	HNRNPD	Heterogeneous nuclear ribonucleoprotein D0	272__DMA__L;278__MMA__L		1.1487
27.11	0.222	2.04	0.09369	0.131941	4.15	0.09369	_EQYQQQQQWGSR(me)_	Q14103-3;H0YA96;Q14103-4;Q14103;H0Y8G5;B4DTC3;Q14103-2;F5H6R6	Q14103-3	Q14103-3	HNRNPD	Heterogeneous nuclear ribonucleoprotein D0	272__MMA__L		1.16635
30.53	0.908	7.1	0.00065	0.002953	50.45	0.00065	_EQYQQQQQWGSR(me)GGFAGR_	Q14103-3;H0YA96;Q14103-4;Q14103;H0Y8G5;B4DTC3;Q14103-2;F5H6R6	Q14103-3	Q14103-3	HNRNPD	Heterogeneous nuclear ribonucleoprotein D0	272__MMA__L		1.87644
25.77	-0.124	-0.76	0.48728	0.537334	0.58	0.48728	_FMSVQRPGPYDR(me)PGTAR_	P52597	P52597	P52597	HNRNPF	Heterogeneous nuclear ribonucleoprotein F;Heterogeneous nuclear ribonucleoprotein F, N-terminally processed	212__MMA__L		0.91764
26.89	-0.396	-3.03	0.02675	0.0482	9.17	0.02675	_R(me)GAYGGGYGGYDDYNGYNDGYGFGSDR_	P31943;G8JLB6;E9PCY7;H0YB39;H0YBD7	P31943	P31943	HNRNPH1	Heterogeneous nuclear ribonucleoprotein H;Heterogeneous nuclear ribonucleoprotein H, N-terminally processed	233__MMA__L		0.759962
25.13	0.341	3.11	0.02422	0.04442	9.69	0.02422	_R(me)GAYGGGYGGYDDYNGYNDGYGFGSDRFGR_	P31943;G8JLB6;E9PCY7;H0YB39;H0YBD7	P31943	P31943	HNRNPH1	Heterogeneous nuclear ribonucleoprotein H;Heterogeneous nuclear ribonucleoprotein H, N-terminally processed	233__MMA__L		1.26663
25.02	-1.873	-12.88	3e-05	0.000691	165.86	3e-05	_R(me)GAYGGGYGGYDDYGGYNDGYGFGSDR_	P55795	P55795	P55795	HNRNPH2	Heterogeneous nuclear ribonucleoprotein H2	233__MMA__L		0.273005
23.84	-0.684	-4.02	0.01341	0.026904	16.18	0.01341	_R(me)GGDGYDGGYGGFDDYGGYNNYGYGNDGFDDR_	P31942;P31942-3;P31942-4;P31942-5	P31942	P31942	HNRNPH3	Heterogeneous nuclear ribonucleoprotein H3	138__MMA__L		0.622437
24.67	0.137	1.25	0.26369	0.319763	1.56	0.26369	_GGGGSGGYYGQGGMSGGGWR(me)GMY_	P31942;P31942-3;B4DHY1;P31942-4;P31942-2	P31942;P31942-2	P31942-2	HNRNPH3	Heterogeneous nuclear ribonucleoprotein H3	328__MMA__L		1.09962
22.99	0.147	1.35	0.23236	0.286524	1.81	0.23236	_M(ox)GMGNNYSGGYGTPDGLGGYGR(me)_	P31942;P31942-3;B4DHY1;P31942-4;P31942-2	P31942;P31942-2	P31942-2	HNRNPH3	Heterogeneous nuclear ribonucleoprotein H3	308__MMA__L		1.10726
29.2	0.315	2.07	0.08905	0.127461	4.3	0.08905	_M(ox)GMGNNYSGGYGTPDGLGGYGR(me)GGGGSGGYYGQGGMSGGGWR_	P31942;P31942-3;B4DHY1;P31942-4;P31942-2	P31942;P31942-2	P31942-2	HNRNPH3	Heterogeneous nuclear ribonucleoprotein H3	308__MMA__L		1.24401
26.81	0.123	0.83	0.44026	0.489923	0.69	0.44026	_MGMGNNYSGGYGTPDGLGGYGR(me)_	P31942;P31942-3;B4DHY1;P31942-4;P31942-2	P31942;P31942-2	P31942-2	HNRNPH3	Heterogeneous nuclear ribonucleoprotein H3	308__MMA__L		1.089
31.26	0.252	1.89	0.11398	0.157271	3.56	0.11398	_MGMGNNYSGGYGTPDGLGGYGR(me)GGGGSGGYYGQGGMSGGGWR_	P31942;P31942-3;B4DHY1;P31942-4;P31942-2	P31942;P31942-2	P31942-2	HNRNPH3	Heterogeneous nuclear ribonucleoprotein H3	308__MMA__L		1.19086
25.57	1.382	8.46	0.00074	0.003199	71.61	0.00074	_LLGQRPGPYDRPIGGR(me)GGYYGAGR_	P31942;P31942-3;P31942-2	P31942;P31942-2	P31942-2	HNRNPH3	Heterogeneous nuclear ribonucleoprotein H3	121__MMA__L		2.60629
26.09	-0.194	-1.69	0.14898	0.1949	2.84	0.14898	_NLPLPPPPPPR(me)GGDLM(ox)AYDR_	Q5T6W5;P61978-3;P61978;P61978-2;Q5T6W2;Q5T6W1	Q5T6W5	Q5T6W5	HNRNPK	Heterogeneous nuclear ribonucleoprotein K	281__MMA__L		0.874179
28.9	0.083	0.58	0.58422	0.630892	0.34	0.58422	_NLPLPPPPPPR(me)GGDLMAYDR_	Q5T6W5;P61978-3;P61978;P61978-2;Q5T6W2;Q5T6W1	Q5T6W5	Q5T6W5	HNRNPK	Heterogeneous nuclear ribonucleoprotein K	281__MMA__L		1.05922
28	-0.239	-1.56	0.17564	0.226037	2.44	0.17564	_NLPLPPPPPPR(me)GGDLMAYDRR_	Q5T6W5;P61978-3;P61978;P61978-2;Q5T6W2;Q5T6W1	Q5T6W5	Q5T6W5	HNRNPK	Heterogeneous nuclear ribonucleoprotein K	281__MMA__L		0.847332
22.88	-0.85	-6.96	0.00071	0.003132	48.51	0.00071	_DYDDMSPR(me)R_	Q5T6W5;P61978-3;P61978;P61978-2;Q5T6W2;Q5T6W1	Q5T6W5	Q5T6W5	HNRNPK	Heterogeneous nuclear ribonucleoprotein K	251__MMA__L		0.554785
26.37	-1.219	-10.39	0.0001	0.001187	107.88	0.0001	_MGAGMGFGLER(me)_	P52272-2;P52272;M0R2I7;M0QZM1	P52272-2	P52272-2	HNRNPM	Heterogeneous nuclear ribonucleoprotein M	457__MMA__L		0.42958
26.24	-1.259	-9.29	0.00017	0.001316	86.26	0.00017	_MGAGMGFGLER(me)MAAPIDR_	P52272-2;P52272;M0R2I7;M0QZM1	P52272-2	P52272-2	HNRNPM	Heterogeneous nuclear ribonucleoprotein M	457__MMA__L		0.417833
28.67	-1.097	-7.24	0.00059	0.002854	52.37	0.00059	_R(di)GNMPQR(di)GGGGGGSGGIGYPYPR(me)_	Q00839-2;Q00839	Q00839-2	Q00839-2	HNRNPU	Heterogeneous nuclear ribonucleoprotein U	714__DMA__L;720__DMA__L;736__MMA__L		0.467488
22.84	-0.428	-2.5	0.05167	0.079915	6.23	0.05167	_KRPYEENR(me)GR_	M0R3F1;Q9BUJ2-4;B7Z4B8;Q9BUJ2-2;Q9BUJ2;Q9BUJ2-3;M0QYI8;M0QYZ0;M0R0K8;M0QZV6;M0R203	M0R3F1	M0R3F1	HNRNPUL1	Heterogeneous nuclear ribonucleoprotein U-like protein 1	28__MMA__L		0.743291
22.03	-0.072	-0.33	0.75331	0.801625	0.11	0.75331	_SGGGGYSQNR(me)WGNNNR_	M0R3F1;Q9BUJ2-4;B7Z4B8;Q9BUJ2-2;Q9BUJ2;Q9BUJ2-3;Q9BUJ2-5	M0R3F1	M0R3F1	HNRNPUL1	Heterogeneous nuclear ribonucleoprotein U-like protein 1	520__MMA__L		0.951318
22.07	0.641	3.61	0.01371	0.027197	13.03	0.01371	_DNNNSNNR(me)GSYNR_	M0R3F1;Q9BUJ2-4;B7Z4B8;Q9BUJ2-2;Q9BUJ2;Q9BUJ2-3;Q9BUJ2-5	M0R3F1	M0R3F1	HNRNPUL1	Heterogeneous nuclear ribonucleoprotein U-like protein 1	534__MMA__L		1.55941
23.55	0.714	4.06	0.01297	0.02641	16.49	0.01297	_WGNNNRDNNNSNNR(me)GSYNR_	M0R3F1;Q9BUJ2-4;B7Z4B8;Q9BUJ2-2;Q9BUJ2;Q9BUJ2-3;Q9BUJ2-5	M0R3F1	M0R3F1	HNRNPUL1	Heterogeneous nuclear ribonucleoprotein U-like protein 1	534__MMA__L		1.64035
26.41	-0.782	-5.84	0.00166	0.005627	34.07	0.00166	_NYYGYQGYR(me)_	Q1KMD3	Q1KMD3	Q1KMD3	HNRNPUL2	Heterogeneous nuclear ribonucleoprotein U-like protein 2	747__MMA__L		0.58156
24.26	-0.714	-3.43	0.01673	0.031648	11.77	0.01673	_YYR(me)NYYGYQGYR_	Q1KMD3	Q1KMD3	Q1KMD3	HNRNPUL2	Heterogeneous nuclear ribonucleoprotein U-like protein 2	738__MMA__L		0.609628
27.33	-1.03	-6.24	0.00121	0.004368	38.98	0.00121	_AYGQQYWGQPGNR(me)GGYR(me)NFYDR(me)_	Q1KMD3;H3BQZ7	Q1KMD3	Q1KMD3	HNRNPUL2;hCG_2044799	Heterogeneous nuclear ribonucleoprotein U-like protein 2	684__MMA__L;688__MMA__L;693__MMA__L		0.48971
25.15	-0.385	-2.4	0.05856	0.087959	5.75	0.05856	_GYDNR(me)AYGQQYWGQPGNR(me)GGYR(me)_	Q1KMD3;H3BQZ7	Q1KMD3	Q1KMD3	HNRNPUL2;hCG_2044799	Heterogeneous nuclear ribonucleoprotein U-like protein 2	671__MMA__L;684__MMA__L;688__MMA__L		0.765779
22.19	-0.98	-5.91	0.00315	0.008917	34.9	0.00315	_SR(di)GQGYVGGQR_	Q1KMD3;H3BQZ7	Q1KMD3	Q1KMD3	HNRNPUL2;hCG_2044799	Heterogeneous nuclear ribonucleoprotein U-like protein 2	656__DMA__L		0.50698
25.78	0.333	2.05	0.09211	0.130824	4.2	0.09211	_SR(me)GQGYVGGQR_	Q1KMD3;H3BQZ7	Q1KMD3	Q1KMD3	HNRNPUL2;hCG_2044799	Heterogeneous nuclear ribonucleoprotein U-like protein 2	656__MMA__L		1.25963
23.59	-0.7	-5.43	0.00233	0.007236	29.49	0.00233	_YR(me)GDYDR_	Q1KMD3;H3BQZ7	Q1KMD3	Q1KMD3	HNRNPUL2;hCG_2044799	Heterogeneous nuclear ribonucleoprotein U-like protein 2	695__MMA__L		0.615572
26.59	0.479	4.34	0.00639	0.015038	18.82	0.00639	_ASR(me)GGGNHQNNYQPY_	O14979-3;O14979-2;O14979	O14979-3	O14979-3	HNRPDL	Heterogeneous nuclear ribonucleoprotein D-like	232__MMA__L		1.39378
28.8	-0.506	-3.05	0.03397	0.057664	9.33	0.03397	_FELSGIPPAPR(me)_	P08107;P08107-2;E7EP94;P17066	P08107;P17066	P08107	HSPA1A;HSPA6	Heat shock 70 kDa protein 1A/1B;Heat shock 70 kDa protein 6	469__MMA__L		0.704172
28.76	0.924	4.31	0.00657	0.015267	18.57	0.00657	_DNNLLGKFELTGIPPAPR(me)_	P11142;E9PKE3;E9PNE6;A8K7Q2;E9PS65;E9PM13	P11142	P11142	HSPA8	Heat shock cognate 71 kDa protein	469__MMA__L		1.89737
25.33	0.832	7.27	0.00058	0.002854	52.9	0.00058	_FELTGIPPAPR(me)GVPQIEVTFDIDANGILNVSAVDKSTGKENK_	P11142;E9PKE3;E9PNE6;A8K7Q2;E9PS65;E9PM13	P11142	P11142	HSPA8	Heat shock cognate 71 kDa protein	469__MMA__L		1.78015
30.86	0.414	2.14	0.09399	0.131941	4.57	0.09399	_FELTGIPPAPR(me)_	P11142;E9PKE3;E9PNE6;A8K7Q2;E9PS65;E9PM13	P11142	P11142	HSPA8	Heat shock cognate 71 kDa protein	469__MMA__L		1.33237
26.25	-2.585	-20.02	0	0.000284	400.64	0	_FSGLLGR(me)GAAPTLVPQQPEQVLSSGSPAASEAR_	H0YLH9;Q14005-3;H3BVH5;Q14005-2;Q14005	H0YLH9	H0YLH9	IL16	Pro-interleukin-16;Interleukin-16	193__MMA__L		0.166662
27.17	-0.396	-1.96	0.11546	0.158436	3.85	0.11546	_RAPVPVR(me)GGPK_	Q12906;Q12906-7;Q12906-5;Q12906-4;Q12906-2;Q12906-6;Q12906-3	Q12906	Q12906	ILF3	Interleukin enhancer-binding factor 3	609__MMA__L		0.759962
25.35	-0.768	-4.17	0.01177	0.024408	17.4	0.01177	_FEADLKDKMEGSDFESSGGR(me)GLK_	E9PEN0;Q8WYH8-2;Q8WYH8	E9PEN0	E9PEN0	ING5	Inhibitor of growth protein 5	126__MMA__L		0.587231
24.17	-1.052	-6.33	0.00113	0.004203	40.06	0.00113	_MEGSDFESSGGR(me)GLK_	E9PEN0;Q8WYH8-2;Q8WYH8	E9PEN0	E9PEN0	ING5	Inhibitor of growth protein 5	126__MMA__L		0.482299
24.92	-3.246	-26.28	0	0.000258	690.66	0	_AVLSPGSVFSPGR(me)GASFLFPPAESLSPEEPR_	P27987-2;P27987	P27987-2	P27987-2	ITPKB	Inositol-trisphosphate 3-kinase B	52__MMA__L		0.105404
26.12	2.293	18.44	0	0.00035	340.04	0	_(ac)AENHCELLSPAR(me)GGIGAGLGGGLCR_	Q9NXV2;H3BSS5	Q9NXV2	Q9NXV2	KCTD5	BTB/POZ domain-containing protein KCTD5	13__MMA__L		4.90074
24.48	0.215	1.21	0.27846	0.333671	1.45	0.27846	_GAITR(me)GATVTR_	Q07666-3;Q07666-2;Q07666	Q07666-3	Q07666-3	KHDRBS1	KH domain-containing, RNA-binding, signal transduction-associated protein 1	286__MMA__L		1.1607
27.91	1.038	7.94	0.00037	0.002309	63.02	0.00037	_CGLVIGR(me)GGENVK_	Q92945;M0R3J3	Q92945	Q92945	KHSRP	Far upstream element-binding protein 2	442__MMA__L		2.05338
21.4	0.841	7.35	0.00055	0.002817	53.97	0.00055	_CGLVIGR(me)_	Q92945;M0R3J3	Q92945	Q92945	KHSRP	Far upstream element-binding protein 2	442__MMA__L		1.79129
25.04	-0.142	-0.81	0.45212	0.501595	0.66	0.45212	_EGTR(me)GSSWSAQNTPR_	Q69YN4	Q69YN4	Q69YN4	KIAA1429	Protein virilizer homolog	1723__MMA__L		0.906262
25.48	-0.625	-3.2	0.02923	0.050567	10.24	0.02923	_IPPLFPQKPLSLFQTSHTLHLSHLNR(me)FPAR_	Q8N163-2;Q8N163;H0YC69	Q8N163-2	Q8N163-2	KIAA1967	DBIRD complex subunit KIAA1967	180__MMA__L		0.64842
23.53	1.722	9.3	0.00017	0.001316	86.55	0.00017	_LWCEQTLR(me)TPAPAR_	H0Y4V9;H0Y641	H0Y4V9	H0Y4V9	LARP4B		231__MMA__L		3.29893
21.76	1.345	10.86	8e-05	0.00111	118.01	8e-05	_SHLR(me)HAIPSAER_	Q92615	Q92615	Q92615	LARP4B	La-related protein 4B	419__MMA__L		2.5403
21.87	-1.712	-10.29	0.00033	0.002086	105.86	0.00033	_WR(me)FPARPGTTGGGGGGGR_	E9PR05;Q03164-2;Q03164;Q03164-3	E9PR05	E9PR05	MLL	Histone-lysine N-methyltransferase MLL;MLL cleavage product N320;MLL cleavage product C180	8__MMA__L		0.305237
23.69	-1.034	-9.31	0.00017	0.001316	86.71	0.00017	_AVAPSPSGAIGGLLEQFAR(me)_	C9JSR1;Q8NCE2-3;Q8NCE2-2;Q8NCE2	C9JSR1	C9JSR1	MTMR14	Myotubularin-related protein 14	280__MMA__L		0.488354
26.28	-0.937	-8.48	0.00027	0.001884	71.89	0.00027	_AVAPSPSGAIGGLLEQFAR(me)GVGLR_	C9JSR1;Q8NCE2-3;Q8NCE2-2;Q8NCE2	C9JSR1	C9JSR1	MTMR14	Myotubularin-related protein 14	280__MMA__L		0.522318
24.08	0.305	2.25	0.07083	0.104251	5.06	0.07083	_DEYRQDYDAGR(me)GGYGK_	C9JQX9;B3KSB0;E9PAR5;P52298-2;P52298	C9JQX9	C9JQX9	NCBP2	Nuclear cap-binding protein subunit 2	76__MMA__L		1.23542
23.13	0.867	5.68	0.0019	0.006232	32.24	0.0019	_QDYDAGR(me)GGYGK_	C9JQX9;B3KSB0;E9PAR5;P52298-2;P52298	C9JQX9	C9JQX9	NCBP2	Nuclear cap-binding protein subunit 2	76__MMA__L		1.82387
23.36	-0.001	-0.01	0.99166	0.99166	0	0.99166	_SQDVR(me)MNGPMGAGNSVR_	Q14686	Q14686	Q14686	NCOA6	Nuclear receptor coactivator 6	148__MMA__L		0.999307
24.32	-0.421	-2.61	0.05487	0.084152	6.8	0.05487	_ESSLALNYAAGPR(me)GIIDLSQVPHLPVLVPPTPGTPATAMDR_	C9J7T7;C9JE98;C9J239;Q9Y618-5;C9J0Q5;Q9Y618-4;C9JFD3;Q9Y618-3;Q9Y618;Q9Y618-2	C9J7T7	C9J7T7	NCOR2	Nuclear receptor corepressor 2	1290__MMA__L		0.746907
23.32	-0.193	-1.26	0.27102	0.327079	1.59	0.27102	_ADMLR(me)GLSPR_	C9J7T7;C9JE98;C9J239;Q9Y618-5;C9J0Q5;Q9Y618-4;C9JFD3;Q9Y618-3;Q9Y618;Q9Y618-2;H7C1J7	C9J7T7	C9J7T7	NCOR2	Nuclear receptor corepressor 2	1272__MMA__L		0.874785
21.95	0.23	1.85	0.12012	0.163598	3.41	0.12012	_DAGLLVEQPPLAGVAASPR(me)_	Q13469-3;Q13469-2;Q13469	Q13469-3	Q13469-3	NFATC2	Nuclear factor of activated T-cells, cytoplasmic 2	130__MMA__L		1.17283
24.62	-1.518	-13.09	3e-05	0.000691	171.43	3e-05	_FGQAATMEGIGAIGGTPPAFNR(me)AAPGAEFAPNKR_	Q15233-2;Q15233	Q15233-2	Q15233-2	NONO	Non-POU domain-containing octamer-binding protein	367__MMA__L		0.34917
26.97	-0.612	-4.93	0.00364	0.009918	24.27	0.00364	_SQTGWPR(me)GVTQFGNK_	O43809	O43809	O43809	NUDT21	Cleavage and polyadenylation specificity factor subunit 5	15__MMA__L		0.654289
21.97	0.298	1.62	0.17588	0.226037	2.61	0.17588	_ATSAGSSPSCSLAGR(me)GVSSR_	Q9BXB5-2;Q9BXB5	Q9BXB5-2	Q9BXB5-2	OSBPL10	Oxysterol-binding protein-related protein 10	38__MMA__L		1.22944
23.47	1.15	7.67	0.0011	0.004148	58.86	0.0011	_VANTSTQTMGPR(di)PAAAAAAATPAVR(me)_	E7EQV3;P11940;E7ERJ7;H0YAS6;H0YB75;H0YAW6	E7EQV3	E7EQV3	PABPC1	Polyadenylate-binding protein 1	448__DMA__L;461__MMA__L		2.21914
22.23	0.191	1.18	0.28841	0.34068	1.39	0.28841	_QAHLTNQYMQR(me)_	E7EQV3;P11940;P11940-2;E7ERJ7;H0YAR2;H0YB86	E7EQV3	E7EQV3	PABPC1	Polyadenylate-binding protein 1	340__MMA__L		1.14155
22.37	-0.539	-3.81	0.01108	0.023643	14.48	0.01108	_(ac)AAAAAAAAAAGAAGGR(me)_	Q86U42-2;Q86U42	Q86U42-2	Q86U42-2	PABPN1	Polyadenylate-binding protein 2	17__MMA__L		0.688248
32.25	-0.271	-0.84	0.4347	0.488196	0.71	0.4347	_(ac)AAAAAAAAAAGAAGGR(me)GSGPGR_	Q86U42-2;Q86U42	Q86U42-2	Q86U42-2	PABPN1	Polyadenylate-binding protein 2	17__MMA__L		0.828745
27.78	-0.666	-5.43	0.00234	0.007236	29.45	0.00234	_(ac)AAAAAAAAAAGAAGGR(me)GSGPGRR_	Q86U42-2;Q86U42	Q86U42-2	Q86U42-2	PABPN1	Polyadenylate-binding protein 2	17__MMA__L		0.630252
24.34	0.445	4.08	0.00832	0.0191	16.62	0.00832	_TSLALDESLFR(me)_	Q86U42-2;Q86U42;B4DEH8;G3V4T2;Q92843-2;H0YJH9	Q86U42-2	Q86U42-2	PABPN1	Polyadenylate-binding protein 2	238__MMA__L		1.36131
29.23	0.505	3.83	0.01084	0.023406	14.64	0.01084	_TSLALDESLFR(me)GR_	Q86U42-2;Q86U42;B4DEH8;G3V4T2;Q92843-2;H0YJH9	Q86U42-2	Q86U42-2	PABPN1	Polyadenylate-binding protein 2	238__MMA__L		1.41912
21.86	-0.253	-1.86	0.11829	0.161707	3.46	0.11829	_(ac)AAAPAR(me)GGGGGGGGGGGCSGSGSSASR_	J3KN10	J3KN10	J3KN10	PI4KA		7__MMA__L		0.83915
24.95	-1.651	-12.08	4e-05	0.000843	146.01	4e-05	_(ac)AECGR(me)GGAAGGALPTSPGPALGAK_	Q9UPR0	Q9UPR0	Q9UPR0	PLCL2	Inactive phospholipase C-like protein 2	6__MMA__L		0.318419
23.65	-1.327	-6.97	0.00071	0.003132	48.62	0.00071	_SISLTRPGSSSLSSGPNSILCR(me)_	Q9HB19	Q9HB19	Q9HB19	PLEKHA2	Pleckstrin homology domain-containing family A member 2	333__MMA__L		0.398596
23.79	1.153	4.77	0.00423	0.011099	22.71	0.00423	_AR(me)GGLWDDDDAPRPSQFEEDLALMEEMEAEHR_	P28340;M0R2B7;M0QZR8;M0R2J2;M0R2I8	P28340	P28340	POLD1	DNA polymerase delta catalytic subunit;DNA polymerase	19__MMA__L		2.22376
23.55	0.019	0.12	0.91082	0.936458	0.01	0.91082	_DCGTLPNR(me)FVITPR_	Q96HA1	Q96HA1	Q96HA1	POM121	Nuclear envelope pore membrane protein POM 121	223__MMA__L		1.01326
23.32	0.606	4.6	0.00495	0.012363	21.16	0.00495	_GGPMR(me)GGPGPGPGPYHR_	Q96QC0	Q96QC0	Q96QC0	PPP1R10	Serine/threonine-protein phosphatase 1 regulatory subunit 10	693__MMA__L		1.52203
22	-0.639	-3.79	0.01126	0.023753	14.37	0.01126	_RRQEEASVR(me)GR_	Q6NYC8;Q6NYC8-2	Q6NYC8	Q6NYC8	PPP1R18	Phostensin	23__MMA__L		0.642158
25.31	1.201	9.71	0.00014	0.001239	94.3	0.00014	_ANPTTGSVEWLEEDEHYDYHQEIAR(me)_	H3BRD3;H3BNS2;H3BRQ9;H3BSS9;H3BPZ8;Q9NVM4-2;Q9NVM4-4;H3BNC0;Q9NVM4-3;Q9NVM4;H3BTY1	H3BRD3	H3BRD3	PRMT7	Protein arginine N-methyltransferase 7	32__MMA__L		2.29899
25.12	-0.771	-5.1	0.00312	0.008894	25.99	0.00312	_(ac)MRPGTGAER(me)GGLMVSEMESHPPSQGPGDGER_	F5H578;O75400-3;O75400	F5H578	F5H578	PRPF40A	Pre-mRNA-processing factor 40 homolog A	9__MMA__L		0.586011
25.16	0.89	6.59	0.00093	0.003768	43.48	0.00093	_MRPGTGAER(me)GGLMVSEMESHPPSQGPGDGER_	F5H578;O75400-3;O75400	F5H578	F5H578	PRPF40A	Pre-mRNA-processing factor 40 homolog A	9__MMA__L		1.85318
23	0.295	1.97	0.11418	0.157271	3.89	0.11418	_LSGSSLCSGSWVSADGFLR(me)R_	F5H578;O75400-3;O75400;H0YG38	F5H578	F5H578	PRPF40A	Pre-mRNA-processing factor 40 homolog A	51__MMA__L		1.22688
25.78	-0.899	-5.51	0.00219	0.006974	30.33	0.00219	_(ac)AGVFPYR(me)GPGNPVPGPLAPLPDYMSEEKLQEK_	Q6P2Q9;I3L0J9	Q6P2Q9	Q6P2Q9	PRPF8	Pre-mRNA-processing-splicing factor 8	8__MMA__L		0.536258
23.68	1.416	6.81	0.00179	0.005952	46.31	0.00179	_SFFQDEHVADSENAENR(me)PFR_	H0Y412;Q5JSZ5	H0Y412	H0Y412	PRRC2B	Protein PRRC2B	31__MMA__L		2.66845
22.6	1.316	9.79	0.00013	0.001239	95.78	0.00013	_AMMPPYMFQQYPR(me)_	Q9Y520-6;Q9Y520-4;E7EPN9;Q9Y520-5;Q9Y520;Q9Y520-7;Q9Y520-3	Q9Y520-6	Q9Y520-6	PRRC2C	Protein PRRC2C	255__MMA__L		2.48975
24.49	-0.15	-1.34	0.23537	0.289264	1.79	0.23537	_GR(me)GPPPSWASEPERPSILSASELK_	Q9Y520-6;Q9Y520-4;E7EPN9;Q9Y520-5;Q9Y520;Q9Y520-7;Q9Y520-3;Q9Y520-2	Q9Y520-6	Q9Y520-6	PRRC2C	Protein PRRC2C	281__MMA__L		0.90125
24.2	1.134	7.61	0.00114	0.004203	57.89	0.00114	_(ac)SR(me)GSSAGFDR_	G3V3U4;G3V3I1;G3V295;P60900;G3V5Z7;G3V4S5;G3V2S7	G3V3U4	G3V3U4	PSMA6	Proteasome subunit alpha type;Proteasome subunit alpha type-6	3__MMA__L		2.19466
25	0.725	4.04	0.01319	0.026605	16.33	0.01319	_(ac)ALLDVCGAPR(me)GQRPESALPVAGSGR_	Q5JNW7;P28062	Q5JNW7	Q5JNW7	PSMB8	Proteasome subunit beta type-8	11__MMA__L		1.6529
24.7	-1.362	-11.58	5e-05	0.000951	134.06	5e-05	_ALIDPSSGLPNR(me)LPPGAVPPGAR_	F5H4Z3;Q5QPM7;Q92530;H0Y555;E7ER20	F5H4Z3	F5H4Z3	PSMF1	Proteasome inhibitor PI31 subunit	143__MMA__L		0.389043
25.37	-0.023	-0.16	0.88056	0.907922	0.02	0.88056	_TGSETPQAPM(ox)SGVGPVSGGPGGFGR(me)GSQGGNFEGPNKR_	Q8WXF1	Q8WXF1	Q8WXF1	PSPC1	Paraspeckle component 1	507__MMA__L		0.984184
23.92	-0.034	-0.31	0.7668	0.813615	0.1	0.7668	_TGSETPQAPMSGVGPVSGGPGGFGR(me)_	Q8WXF1	Q8WXF1	Q8WXF1	PSPC1	Paraspeckle component 1	507__MMA__L		0.976709
27.78	-0.002	-0.02	0.98515	0.987856	0	0.98515	_TGSETPQAPMSGVGPVSGGPGGFGR(me)GSQGGNFEGPNK_	Q8WXF1	Q8WXF1	Q8WXF1	PSPC1	Paraspeckle component 1	507__MMA__L		0.998615
30	0.235	1.77	0.13352	0.179166	3.13	0.13352	_TGSETPQAPMSGVGPVSGGPGGFGR(me)GSQGGNFEGPNKR_	Q8WXF1	Q8WXF1	Q8WXF1	PSPC1	Paraspeckle component 1	507__MMA__L		1.17691
26.49	-0.056	-0.4	0.70363	0.750946	0.16	0.70363	_(ac)MMLR(me)GNLK_	Q8WXF1;Q8WXF1-2	Q8WXF1	Q8WXF1	PSPC1	Paraspeckle component 1	4__MMA__L		0.961927
25.73	-0.214	-1.71	0.1451	0.191203	2.91	0.1451	_IITGPAPVLPPAALR(me)TPTPAGPTIMPLIR_	H0YGD6;H0YG47;Q96PU8-5;Q96PU8-9;Q96PU8-8;Q96PU8-6;Q96PU8-3;Q96PU8	H0YGD6	H0YGD6	QKI	Protein quaking	76__MMA__L		0.862144
27.21	2.289	14.77	7e-05	0.001069	218.1	7e-05	_(ac)SLMVSAGR(me)GLGAVWSPTHVQVTVLQAR_	Q6WKZ4-5;Q6WKZ4-3;Q6WKZ4	Q6WKZ4-5	Q6WKZ4-5	RAB11FIP1	Rab11 family-interacting protein 1	9__MMA__L		4.88717
30.32	-0.88	-4.99	0.00345	0.009543	24.85	0.00345	_(ac)AGR(me)GGAARPNGPAAGNK_	F8VWU4;F8VVK3;K7ERI8;P51148;K7ERQ8;F8VSF8;P51148-2	F8VWU4	F8VWU4	RAB5C	Ras-related protein Rab-5C	4__MMA__L		0.543367
23.8	0.344	2.79	0.03587	0.060618	7.77	0.03587	_GSGLGAR(me)GSSYGVTSTESYK_	P98175-4;P98175-3;P98175-2;P98175	P98175-4	P98175-4	RBM10	RNA-binding protein 10	824__MMA__L		1.26927
23.51	0.157	0.85	0.43998	0.489923	0.72	0.43998	_LQLGTPPPLLAAR(me)_	Q9P2N5	Q9P2N5	Q9P2N5	RBM27	RNA-binding protein 27	455__MMA__L		1.11497
23.73	-0.601	-2.3	0.07776	0.113536	5.29	0.07776	_NQGGYDR(me)YSGGNYR_	P98179	P98179	P98179	RBM3	Putative RNA-binding protein 3	145__MMA__L		0.659297
24.94	0.671	2.8	0.04424	0.070509	7.86	0.04424	_SR(me)GFGFITFTNPEHASVAMR_	P98179	P98179	P98179	RBM3	Putative RNA-binding protein 3	47__MMA__L		1.59218
23.43	0.056	0.27	0.79756	0.841358	0.07	0.79756	_SYSR(di)GGGDQGYGSGR_	P98179	P98179	P98179	RBM3	Putative RNA-binding protein 3	105__DMA__L		1.03958
28.51	0.221	1.27	0.25609	0.311577	1.62	0.25609	_YYDSR(me)PGGYGYGYGR_	P98179	P98179	P98179	RBM3	Putative RNA-binding protein 3	121__MMA__L		1.16554
28.4	0.147	0.61	0.5692	0.61833	0.37	0.5692	_YYDSRPGGYGYGYGR(me)_	P98179	P98179	P98179	RBM3	Putative RNA-binding protein 3	131__MMA__L		1.10726
26.95	0.315	1.74	0.13843	0.183071	3.03	0.13843	_YYDSRPGGYGYGYGR(me)SR_	P98179	P98179	P98179	RBM3	Putative RNA-binding protein 3	131__MMA__L		1.24401
26.61	1.755	7.91	0.00097	0.003864	62.51	0.00097	_SYSR(me)GGGDQGYGSGR_	P98179	P98179	P98179	RBM3	Putative RNA-binding protein 3	105__MMA__L		3.37526
26.28	0.663	4.06	0.01302	0.02641	16.45	0.01302	_FNSAIR(me)GK_	Q14498-2;Q14498;G3XAC6;Q5QP22;Q5QP23	Q14498-2	Q14498-2	RBM39	RNA-binding protein 39	109__MMA__L		1.58337
25.27	1.153	3	0.02779	0.048922	8.98	0.02779	_GSYLGGYSAGR(me)GIYSR_	B7Z8Z7;A0AV96	B7Z8Z7	B7Z8Z7	RBM47	RNA-binding protein 47	367__MMA__L		2.22376
22.43	-1.757	-13.87	2e-05	0.00065	192.48	2e-05	_YDDYSSSR(me)DGYGGSR_	P38159;P38159-2;B3KRG5;H3BUY5;Q96E39	P38159	P38159	RBMX;RBMXL1	RNA-binding motif protein, X chromosome;RNA-binding motif protein, X chromosome, N-terminally processed;RNA binding motif protein, X-linked-like-1	317__MMA__L		0.295863
25.77	-0.396	-2.93	0.03	0.051657	8.6	0.03	_GPPSR(me)GGHM(ox)DDGGYSMNFNMSSSR_	P38159;P38159-2;H0Y6E7;H3BT71;Q96E39	P38159	P38159	RBMX;RBMXL1	RNA-binding motif protein, X chromosome;RNA-binding motif protein, X chromosome, N-terminally processed;RNA binding motif protein, X-linked-like-1	125__MMA__L		0.759962
24.14	-0.65	-4.46	0.00566	0.013764	19.9	0.00566	_GPPSR(me)GGHMDDGGYSM(ox)NFNM(ox)SSSR_	P38159;P38159-2;H0Y6E7;H3BT71;Q96E39	P38159	P38159	RBMX;RBMXL1	RNA-binding motif protein, X chromosome;RNA-binding motif protein, X chromosome, N-terminally processed;RNA binding motif protein, X-linked-like-1	125__MMA__L		0.63728
26.42	-0.349	-3.03	0.02681	0.0482	9.16	0.02681	_GPPSR(me)GGHMDDGGYSM(ox)NFNMSSSR_	P38159;P38159-2;H0Y6E7;H3BT71;Q96E39	P38159	P38159	RBMX;RBMXL1	RNA-binding motif protein, X chromosome;RNA-binding motif protein, X chromosome, N-terminally processed;RNA binding motif protein, X-linked-like-1	125__MMA__L		0.785128
26.84	-0.315	-2.08	0.08876	0.127461	4.31	0.08876	_GPPSR(me)GGHMDDGGYSMNFNM(ox)SSSR_	P38159;P38159-2;H0Y6E7;H3BT71;Q96E39	P38159	P38159	RBMX;RBMXL1	RNA-binding motif protein, X chromosome;RNA-binding motif protein, X chromosome, N-terminally processed;RNA binding motif protein, X-linked-like-1	125__MMA__L		0.803851
28.78	-0.143	-1.02	0.35147	0.405966	1.04	0.35147	_GPPSR(me)GGHMDDGGYSMNFNMSSSR_	P38159;P38159-2;H0Y6E7;H3BT71;Q96E39	P38159	P38159	RBMX;RBMXL1	RNA-binding motif protein, X chromosome;RNA-binding motif protein, X chromosome, N-terminally processed;RNA binding motif protein, X-linked-like-1	125__MMA__L		0.905634
26.37	0.541	4.58	0.00505	0.012461	20.95	0.00505	_(ac)AEERPGAWFGFGFCGFGQELGSGR(me)GR_	G3V2I3;A6NED2	G3V2I3	G3V2I3	RCCD1	RCC1 domain-containing protein 1	25__MMA__L		1.45498
22.24	1.107	9.95	0.00012	0.001239	98.95	0.00012	_LLR(me)GVGGSHGR_	F5H7P1;Q9BTR4;F5H6P8;H0YG37;F5H784;F5GYG5;Q9Y3B8	F5H7P1	F5H7P1	REXO2	Oligoribonuclease, mitochondrial	12__MMA__L		2.15397
24.08	1.809	9.35	0.00049	0.00277	87.42	0.00049	_SQTPNNTVTYESER(me)GGFR_	Q9NVW2	Q9NVW2	Q9NVW2	RLIM	E3 ubiquitin-protein ligase RLIM	360__MMA__L		3.50399
25.49	1.315	10.16	0.00011	0.001224	103.17	0.00011	_AGGAASGGGGNSWDLPGSHVR(me)LPGR_	P49247	P49247	P49247	RPIA	Ribose-5-phosphate isomerase	42__MMA__L		2.48802
25.02	-1.271	-5.29	0.00264	0.007955	27.96	0.00264	_SGQGAFGNMCR(me)GGR_	H3BTP7;H3BU31;P36578	H3BTP7	H3BTP7	RPL4	60S ribosomal protein L4	97__MMA__L		0.414372
22.38	-0.003	-0.02	0.98391	0.987856	0	0.98391	_(ac)ADDAGAAGGPGGPGGPGMGNR(me)_	E9PQD7;P15880;E9PPT0;E9PMM9;E9PM36	E9PQD7	E9PQD7	RPS2	40S ribosomal protein S2	22__MMA__L		0.997923
24.06	-1.085	-5.39	0.00242	0.007416	29.04	0.00242	_(ac)ADDAGAAGGPGGPGGPGMGNR(me)GGFR_	E9PQD7;P15880;E9PPT0;E9PMM9;E9PM36	E9PQD7	E9PQD7	RPS2	40S ribosomal protein S2	22__MMA__L		0.471392
21.92	1.4	9.09	0.00055	0.002817	82.71	0.00055	_GHQQLYWSHPR(me)K_	P62273;P62273-2	P62273	P62273	RPS29	40S ribosomal protein S29	12__MMA__L		2.63902
25.17	-0.532	-4.87	0.00384	0.01037	23.72	0.00384	_GLPPPPR(me)GR_	F5GZU3;B7Z2F6;Q15424-2;Q15424-4;Q15424-3	F5GZU3	F5GZU3	SAFB	Scaffold attachment factor B1	648__MMA__L		0.691595
24.03	0.237	1.76	0.13487	0.180323	3.1	0.13487	_MSEGR(me)GLPPPPR_	F5GZU3;B7Z2F6;Q15424-2;Q15424-4;Q15424-3;Q15424	F5GZU3	F5GZU3	SAFB	Scaffold attachment factor B1	641__MMA__L		1.17854
25.57	-0.672	-2.69	0.04022	0.065919	7.26	0.04022	_GGVAGR(me)GGFAQGGHSQGHVVPGGGLEGGGVASQDR_	Q14151	Q14151	Q14151	SAFB2	Scaffold attachment factor B2	903__MMA__L		0.627636
25.05	0.084	0.71	0.50859	0.557467	0.5	0.50859	_LSEGR(me)GLPPPPR_	Q14151	Q14151	Q14151	SAFB2	Scaffold attachment factor B2	835__MMA__L		1.05995
24.02	-0.097	-0.66	0.53697	0.585056	0.43	0.53697	_VQGLLEEEAAAR(me)GR_	E9PIW9;Q6SPF0	E9PIW9	E9PIW9	SAMD1	Atherin	178__MMA__L		0.934975
25.19	-0.48	-4.36	0.00622	0.014771	19.05	0.00622	_KAPGGPMLLPQTYGAR(me)_	B7ZKM0;Q15020	B7ZKM0	B7ZKM0	SART3	Squamous cell carcinoma antigen recognized by T-cells 3	870__MMA__L		0.716978
26.32	-0.52	-4.26	0.00691	0.01597	18.13	0.00691	_KAPGGPMLLPQTYGAR(me)GK_	B7ZKM0;Q15020	B7ZKM0	B7ZKM0	SART3	Squamous cell carcinoma antigen recognized by T-cells 3	870__MMA__L		0.697372
23.47	-0.213	-1.03	0.34757	0.402746	1.06	0.34757	_SGWTSASSWAVR(me)K_	Q99590-2;F8VXG7;Q99590	Q99590-2	Q99590-2	SCAF11	Protein SCAF11	836__MMA__L		0.862741
23.93	-0.583	-3.23	0.02106	0.039025	10.44	0.02106	_YRPYDGAASAYAQNYR(me)YPEPERPSSR_	O15027-2;O15027-4;O15027-3;O15027;O15027-5;J3KNL6	O15027-2	O15027-2	SEC16A	Protein transport protein Sec16A	1036__MMA__L		0.667574
25.52	1.826	8.17	0.00085	0.003526	66.78	0.00085	_R(me)GGSGSHNWGTVKDELTESPK_	Q8NC51;Q8NC51-2	Q8NC51	Q8NC51	SERBP1	Plasminogen activator inhibitor 1 RNA-binding protein	216__MMA__L		3.54553
24.13	-1.403	-7.43	0.00052	0.002817	55.17	0.00052	_HSGSDR(me)SSFSHYSGLK_	Q8NC51;Q8NC51-3	Q8NC51	Q8NC51	SERBP1	Plasminogen activator inhibitor 1 RNA-binding protein	201__MMA__L		0.378142
25.24	1.858	15.8	1e-05	0.000564	249.66	1e-05	_R(me)GGSGSHNWGTVK_	Q8NC51;Q8NC51-3;Q8NC51-2;Q8NC51-4	Q8NC51	Q8NC51	SERBP1	Plasminogen activator inhibitor 1 RNA-binding protein	216__MMA__L		3.62505
23.21	-0.971	-4.18	0.01173	0.024408	17.44	0.01173	_(ac)MNR(me)GGGSPSAAANYLLCTNCR_	P58005-2;P58005-3;P58005	P58005-2	P58005-2	SESN3	Sestrin-3	3__MMA__L		0.510152
25.25	0.214	1.5	0.18898	0.241175	2.26	0.18898	_MGTPVPRPPQDMGQIGVR(me)TPLGPR_	E9PPJ0;Q13435;E9PJT3;E9PJ04;H0YCG1	E9PPJ0	E9PPJ0	SF3B2	Splicing factor 3B subunit 2	199__MMA__L		1.1599
22.23	-2.316	-13.48	0.0001	0.001222	181.7	0.0001	_EEYEGPNKKPR(me)F_	P23246	P23246	P23246	SFPQ	Splicing factor, proline- and glutamine-rich	706__MMA__L		0.200823
26.79	-1.402	-10.42	9e-05	0.001187	108.55	9e-05	_FGQGGAGPVGGQGPR(me)_	P23246	P23246	P23246	SFPQ	Splicing factor, proline- and glutamine-rich	681__MMA__L		0.378404
28.52	-0.793	-6.11	0.00134	0.004704	37.33	0.00134	_FGQGGAGPVGGQGPR(me)GMGPGTPAGYGR_	P23246	P23246	P23246	SFPQ	Splicing factor, proline- and glutamine-rich	681__MMA__L		0.577143
24.47	-0.073	-0.26	0.80985	0.849409	0.07	0.80985	_ATPPQIVNGDQYCGVWAGGR(me)GGGGSVGR_	Q5T123	Q5T123	Q5T123	SH3BGRL3		78__MMA__L		0.950659
23.21	-0.739	-2.55	0.05829	0.087917	6.52	0.05829	_GAPLSSAPILGGWFGR(me)GCTK_	Q9NRC8	Q9NRC8	Q9NRC8	SIRT7	NAD-dependent protein deacetylase sirtuin-7	388__MMA__L		0.599155
23.23	-0.78	-5.27	0.00493	0.012363	27.73	0.00493	_DR(me)GGSSSYGLQPSNSAVVSR_	H3BR09;Q6P435;E9PNP6;I3L400;I3L0W2;Q96Q15;I3L0C1	H3BR09	H3BR09	SMG1	Putative uncharacterized SMG1-like protein;Serine/threonine-protein kinase SMG1	24__MMA__L		0.582367
24.54	-1.57	-10.56	0.00029	0.001939	111.49	0.00029	_KAVQGGGATPVVGAVQGPVPGMPPMTQAPR(me)_	M0QZG7;P09012;M0R268	M0QZG7	M0QZG7	SNRPA	U1 small nuclear ribonucleoprotein A	102__MMA__L		0.336808
25.03	0.492	3.03	0.02674	0.0482	9.17	0.02674	_GVGGPSQQVMTPQGR(me)_	J3QLE5;P14678-2;P63162;P14678;B3KVR1;P14678-3;A8MT02	J3QLE5	J3QLE5	SNRPN;SNRPB	Small nuclear ribonucleoprotein-associated protein N;Small nuclear ribonucleoprotein-associated proteins B and B;Small nuclear ribonucleoprotein-associated protein	147__MMA__L		1.40639
23.92	2.316	13.35	3e-05	0.000691	178.21	3e-05	_(ac)MLPTQAGAAAALGR(me)GSALGGSLNR_	P11831	P11831	P11831	SRF	Serum response factor	14__MMA__L		4.9795
23.65	-0.314	-2.25	0.07068	0.104251	5.07	0.07068	_MAPALSGANLTSPR(me)VPLSAYER_	Q9UQ35	Q9UQ35	Q9UQ35	SRRM2	Serine/arginine repetitive matrix protein 2	2384__MMA__L		0.804408
24.16	-0.654	-4.48	0.00554	0.013559	20.1	0.00554	_GDDWNDREWDR(me)GR_	Q9BXP5-5;Q9BXP5-4;Q9BXP5-2;Q9BXP5-3;Q9BXP5;C9JUL9	Q9BXP5-5	Q9BXP5-5	SRRT	Serrate RNA effector molecule homolog	45__MMA__L		0.635516
22.29	-1.198	-7.93	0.00096	0.003864	62.83	0.00096	_GTGR(di)GGGGGGGGGAPR(me)_	Q07955;J3KTL2;Q07955-3;Q07955-2	Q07955	Q07955	SRSF1	Serine/arginine-rich splicing factor 1	97__DMA__L;109__MMA__L		0.435879
26.27	-0.12	-1.01	0.35519	0.407688	1.02	0.35519	_GTGR(me)GGGGGGGGGAPR_	Q07955;J3KTL2;Q07955-3;Q07955-2	Q07955	Q07955	SRSF1	Serine/arginine-rich splicing factor 1	97__MMA__L		0.920188
24.69	2.085	9.13	0.00054	0.002817	83.34	0.00054	_(ac)SGCR(me)VFIGR_	G3V5K8;Q13243-2;B4DJK0;B4DUA4;Q13243-3;Q13243	G3V5K8	G3V5K8	SRSF5	Serine/arginine-rich splicing factor 5	5__MMA__L		4.24275
25.5	0.727	4.33	0.00643	0.015051	18.75	0.00643	_YSDR(me)FSSR_	G3V5K8;Q13243-2;B4DJK0;B4DUA4;Q13243-3;Q13243	G3V5K8	G3V5K8	SRSF5	Serine/arginine-rich splicing factor 5	88__MMA__L		1.65519
25.02	1.641	5.32	0.00257	0.007823	28.27	0.00257	_AGAGR(me)GAPEGPGPSGGAQGGSIHSGR_	Q9BYN0	Q9BYN0	Q9BYN0	SRXN1	Sulfiredoxin-1	16__MMA__L		3.11882
23.08	-0.659	-2.92	0.03894	0.065193	8.55	0.03894	_(ac)SVAFAAPR(me)_	F5GWN1;J3KRP6;J3QS72;J3QQM2;J3KT74;J3QQW2;Q15532-2;Q15532	F5GWN1	F5GWN1	SS18	Protein SSXT	9__MMA__L		0.633317
22.77	1.775	11.62	0.0002	0.001483	135.03	0.0002	_MQSTYNYNMR(me)GGAYPPR_	F6UDC6;Q5JW28;Q5JW30;O95793-2;O95793-3;O95793	F6UDC6	F6UDC6	STAU1	Double-stranded RNA-binding protein Staufen homolog 1	67__MMA__L		3.42238
24.83	1.69	14.24	2e-05	0.00062	202.64	2e-05	_ANYNFR(me)GMYNQR_	Q9NUL3-5;E5RGT3;E5RFK1;E7EVI1;Q9NUL3-8;Q9NUL3-3;F8VPI7;E7EPX0;Q9NUL3-7;E7EVJ4;Q9NUL3-2;E9PH62;Q9NUL3	Q9NUL3-5	Q9NUL3-5	STAU2	Double-stranded RNA-binding protein Staufen homolog 2	99__MMA__L		3.22657
25.25	-1.933	-14.82	2e-05	0.000614	219.6	2e-05	_GR(me)GAANDSTQFTVAGR_	F5H2Q5;O95425-2;O95425	F5H2Q5	F5H2Q5	SVIL	Supervillin	117__MMA__L		0.261884
29.61	-0.437	-2.78	0.04539	0.071406	7.73	0.04539	_SGGGYGGDR(me)GGGYGGDR(me)GGGYGGDR(me)_	Q92804-2;Q92804;K7EKB2	Q92804-2	Q92804-2	TAF15	TATA-binding protein-associated factor 2N	456__MMA__L;464__MMA__L;472__MMA__L		0.738669
23.44	-0.934	-6.73	0.00084	0.003526	45.28	0.00084	_SGGGYGGDR(me)SSGGGYSGDR_	Q92804-2;Q92804;K7EKB2	Q92804-2	Q92804-2	TAF15	TATA-binding protein-associated factor 2N	428__MMA__L		0.523405
26.23	-0.115	-0.98	0.36735	0.420317	0.97	0.36735	_SGGGYGGDRGGGYGGDR(me)GGGYGGDR_	Q92804-2;Q92804;K7EKB2	Q92804-2	Q92804-2	TAF15	TATA-binding protein-associated factor 2N	464__MMA__L		0.923382
29.52	-0.148	-1.19	0.28492	0.338685	1.41	0.28492	_GGGYGGDR(me)GGGYGGDR_	Q92804-2;Q92804;K7EKB2;K7EN07	Q92804-2	Q92804-2	TAF15	TATA-binding protein-associated factor 2N	456__MMA__L		0.902501
22.8	0.374	2.99	0.02811	0.048922	8.92	0.02811	_GGGYGGDR(me)GGYGGK_	Q92804-2;Q92804;K7EKB2;K7EN07	Q92804-2	Q92804-2	TAF15	TATA-binding protein-associated factor 2N	567__MMA__L		1.29594
29.37	-0.385	-2.67	0.04143	0.067503	7.13	0.04143	_SGGGYGGDR(me)GGGYGGDR(di)GGYGGK_	Q92804-2;Q92804;K7EKB2;K7EN07	Q92804-2	Q92804-2	TAF15	TATA-binding protein-associated factor 2N	559__MMA__L;567__DMA__L		0.765779
29.41	-0.231	-2.02	0.09574	0.133885	4.08	0.09574	_SGGGYGGDR(me)GGGYGGDR_	Q92804-2;Q92804;K7EKB2;K7EN07	Q92804-2	Q92804-2	TAF15	TATA-binding protein-associated factor 2N	456__MMA__L		0.852044
24.04	0.146	0.87	0.42836	0.482568	0.76	0.42836	_GR(me)GGYDKDGR_	Q92804-2;Q92804;K7EPT6;K7ENI1;K7EL85	Q92804-2	Q92804-2	TAF15	TATA-binding protein-associated factor 2N	184__MMA__L		1.1065
28.33	0.148	0.99	0.37514	0.427891	0.98	0.37514	_GYGGSQGGGR(di)GR(me)GGYDK_	Q92804-2;Q92804;K7EPT6;K7ENI1;K7EL85	Q92804-2	Q92804-2	TAF15	TATA-binding protein-associated factor 2N	182__DMA__L;184__MMA__L		1.10803
23.73	-1.198	-10.42	9e-05	0.001187	108.62	9e-05	_(ac)ANR(me)GPAYGLSR_	P37802	P37802	P37802	TAGLN2	Transgelin-2	4__MMA__L		0.435879
27.86	-0.559	-4.8	0.00409	0.010901	23.04	0.00409	_NVIGLQMGTNR(me)GASQAGMTGYGMPR_	P37802	P37802	P37802	TAGLN2	Transgelin-2	182__MMA__L		0.678772
24.86	-1.465	-12.94	3e-05	0.000691	167.33	3e-05	_GASQAGMTGYGMPR(me)_	P37802;C9J5W6;Q9UI15	P37802	P37802	TAGLN2;TAGLN3	Transgelin-2	196__MMA__L		0.362236
23.89	-0.361	-2.23	0.08437	0.121714	4.97	0.08437	_FGGNPGGFGNQGGFGNSR(me)_	Q13148;B4DJ45	Q13148	Q13148	TARDBP	TAR DNA-binding protein 43	293__MMA__L		0.778625
25.73	-2.038	-17.36	1e-05	0.000401	301.51	1e-05	_DVQDPFAPR(me)GQR_	Q969E4;Q6IPX3;Q5H9L2	Q969E4	Q969E4	TCEAL3;TCEAL6;TCEAL5	Transcription elongation factor A protein-like 3;Transcription elongation factor A protein-like 6;Transcription elongation factor A protein-like 5	176__MMA__L		0.243501
22.62	-0.013	-0.09	0.93269	0.945643	0.01	0.93269	_GGDGGESERFNPGELR(me)_	G3V220;O14776-2;O14776	G3V220	G3V220	TCERG1	Transcription elongation regulator 1	20__MMA__L		0.99103
26.57	-1.192	-9.37	0.00016	0.001316	87.76	0.00016	_NR(di)PPFGQGYTQPGPGYR(me)_	Q92734-2;Q92734	Q92734-2	Q92734-2	TFG	Protein TFG	381__DMA__L;396__MMA__L		0.437696
25.08	0.212	1.1	0.31931	0.373547	1.2	0.31931	_NR(me)PPFGQGYTQPGPGYR_	Q92734-2;Q92734	Q92734-2	Q92734-2	TFG	Protein TFG	381__MMA__L		1.15829
25.63	-0.297	-2.63	0.0437	0.069965	6.91	0.0437	_NRPPFGQGYTQPGPGYR(me)_	Q92734-2;Q92734	Q92734-2	Q92734-2	TFG	Protein TFG	396__MMA__L		0.813943
23.63	0.012	0.09	0.93116	0.945643	0.01	0.93116	_ERDEEEEAAR(me)GR_	F8WDC1;A8MTQ3;G5E9B5;P0C1Z6	F8WDC1	F8WDC1	TFPT	TCF3 fusion partner	68__MMA__L		1.00835
25.73	0.167	1.36	0.22872	0.283951	1.85	0.22872	_NHPR(me)VYQNR_	Q9Y2W1	Q9Y2W1	Q9Y2W1	THRAP3	Thyroid hormone receptor-associated protein 3	66__MMA__L		1.12272
23.61	-0.874	-7.09	0.00065	0.002953	50.21	0.00065	_SNWQNYR(me)QAYSPR_	Q9Y2W1	Q9Y2W1	Q9Y2W1	THRAP3	Thyroid hormone receptor-associated protein 3	115__MMA__L		0.545632
23.96	-0.046	-0.31	0.77017	0.814814	0.1	0.77017	_VQSQWASTR(me)GGHK_	B4DFJ1;Q9BSI4;Q86TZ8;H0YKA6;Q9BSI4-2	B4DFJ1	B4DFJ1	TINF2	TERF1-interacting nuclear factor 2	241__MMA__L		0.968618
23.01	-0.292	-2.53	0.04948	0.077466	6.4	0.04948	_SR(me)GAIISQYYNR_	K7ENM6;K7ENC4;K7ERH0;Q7Z403-2;Q7Z403	K7ENM6	K7ENM6	TMC6	Transmembrane channel-like protein 6	94__MMA__L		0.816769
25.04	0.2	1.81	0.12594	0.170257	3.28	0.12594	_GR(me)GDASGLKR_	O94826	O94826	O94826	TOMM70A	Mitochondrial import receptor subunit TOM70	71__MMA__L		1.1487
28.26	0.925	7.11	0.00065	0.002953	50.5	0.00065	_QSVGR(me)GLQLTPGIGGMQQHFFDDEDR_	P12270	P12270	P12270	TPR	Nucleoprotein TPR	2111__MMA__L		1.89868
26.99	1.029	5.5	0.0022	0.006974	30.26	0.0022	_QSVGR(me)GLQLTPGIGGMQQHFFDDEDRTVPSTPTLVVPHR_	P12270	P12270	P12270	TPR	Nucleoprotein TPR	2111__MMA__L		2.04061
27.57	1.082	9.89	0.00012	0.001239	97.9	0.00012	_RQSVGR(me)GLQLTPGIGGMQQHFFDDEDR_	P12270	P12270	P12270	TPR	Nucleoprotein TPR	2111__MMA__L		2.11697
22.63	-1.14	-7.67	0.0011	0.004148	58.85	0.0011	_TDGFAEAIHSPQVAGVPR(me)FR_	P12270	P12270	P12270	TPR	Nucleoprotein TPR	2163__MMA__L		0.45376
23.85	0.633	4.23	0.01115	0.023667	17.93	0.01115	_QSVGR(me)GLQLTPGIGGM(ox)QQHFFDDEDR_	P12270	P12270	P12270	TPR	Nucleoprotein TPR	2111__MMA__L		1.55079
25.6	-0.186	-1.69	0.14895	0.1949	2.84	0.14895	_SYR(di)GGGGGGGGWR_	P62995-3;P62995;H7C2L4	P62995-3	P62995-3	TRA2B	Transformer-2 protein homolog beta	141__DMA__L		0.87904
29.27	0.758	6.9	0.00075	0.003207	47.57	0.00075	_SYR(me)GGGGGGGGWR_	P62995-3;P62995;H7C2L4	P62995-3	P62995-3	TRA2B	Transformer-2 protein homolog beta	141__MMA__L		1.69114
22.93	0.238	2.14	0.08135	0.118303	4.6	0.08135	_HQQLQQMR(me)_	E7EN20;H0Y612;Q9UPN9-2;Q9UPN9	E7EN20	E7EN20	TRIM33	E3 ubiquitin-protein ligase TRIM33	143__MMA__L		1.17936
25.94	2.04	13.68	0.0001	0.001187	187.07	0.0001	_GGLRPGSLDAEIDLLSSTLAELNGGR(me)GHASR_	Q15654	Q15654	Q15654	TRIP6	Thyroid receptor-interacting protein 6	111__MMA__L		4.11246
25.59	-0.959	-6.3	0.00116	0.004225	39.69	0.00116	_VGEPGR(me)GGLGNPATDR_	C9JJV1;Q9Y5U2-2;Q9Y5U2	C9JJV1	C9JJV1	TSSC4	Protein TSSC4	176__MMA__L		0.514413
24.33	0.585	5.14	0.00301	0.008639	26.41	0.00301	_GGGAEEATEAGR(me)GGR_	Q9NUQ3-2;Q9NUQ3	Q9NUQ3-2	Q9NUQ3-2	TXLNG	Gamma-taxilin	24__MMA__L		1.50004
26.02	0.408	3.02	0.02707	0.048432	9.11	0.02707	_SMR(me)GGYIGSTYFER_	P61081	P61081	P61081	UBE2M	NEDD8-conjugating enzyme Ubc12	169__MMA__L		1.32685
21.61	-0.549	-3.54	0.01481	0.028909	12.53	0.01481	_ATEGSGSMR(me)GGGGGNAR_	O94874-2;O94874;O94874-3	O94874-2	O94874-2	UFL1	E3 UFM1-protein ligase 1	368__MMA__L		0.683494
24.36	-0.893	-6.6	0.00093	0.003768	43.55	0.00093	_(ac)STR(me)SVSSSSYR_	P08670;B0YJC4	P08670	P08670	VIM	Vimentin	4__MMA__L		0.538493
27.49	-1.215	-7.41	0.00052	0.002817	54.92	0.00052	_SLYASSPGGVYATR(me)_	P08670;B0YJC4	P08670	P08670	VIM	Vimentin	64__MMA__L		0.430773
26.98	-0.975	-7.84	0.0004	0.002417	61.46	0.0004	_SLYASSPGGVYATR(me)SSAVR_	P08670;B0YJC4	P08670	P08670	VIM	Vimentin	64__MMA__L		0.50874
23.13	-1.103	-4.33	0.01026	0.022444	18.77	0.01026	_TYSLGSALR(me)PSTSR_	P08670;B0YJC4	P08670	P08670	VIM	Vimentin	45__MMA__L		0.465547
24.46	-1.159	-6.67	0.00195	0.006355	44.43	0.00195	_DFGDSLAR(me)GGK_	Q709C8-4;Q709C8-2;Q709C8-3;Q709C8	Q709C8-4	Q709C8-4	VPS13C	Vacuolar protein sorting-associated protein 13C	3476__MMA__L		0.447823
22.38	-0.858	-4.55	0.00855	0.019384	20.73	0.00855	_GFLR(me)GVVGGVTGIITKPVEGAK_	Q709C8-4;Q709C8-2;Q709C8-3;Q709C8	Q709C8-4	Q709C8-4	VPS13C	Vacuolar protein sorting-associated protein 13C	3483__MMA__L		0.551717
24.36	-0.108	-0.59	0.57799	0.626015	0.35	0.57799	_GPPPPGR(me)GGPPPPPPPATGR_	P42768	P42768	P42768	WAS	Wiskott-Aldrich syndrome protein	364__MMA__L		0.927873
23.54	0.713	6.4	0.00107	0.004142	40.94	0.00107	_R(me)GGGATGPGGAEPGEDTALLR_	Q9UMN6-2;Q9UMN6	Q9UMN6-2	Q9UMN6-2	WBP7	Histone-lysine N-methyltransferase MLL4	49__MMA__L		1.63921
23.07	0.35	2.36	0.0728	0.106708	5.55	0.0728	_SVSR(me)GSYQLQAQMNR_	Q9H1Z4	Q9H1Z4	Q9H1Z4	WDR13	WD repeat-containing protein 13	114__MMA__L		1.27456
28.43	-0.007	-0.07	0.95044	0.958312	0	0.95044	_DGFPGPEDFGPEENFDASEEAAR(me)GR_	Q9C0J8	Q9C0J8	Q9C0J8	WDR33	pre-mRNA 3 end processing protein WDR33	1144__MMA__L		0.99516
26.43	-0.292	-2.66	0.04198	0.068105	7.08	0.04198	_EFEGR(me)GGPLPQEEK_	Q9C0J8	Q9C0J8	Q9C0J8	WDR33	pre-mRNA 3 end processing protein WDR33	1035__MMA__L		0.816769
26.2	-0.436	-3.5	0.01548	0.029743	12.25	0.01548	_EFSEGDGR(me)GAAR_	Q9C0J8	Q9C0J8	Q9C0J8	WDR33	pre-mRNA 3 end processing protein WDR33	1067__MMA__L		0.739181
23.7	0.06	0.49	0.64546	0.692916	0.24	0.64546	_EMEAPGGPSEDR(me)GGK_	Q9C0J8	Q9C0J8	Q9C0J8	WDR33	pre-mRNA 3 end processing protein WDR33	1257__MMA__L		1.04247
24.98	-0.434	-3.5	0.01542	0.029743	12.28	0.01542	_GR(me)GGPGPAQR_	Q9C0J8	Q9C0J8	Q9C0J8	WDR33	pre-mRNA 3 end processing protein WDR33	1262__MMA__L		0.740207
25.97	-0.322	-2.69	0.04027	0.065919	7.25	0.04027	_GRDGFPGPEDFGPEENFDASEEAAR(me)GR_	Q9C0J8	Q9C0J8	Q9C0J8	WDR33	pre-mRNA 3 end processing protein WDR33	1144__MMA__L		0.79996
28.19	-0.346	-2.42	0.05686	0.08648	5.86	0.05686	_LREFEGR(me)GGPLPQEEK_	Q9C0J8	Q9C0J8	Q9C0J8	WDR33	pre-mRNA 3 end processing protein WDR33	1035__MMA__L		0.786762
24.08	-0.38	-3.4	0.01734	0.032633	11.56	0.01734	_LREFEGR(me)GGPLPQEEKWR_	Q9C0J8	Q9C0J8	Q9C0J8	WDR33	pre-mRNA 3 end processing protein WDR33	1035__MMA__L		0.768438
23.83	0.336	3.01	0.02751	0.048806	9.03	0.02751	_SGSNWGR(me)GSNMNSGPPR_	Q9C0J8	Q9C0J8	Q9C0J8	WDR33	pre-mRNA 3 end processing protein WDR33	1315__MMA__L		1.26225
23.37	-0.902	-5.85	0.00329	0.009154	34.17	0.00329	_(ac)ATEIGSPPR(di)FFHMPR(di)FQHQAPR(me)_	Q9C0J8;B9A053;Q9C0J8-3;Q9C0J8-2	Q9C0J8	Q9C0J8	WDR33	pre-mRNA 3 end processing protein WDR33	10__DMA__L;16__DMA__L;23__MMA__L		0.535144
24.53	-0.318	-1.41	0.21488	0.270455	1.98	0.21488	_(ac)ATEIGSPPR(me)FFHMPR_	Q9C0J8;B9A053;Q9C0J8-3;Q9C0J8-2	Q9C0J8	Q9C0J8	WDR33	pre-mRNA 3 end processing protein WDR33	10__MMA__L		0.802181
25.53	0.208	0.96	0.38906	0.439646	0.91	0.38906	_GSPPVPGGPR(me)QPSPGPTPPPFPGNR_	O43516;E9PB87;O43516-2;O43516-3	O43516	O43516	WIPF1	WAS/WASL-interacting protein family member 1	211__MMA__L		1.15509
25.67	-0.399	-3.61	0.01369	0.027197	13.04	0.01369	_QSPLSSSSPFSNR(me)PPLPPTPSR_	O43516;E9PB87;O43516-2;O43516-3	O43516	O43516	WIPF1	WAS/WASL-interacting protein family member 1	249__MMA__L		0.758384
23.78	-0.788	-4.2	0.01144	0.024002	17.68	0.01144	_DNDSGGSR(di)PPLLPPGGR(me)_	O43516;E9PB87;O43516-2;O43516-3;O43516-4;C9JB04	O43516	O43516	WIPF1	WAS/WASL-interacting protein family member 1	125__DMA__L;134__MMA__L		0.579146
24.44	-0.365	-2.99	0.02815	0.048922	8.92	0.02815	_DNDSGGSRPPLLPPGGR(me)_	O43516;E9PB87;O43516-2;O43516-3;O43516-4;C9JB04	O43516	O43516	WIPF1	WAS/WASL-interacting protein family member 1	134__MMA__L		0.776469
26.35	0.212	1.43	0.21998	0.27404	2.05	0.21998	_TEQAGR(me)NALLSDISK_	O43516;E9PB87;O43516-2;O43516-3;O43516-4;C9JB04;C9JTB9;B8ZZ90	O43516	O43516	WIPF1	WAS/WASL-interacting protein family member 1	33__MMA__L		1.15829
26.52	-0.302	-2.69	0.04025	0.065919	7.26	0.04025	_FDR(me)GVGAEPLLPWNR_	Q9H0D6-2;B4DZC3;Q9H0D6	Q9H0D6-2	Q9H0D6-2	XRN2	5-3 exoribonuclease 2	807__MMA__L		0.811127
25.35	0.017	0.11	0.91423	0.936458	0.01	0.91423	_KYPLPPPSGR(me)YNWN_	Q9H0D6-2;B4DZC3;Q9H0D6	Q9H0D6-2	Q9H0D6-2	XRN2	5-3 exoribonuclease 2	870__MMA__L		1.01185
22.62	0.392	2.37	0.06097	0.091202	5.6	0.06097	_TLGHVMPR(me)_	Q9H0D6-2;B4DZC3;Q9H0D6	Q9H0D6-2	Q9H0D6-2	XRN2	5-3 exoribonuclease 2	748__MMA__L		1.31221
24.94	0.539	3.56	0.01448	0.028407	12.68	0.01448	_TLGHVMPR(me)GSGTGIYSNAAPPPVTYQGNLYR(me)PLLR(me)_	Q9H0D6-2;B4DZC3;Q9H0D6	Q9H0D6-2	Q9H0D6-2	XRN2	5-3 exoribonuclease 2	748__MMA__L;771__MMA__L;775__MMA__L		1.45297
25.05	-0.575	-3.56	0.01447	0.028407	12.68	0.01447	_GVGAEPLLPWNR(me)_	Q9H0D6-2;B4DZC3;Q9H0D6	Q9H0D6-2	Q9H0D6-2	XRN2	5-3 exoribonuclease 2	819__MMA__L		0.671286
23.31	0.763	6.22	0.00123	0.004398	38.71	0.00123	_RFPPYYMR(me)_	C9J5V9;P67809;H0Y449	C9J5V9	C9J5V9	YBX1	Nuclease-sensitive element-binding protein 1	169__MMA__L		1.69702
23.1	-0.919	-5.36	0.00462	0.011843	28.7	0.00462	_WGMIPR(me)GPASQFYITPSTSLSPR_	P49750-3;P49750;P49750-4;H0YIQ2	P49750-3	P49750-3	YLPM1	YLP motif-containing protein 1	619__MMA__L		0.528875
26.71	0.576	4.37	0.00619	0.014771	19.09	0.00619	_R(me)GGFDRPSYDR_	P49750-3;P49750;P49750-4;H0YIQ2;F8VU51;H0YI23	P49750-3	P49750-3	YLPM1	YLP motif-containing protein 1	1563__MMA__L		1.49071
22.41	0.192	1.19	0.28579	0.338685	1.41	0.28579	_FVHGPSPR(me)_	Q5T9K0;Q5T200-2;Q5T200	Q5T9K0	Q5T9K0	ZC3H13	Zinc finger CCCH domain-containing protein 13	66__MMA__L		1.14235
24.04	1.884	12.66	0.00014	0.001239	160.2	0.00014	_STNVTVAAAR(me)GIK_	Q5BKZ1;Q5BKZ1-3	Q5BKZ1	Q5BKZ1	ZNF326	DBIRD complex subunit ZNF326	235__MMA__L		3.69097
23.45	1.83	11.36	0.00021	0.001567	129.05	0.00021	_STNVTVAAAR(me)_	Q5BKZ1;Q5BKZ1-3	Q5BKZ1	Q5BKZ1	ZNF326	DBIRD complex subunit ZNF326	235__MMA__L		3.55537
23.8	-0.114	-0.95	0.38533	0.436786	0.89	0.38533	_NQANNPPANALR(me)GGASHPGR_	Q9P2E3-2;Q5JXR5;Q5JXR6;Q9P2E3	Q9P2E3-2	Q9P2E3-2	ZNFX1	NFX1-type zinc finger-containing protein 1	44__MMA__L		0.924023
24.2	-1.106	-5.17	0.00291	0.008436	26.78	0.00291	_(ac)MDLPALLPAPTAR(me)GGQHGGGPGPLR_	Q2QGD7-2;Q2QGD7	Q2QGD7-2	Q2QGD7-2	ZXDC	Zinc finger protein ZXDC	13__MMA__L		0.46458
