# Supplementary material for: Comprehensive identification of arginine methylation in primary T cells reveals regulatory roles in cell signalling
Source: Nat Commun. 2015 Apr 7;6:6758. doi: 10.1038/ncomms7758 (PMC4396391; doi:10.1038/ncomms7758)
Supplement: Supplementary Data 5 — Changes in arginine methylation during primary human T cell stimulation and differentiation, after normalising for changes in protein levels (change in methylation occupancy) [file ncomms7758-s6.xlsx]

## Sheet: Supplementary Table 5
Changes in arginine methylation during T cell stimulation and differentiation after normalisation to protein levels
A	Coef	t	p.value	p.value.adj	F	F.p.value	Genes.Modified.Peptide	Genes.Proteins	Genes.Leading.Proteins	Genes.Leading.Razor.Protein	Genes.Gene.Names	Description	Methylation sites		Fold change occupancy
23.17	-0.129	-0.5	0.64196	0.701681	0.25	0.64196	_QLR(me)YQQPGPGSSPSSFLLK_	P55265;P55265-4;E7ENU4;P55265-3;H0YCK3;P55265-2	P55265	P55265	ADAR	Double-stranded RNA-specific adenosine deaminase	26__MMA__L		0.914465
24.16	-0.235	-1.69	0.16662	0.255369	2.86	0.16662	_QVDIR(me)GVPR_	P55265;P55265-4;E7ENU4;P55265-3;H0YCK3;P55265-2	P55265	P55265	ADAR	Double-stranded RNA-specific adenosine deaminase	91__MMA__L		0.849685
26.35	0.834	7.25	0.0008	0.009144	52.49	0.0008	_GLDLGGR(me)GGVQVPAVDISSSLGGR_	Q09666	Q09666	Q09666	AHNAK	Neuroblast differentiation-associated protein AHNAK	270__MMA__L		1.78262
24.75	-0.404	-3.46	0.01825	0.047664	11.95	0.01825	_VELPTCMYR(me)LPNVHGR_	Q13155;F8W950;F8WCL2	Q13155	Q13155	AIMP2	Aminoacyl tRNA synthase complex-interacting multifunctional protein 2	26__MMA__L		0.75576
22.8	-0.199	-1.19	0.29887	0.388398	1.43	0.29887	_EGGR(me)GGSGGGGEGIQDR_	M0QYL4;O43823	M0QYL4	M0QYL4	AKAP8	A-kinase anchor protein 8	109__MMA__L		0.871154
24.9	-0.095	-0.45	0.67887	0.730694	0.2	0.67887	_SDPFVPPAASSEPLSTPWNELNYVGGR(me)_	M0QYL4;O43823	M0QYL4	M0QYL4	AKAP8	A-kinase anchor protein 8	233__MMA__L		0.936272
23.15	0.04	0.37	0.7282	0.772005	0.14	0.7282	_MR(me)GNDTFGPR_	Q9ULX6-2;Q9ULX6	Q9ULX6-2	Q9ULX6-2	AKAP8L	A-kinase anchor protein 8-like	110__MMA__L		1.02811
23.85	0.715	4.47	0.00664	0.023419	20.02	0.00664	_AGSQGGR(me)GGGAQAAAR_	Q86V81;E9PB61	Q86V81	Q86V81	ALYREF	THO complex subunit 4	38__MMA__L		1.64148
23.17	0.159	0.85	0.43425	0.51898	0.72	0.43425	_NR(di)GAGGFGGGGGTR(me)_	Q86V81;E9PB61	Q86V81	Q86V81	ALYREF	THO complex subunit 4	204__DMA__L;216__MMA__L		1.11651
26.05	0.34	2.36	0.0651	0.130198	5.57	0.0651	_NR(me)GAGGFGGGGGTR_	Q86V81;E9PB61	Q86V81	Q86V81	ALYREF	THO complex subunit 4	204__MMA__L		1.26576
24.87	-0.54	-2.62	0.04721	0.102403	6.88	0.04721	_NRPAIAR(me)GAAGGGGR_	Q86V81;E9PB61	Q86V81	Q86V81	ALYREF	THO complex subunit 4	63__MMA__L		0.687771
29.07	0.246	1.77	0.13731	0.221459	3.13	0.13731	_VNR(me)GGGPIR_	Q86V81;E9PB61	Q86V81	Q86V81	ALYREF	THO complex subunit 4	50__MMA__L		1.18591
24.92	0.168	1.29	0.25461	0.346998	1.66	0.25461	_(ac)ASEAR(me)GGLGAPPLQSAR_	Q01433-2;E9PJF6	Q01433-2	Q01433-2	AMPD2		6__MMA__L		1.1235
25.34	-0.507	-5.15	0.00369	0.019263	26.47	0.00369	_YSSNLGNFNYEQR(me)_	Q9BZZ5;B4E283	Q9BZZ5	Q9BZZ5	API5	Apoptosis inhibitor 5	500__MMA__L		0.703684
26.45	0.864	6.23	0.00346	0.018422	38.81	0.00346	_YSSNLGNFNYEQR(me)GAFR_	Q9BZZ5;B4E283	Q9BZZ5	Q9BZZ5	API5	Apoptosis inhibitor 5	500__MMA__L		1.82008
26.66	0.479	1.98	0.10453	0.181963	3.93	0.10453	_VSAGR(me)GSISSGLEFVSHNPPSEAATPPVAR_	H0YH87;Q99700-2;Q24JQ7;F8WB06;F8VQP2;Q99700-4;Q99700;F8VRK6;F8W0B5	H0YH87	H0YH87	ATXN2	Ataxin-2	561__MMA__L		1.39378
23.43	-0.539	-4.14	0.00911	0.029325	17.14	0.00911	_AQRPLR(me)GAK_	Q8WWM7-6;Q8WWM7-8;Q8WWM7-5;Q8WWM7-4;Q8WWM7-9;Q8WWM7-2;Q8WWM7;Q8WWM7-3;H3BUF6	Q8WWM7-6	Q8WWM7-6	ATXN2L	Ataxin-2-like protein	417__MMA__L		0.688248
23.94	-0.09	-0.88	0.41829	0.504099	0.78	0.41829	_VREGPR(me)GGVR_	Q8WWM7-6;Q8WWM7-8;Q8WWM7-5;Q8WWM7-4;Q8WWM7-9;Q8WWM7-2;Q8WWM7;Q8WWM7-3;H3BUF6;H3BSK9	Q8WWM7-6	Q8WWM7-6	ATXN2L	Ataxin-2-like protein	361__MMA__L		0.939523
25.89	-0.71	-4.84	0.0048	0.02017	23.4	0.0048	_AR(me)GGCPGGEATLSQPPPR_	P20290	P20290	P20290	BTF3	Transcription factor BTF3	19__MMA__L		0.61132
26.29	0.574	4.01	0.01621	0.043523	16.09	0.01621	_SWEGSPGEQPR(me)GGGAGGR(me)GR(me)_	Q9Y3X0	Q9Y3X0	Q9Y3X0	CCDC9	Coiled-coil domain-containing protein 9	121__MMA__L;128__MMA__L;130__MMA__L		1.48865
24.44	0.085	0.64	0.55812	0.634634	0.41	0.55812	_STVDAPTAAGR(me)_	Q99832-3;Q99832;F5GZK5;Q99832-4;Q99832-2;B7Z1C9	Q99832-3	Q99832-3	CCT7	T-complex protein 1 subunit eta	491__MMA__L		1.06069
22.69	0.386	2.9	0.04471	0.099858	8.38	0.04471	_STVDAPTAAGR(me)GR_	Q99832-3;Q99832;F5GZK5;Q99832-4;Q99832-2;B7Z1C9	Q99832-3	Q99832-3	CCT7	T-complex protein 1 subunit eta	491__MMA__L		1.30677
23.5	0.138	0.99	0.38025	0.467763	0.97	0.38025	_TFSGSLSHLGESSSYQGTGSVQFPGDQDLR(me)FAR_	Q9NYV4-2;Q9NYV4	Q9NYV4-2	Q9NYV4-2	CDK12	Cyclin-dependent kinase 12	1395__MMA__L		1.10038
26.87	-0.014	-0.09	0.93405	0.941308	0.01	0.93405	_AGATSR(me)GGQAPGFLLR_	Q86WJ1-3;Q86WJ1-2;Q86WJ1	Q86WJ1-3	Q86WJ1-3	CHD1L	Chromodomain-helicase-DNA-binding protein 1-like	9__MMA__L		0.990343
26	-0.193	-1.23	0.28635	0.379116	1.51	0.28635	_SGFGGSGGGR(me)GGASGPGSGSGGPGGPAGR_	Q9UKZ1	Q9UKZ1	Q9UKZ1	CNOT11	CCR4-NOT transcription complex subunit 11	41__MMA__L		0.874785
22.09	1.116	3.56	0.02393	0.06024	12.65	0.02393	_QLFLQTYAR(me)_	P53621;P53621-2	P53621	P53621	COPA	Coatomer subunit alpha;Xenin;Proxenin	965__MMA__L		2.16745
30.77	-1.131	-7.62	0.00163	0.012131	58.13	0.00163	_GFGR(me)GGAESHTFK_	P50238;K4DIB9;H3BRQ4	P50238	P50238	CRIP1	Cysteine-rich protein 1	68__MMA__L		0.456599
22.08	1.033	7.71	0.00157	0.011939	59.46	0.00157	_GQLFR(me)LPSALNR_	H0YDQ8;Q53ET0	H0YDQ8	H0YDQ8	CRTC2	CREB-regulated transcription coactivator 2	76__MMA__L		2.04627
24.89	-0.33	-3.06	0.02824	0.069251	9.38	0.02824	_LLIGEPR(me)GPMIDQR_	Q9H0L4	Q9H0L4	Q9H0L4	CSTF2T	Cleavage stimulation factor subunit 2 tau variant	396__MMA__L		0.795536
25.94	0.028	0.17	0.87231	0.899094	0.03	0.87231	_(ac)MR(me)GGGFGDRDR_	Q92841-1;Q92841-3;Q92841-2;C9JMU5;Q92841;H3BLZ8	Q92841-1	Q92841-1	DDX17	Probable ATP-dependent RNA helicase DDX17	2__MMA__L		1.0196
24.41	-0.073	-0.62	0.56234	0.634634	0.38	0.56234	_DR(me)GGFGAR_	Q92841-1;Q92841-3;Q92841-2;C9JMU5;Q92841;H3BLZ8	Q92841-1	Q92841-1	DDX17	Probable ATP-dependent RNA helicase DDX17	15__MMA__L		0.950659
24.63	1.544	11.04	0.00011	0.003407	121.91	0.00011	_MR(me)GGGFGDRDR_	Q92841-1;Q92841-3;Q92841-2;C9JMU5;Q92841;H3BLZ8	Q92841-1	Q92841-1	DDX17	Probable ATP-dependent RNA helicase DDX17	2__MMA__L		2.91602
25.28	0.265	2	0.10175	0.179342	4.02	0.10175	_SSQSSSQQFSGIGR(me)_	Q92841-1;Q92841-3;Q92841-2;C9JMU5;Q92841;H3BLZ8;G5E9L5	Q92841-1	Q92841-1	DDX17	Probable ATP-dependent RNA helicase DDX17	605__MMA__L		1.20164
26.79	-0.08	-0.53	0.61678	0.682087	0.28	0.61678	_SSFFSDR(me)GSGSR_	O00571-2;O00571;B4DLA0;B4E3C4	O00571-2	O00571-2	DDX3X	ATP-dependent RNA helicase DDX3X	72__MMA__L		0.946058
25.43	0.47	2.36	0.06485	0.130198	5.58	0.06485	_QSSGSSSSGFGASR(me)GSSSR_	B4DXX7;O15523	B4DXX7	B4DXX7	DDX3Y	ATP-dependent RNA helicase DDX3Y	612__MMA__L		1.38511
24.52	0.448	2.7	0.05427	0.111701	7.31	0.05427	_R(me)GFGFGGFAISAGK_	Q86XP3;J3QRI2;J3KTK9	Q86XP3	Q86XP3	DDX42	ATP-dependent RNA helicase DDX42	12__MMA__L		1.36415
29.48	-0.337	-2.91	0.03361	0.079578	8.47	0.03361	_R(me)GGFNTFR_	P17844;B4DLW8;J3KTA4	P17844	P17844	DDX5	Probable ATP-dependent RNA helicase DDX5	502__MMA__L		0.791686
25.17	-0.255	-1.45	0.22184	0.319175	2.09	0.22184	_(ac)ALFYVAR(me)YPGPDAAAAAGPEGAEAGAHGR_	Q8N8A6	Q8N8A6	Q8N8A6	DDX51	ATP-dependent RNA helicase DDX51	8__MMA__L		0.837987
25.04	-0.278	-1.79	0.14833	0.234998	3.21	0.14833	_DGDSVLQR(me)GGSLR_	Q8IV53-2;Q8IV53	Q8IV53-2	Q8IV53-2	DENND1C	DENN domain-containing protein 1C	433__MMA__L		0.824734
24.75	0.045	0.41	0.69901	0.746666	0.17	0.69901	_EFQDAPYNEVTGAPAQFEGTEQAPFLGSR(me)_	Q9BTC0	Q9BTC0	Q9BTC0	DIDO1	Death-inducer obliterator 1	1882__MMA__L		1.03168
27.24	0.227	1.69	0.15236	0.240031	2.85	0.15236	_EFQDAPYNEVTGAPAQFEGTEQAPFLGSR(me)GGAPFQFGGQR_	Q9BTC0	Q9BTC0	Q9BTC0	DIDO1	Death-inducer obliterator 1	1882__MMA__L		1.1704
25.48	-0.022	-0.14	0.89357	0.910547	0.02	0.89357	_FTNQR(di)APAPLQFGGLR(me)GSAPFSEK_	Q9BTC0	Q9BTC0	Q9BTC0	DIDO1	Death-inducer obliterator 1	1982__DMA__L;1993__MMA__L		0.984866
27.41	-0.138	-1.01	0.36802	0.459612	1.03	0.36802	_TQGR(me)GGPASVPSSSPGTSVK_	B4DZP4;O43237;J3KRI4;J3KRZ2	B4DZP4	B4DZP4	DYNC1LI2	Cytoplasmic dynein 1 light intermediate chain 2	320__MMA__L		0.908778
22.41	0.381	2.61	0.04793	0.103175	6.81	0.04793	_AGR(me)GEATRQEESAER_	P57772	P57772	P57772	EEFSEC	Selenocysteine-specific elongation factor	556__MMA__L		1.30224
21.85	-0.356	-1.68	0.15454	0.242109	2.82	0.15454	_DYDR(me)GYDSR_	F8VX11;B4DS13;P23588;E7EX17	F8VX11	F8VX11	EIF4B	Eukaryotic translation initiation factor 4B	223__MMA__L		0.781328
23.35	-0.639	-1.64	0.17631	0.26446	2.7	0.17631	_RDDDYR(me)GGGDRYEDR_	F8VX11;B4DS13;P23588;E7EX17;F8VP89	F8VX11	F8VX11	EIF4B	Eukaryotic translation initiation factor 4B	247__MMA__L		0.642158
25.83	0.398	2.26	0.07381	0.140797	5.1	0.07381	_GPPR(me)GGPGGELPR_	Q04637-6;Q04637-7;Q04637-5;E7EX73;Q04637-4;E9PGM1;Q04637-3;E7EUU4;Q04637;Q04637-8;Q04637-9;C9J6B6;C9J2Z7;C9K073;C9JF13	Q04637-6	Q04637-6	EIF4G1	Eukaryotic translation initiation factor 4 gamma 1	489__MMA__L		1.31768
22.23	0.519	4.79	0.00501	0.02017	22.92	0.00501	_R(me)GGPPGPPISR_	Q04637-6;Q04637-7;Q04637-5;E7EX73;Q04637-4;E9PGM1;Q04637-3;E7EUU4;Q04637;Q04637-8;Q04637-9;H7C044	Q04637-6	Q04637-6	EIF4G1	Eukaryotic translation initiation factor 4 gamma 1	836__MMA__L		1.43296
24.04	0.542	2.8	0.03818	0.088246	7.85	0.03818	_RGGPPGPPISR(me)GLPLVDDGGWNTVPISK_	Q04637-6;Q04637-7;Q04637-5;E7EX73;Q04637-4;E9PGM1;Q04637-3;E7EUU4;Q04637;Q04637-8;Q04637-9;H7C044	Q04637-6	Q04637-6	EIF4G1	Eukaryotic translation initiation factor 4 gamma 1	846__MMA__L		1.45599
24.26	-0.501	-5	0.00416	0.019554	25.02	0.00416	_SDFFLEGPFMPPR(me)MK_	P78344;D3DQV9;P78344-2;H0Y3P2;H0YCH5	P78344	P78344	EIF4G2	Eukaryotic translation initiation factor 4 gamma 2	360__MMA__L		0.706617
27.51	-1.089	-7.75	0.00154	0.011939	60.07	0.00154	_(ac)ADFDTYDDRAYSSFGGGR(me)GSR_	Q15056;Q15056-2	Q15056;Q15056-2	Q15056-2	EIF4H	Eukaryotic translation initiation factor 4H	19__MMA__L		0.470087
29.73	-0.21	-1.74	0.1429	0.227665	3.02	0.1429	_AYSSFGGGR(me)GSR_	Q15056;Q15056-2	Q15056;Q15056-2	Q15056-2	EIF4H	Eukaryotic translation initiation factor 4H	19__MMA__L		0.864537
25.97	0.63	4.1	0.01504	0.041372	16.83	0.01504	_DDFLGGR(me)GGSRPGDR_	Q15056;Q15056-2	Q15056;Q15056-2	Q15056-2	EIF4H	Eukaryotic translation initiation factor 4H	146__MMA__L		1.54756
25.17	-0.12	-0.84	0.43876	0.519876	0.71	0.43876	_DGPPLR(me)GSNMDFREPTEEER_	Q15056;Q15056-2	Q15056;Q15056-2	Q15056-2	EIF4H	Eukaryotic translation initiation factor 4H	171__MMA__L		0.920188
25.64	-0.302	-2.07	0.09335	0.168743	4.29	0.09335	_FRDGPPLR(me)GSNMDFREPTEEER_	Q15056;Q15056-2	Q15056;Q15056-2	Q15056-2	EIF4H	Eukaryotic translation initiation factor 4H	171__MMA__L		0.811127
25.6	-0.181	-1.8	0.13205	0.216501	3.24	0.13205	_AVSTGDCGQVLR(me)GGVIQSTR_	H7C1L3;F6RU81;Q6PJG2	H7C1L3	H7C1L3	ELMSAN1	ELM2 and SANT domain-containing protein 1	269__MMA__L		0.882091
24.56	-0.877	-4.75	0.00913	0.029325	22.56	0.00913	_WGWPSDNR(me)SNQWHGR_	Q9BTL3	Q9BTL3	Q9BTL3	FAM103A1	RNMT-activating mini protein	78__MMA__L		0.544499
21.73	-0.04	-0.3	0.78037	0.821134	0.09	0.78037	_TGSGYSR(me)SSQGQPWR_	B4DL34;Q96EK7;F5GZX9;F5GY05	B4DL34	B4DL34	FAM120B	Constitutive coactivator of peroxisome proliferator-activated receptor gamma	217__MMA__L		0.972655
23.55	-1.134	-4.59	0.01024	0.031396	21.11	0.01024	_FDPVGPLPGPNPILPGR(me)GGPNDR_	Q9Y3I1;Q9Y3I1-3;Q9Y3I1-2	Q9Y3I1	Q9Y3I1	FBXO7	F-box only protein 7	498__MMA__L		0.455651
25.66	0.017	0.17	0.87359	0.899094	0.03	0.87359	_SVQAGNPGGPGPGGR(me)_	Q96AE4;Q96AE4-2;E9PEB5;B4DT31	Q96AE4	Q96AE4	FUBP1	Far upstream element-binding protein 1	359__MMA__L		1.01185
23.57	-0.127	-0.47	0.66604	0.722402	0.22	0.66604	_GGR(di)GR(di)GGSGGGGGGGGGGYNR(me)_	P35637-2;P35637;H3BPE7;H3BNZ4	P35637-2	P35637-2	FUS	RNA-binding protein FUS	215__DMA__L;217__DMA__L;233__MMA__L		0.915734
23.9	0.033	0.31	0.76862	0.8118	0.1	0.76862	_QHSSTGPPPLLLAPR(me)_	Q86YP4;Q86YP4-3;B4DKZ7;Q86YP4-2	Q86YP4	Q86YP4	GATAD2A	Transcriptional repressor p66-alpha	273__MMA__L		1.02314
26.33	-0.606	-3.39	0.01955	0.050122	11.52	0.01955	_SFDEVEGVFGR(me)GGGR_	E7ESB6;Q6Y7W6-4;Q6Y7W6;Q6Y7W6-3;I1E4Y6;C9JW88	E7ESB6	E7ESB6	GIGYF2	PERQ amino acid-rich with GYF domain-containing protein 2	149__MMA__L		0.657016
24.65	-1.159	-8.56	0.00106	0.010281	73.2	0.00106	_R(me)GGSLDINDGHCGTGLGSEMNAALMHR_	O75791;B7Z8E3;F5H548;F5H1V3;B7Z8I3	O75791	O75791	GRAP2	GRB2-related adapter protein 2	233__MMA__L		0.447823
24.5	-0.051	-0.29	0.78719	0.825231	0.08	0.78719	_DEAAAAAGAGPR(me)GGR_	Q5JVS0-2;Q5JVS0	Q5JVS0-2	Q5JVS0-2	HABP4	Intracellular hyaluronan-binding protein 4	70__MMA__L		0.965267
22.87	-0.188	-1.4	0.23419	0.328569	1.96	0.23419	_RRDEAAAAAGAGPR(me)GGR_	Q5JVS0-2;Q5JVS0	Q5JVS0-2	Q5JVS0-2	HABP4	Intracellular hyaluronan-binding protein 4	70__MMA__L		0.877822
22.81	-0.065	-0.49	0.65062	0.708395	0.24	0.65062	_RDEAAAAAGAGPR(me)GGR_	Q5JVS0-2;Q5JVS0	Q5JVS0-2	Q5JVS0-2	HABP4	Intracellular hyaluronan-binding protein 4	70__MMA__L		0.955945
26	-0.218	-1.87	0.12057	0.202162	3.5	0.12057	_GAPGQPGTILR(me)_	P51610-2;P51610;P51610-4;A6NEM2	P51610-2	P51610-2	HCFC1	Host cell factor 1;HCF N-terminal chain 1;HCF N-terminal chain 2;HCF N-terminal chain 3;HCF N-terminal chain 4;HCF N-terminal chain 5;HCF N-terminal chain 6;HCF C-terminal chain 1;HCF C-terminal chain 2;HCF C-terminal chain 3;HCF C-terminal chain 4;HCF C-terminal chain 5;HCF C-terminal chain 6	778__MMA__L		0.859756
23.13	0.786	5.6	0.00508	0.02017	31.42	0.00508	_R(me)GFGFVYFQNHDAADK_	Q13151	Q13151	Q13151	HNRNPA0	Heterogeneous nuclear ribonucleoprotein A0	139__MMA__L		1.72429
25.77	0.367	2.12	0.08786	0.161063	4.49	0.08786	_SGSGNFGGGR(di)GGGFGGNDNFGR(me)_	P09651-2;P09651;F8W6I7;H0YH80	P09651-2	P09651-2	HNRNPA1	Heterogeneous nuclear ribonucleoprotein A1	206__DMA__L;218__MMA__L		1.28967
23.94	0.974	9.95	0.00018	0.00425	98.98	0.00018	_SGSGNFGGGR(di)GGGFGGNDNFGR_	P09651-2;P09651;F8W6I7;H0YH80	P09651-2	P09651-2	HNRNPA1	Heterogeneous nuclear ribonucleoprotein A1	206__DMA__L		1.96428
26	-0.179	-1.63	0.16525	0.25465	2.64	0.16525	_GGNFGGR(me)SSGPYGGGGQYFAKPR_	P09651-2;P09651;F8W6I7;P09651-3;H0YH80	P09651-2	P09651-2	HNRNPA1	Heterogeneous nuclear ribonucleoprotein A1	284__MMA__L		0.883315
25.23	0.189	1.29	0.25245	0.346998	1.67	0.25245	_NQGGYGGSSSSSSYGSGR(me)R_	P09651-2;P09651;F8W6I7;P09651-3;H0YH80	P09651-2	P09651-2	HNRNPA1	Heterogeneous nuclear ribonucleoprotein A1	318__MMA__L		1.13997
25.09	-0.262	-1.52	0.18838	0.278129	2.32	0.18838	_SSGPYGGGGQYFAKPR(me)_	P09651-2;P09651;F8W6I7;P09651-3;H0YH80	P09651-2	P09651-2	HNRNPA1	Heterogeneous nuclear ribonucleoprotein A1	300__MMA__L		0.833931
25.15	-0.306	-1.96	0.12254	0.203267	3.83	0.12254	_SSGPYGGGGQYFAKPR(me)NQGGYGGSSSSSSYGSGR_	P09651-2;P09651;F8W6I7;P09651-3;H0YH80	P09651-2	P09651-2	HNRNPA1	Heterogeneous nuclear ribonucleoprotein A1	300__MMA__L		0.808881
32.91	0.316	1.42	0.21549	0.313231	2.01	0.21549	_SGSGNFGGGR(di)GGGFGGNDNFGR(me)GGNFSGR(me)GGFGGSR(me)_	P09651-2;P09651;H0YH80	P09651-2	P09651-2	HNRNPA1	Heterogeneous nuclear ribonucleoprotein A1	206__DMA__L;218__MMA__L;225__MMA__L;232__MMA__L		1.24487
25.11	0.901	6.48	0.00133	0.011738	42	0.00133	_IEVIEIMTDR(me)GSGK_	P09651-2;P09651;F8W6I7;P09651-3;H0YH80;F8VZ49;F8VTQ5;Q32P51;F8VYN5	P09651-2	P09651-2	HNRNPA1;HNRNPA1L2	Heterogeneous nuclear ribonucleoprotein A1	140__MMA__L		1.86736
24.67	-0.422	-1.35	0.2354	0.32863	1.82	0.2354	_QEMASASSSQR(di)GR(me)_	P09651-2;P09651;F8W6I7;P09651-3;H0YH80;F8VZ49;Q32P51	P09651-2	P09651-2	HNRNPA1;HNRNPA1L2	Heterogeneous nuclear ribonucleoprotein A1	194__DMA__L;196__MMA__L		0.746389
24.68	1.128	4.64	0.00571	0.021471	21.53	0.00571	_QEMASASSSQR(me)GR_	P09651-2;P09651;F8W6I7;P09651-3;H0YH80;F8VZ49;Q32P51	P09651-2	P09651-2	HNRNPA1;HNRNPA1L2	Heterogeneous nuclear ribonucleoprotein A1	194__MMA__L		2.18556
27.35	0.248	2.25	0.07441	0.140824	5.07	0.07441	_GFGDGYNGYGGGPGGGNFGGSPGYGGGR(me)_	P22626;P22626-2	P22626	P22626	HNRNPA2B1	Heterogeneous nuclear ribonucleoproteins A2/B1	266__MMA__L		1.18756
28.68	-1.228	-11.31	0.0001	0.003407	127.83	0.0001	_GGGGNFGPGPGSNFR(me)GGSDGYGSGR_	P22626;P22626-2	P22626	P22626	HNRNPA2B1	Heterogeneous nuclear ribonucleoproteins A2/B1	228__MMA__L		0.426909
29.9	-0.691	-5.43	0.00292	0.016132	29.51	0.00292	_GGNFGFGDSR(me)GGGGNFGPGPGSNFR_	P22626;P22626-2	P22626	P22626	HNRNPA2B1	Heterogeneous nuclear ribonucleoproteins A2/B1	213__MMA__L		0.619424
29.92	1.331	12.97	5e-05	0.003407	168.13	5e-05	_GGSDGYGSGR(me)GFGDGYNGYGGGPGGGNFGGSPGYGGGR_	P22626;P22626-2	P22626	P22626	HNRNPA2B1	Heterogeneous nuclear ribonucleoproteins A2/B1	238__MMA__L		2.51577
25.23	-0.421	-3.96	0.01081	0.032785	15.72	0.01081	_NMGGPYGGGNYGPGGSGGSGGYGGR(me)_	P22626;P22626-2	P22626	P22626	HNRNPA2B1	Heterogeneous nuclear ribonucleoproteins A2/B1	350__MMA__L		0.746907
27.24	-0.633	-5.02	0.0041	0.019554	25.21	0.0041	_SGNFGGSR(me)NMGGPYGGGNYGPGGSGGSGGYGGR_	P22626;P22626-2	P22626	P22626	HNRNPA2B1	Heterogeneous nuclear ribonucleoproteins A2/B1	325__MMA__L		0.644834
31.67	0.157	1.13	0.31002	0.399921	1.28	0.31002	_SGR(me)GGNFGFGDSR_	P22626;P22626-2	P22626	P22626	HNRNPA2B1	Heterogeneous nuclear ribonucleoproteins A2/B1	203__MMA__L		1.11497
25.54	-0.492	-2.88	0.04533	0.099858	8.3	0.04533	_GGNFGFGDSR(me)_	P22626;P22626-2	P22626	P22626	HNRNPA2B1	Heterogeneous nuclear ribonucleoproteins A2/B1	213__MMA__L		0.711039
26.99	0.934	7.32	0.00076	0.009144	53.63	0.00076	_GSYGGGDGGYNGFGGDGGNYGGGPGYSSR(me)_	P51991-2;P51991	P51991-2	P51991-2	HNRNPA3	Heterogeneous nuclear ribonucleoprotein A3	264__MMA__L		1.91057
27.21	-0.653	-6.67	0.00117	0.010964	44.54	0.00117	_GGSFGGR(me)SSGSPYGGGYGSGGGSGGYGSR_	P51991-2;P51991;H7C1J8	P51991-2	P51991-2	HNRNPA3	Heterogeneous nuclear ribonucleoprotein A3	332__MMA__L		0.635957
21.95	-0.779	-2.46	0.07024	0.136605	6.04	0.07024	_SSGSPYGGGYGSGGGSGGYGSR(me)_	P51991-2;P51991;H7C1J8	P51991-2	P51991-2	HNRNPA3	Heterogeneous nuclear ribonucleoprotein A3	354__MMA__L		0.582771
26.93	-0.7	-7.15	0.00085	0.009244	51.09	0.00085	_SSGSPYGGGYGSGGGSGGYGSR(me)R_	P51991-2;P51991;H7C1J8	P51991-2	P51991-2	HNRNPA3	Heterogeneous nuclear ribonucleoprotein A3	354__MMA__L		0.615572
26.48	-0.409	-2.74	0.05234	0.108532	7.5	0.05234	_SSGSPYGGGYGSGGGSGGYGSR(me)RF_	P51991-2;P51991;H7C1J8	P51991-2	P51991-2	HNRNPA3	Heterogeneous nuclear ribonucleoprotein A3	354__MMA__L		0.753145
22.26	-0.099	-0.92	0.40149	0.488015	0.84	0.40149	_EVYQQQQYGSGGR(me)_	Q99729-3;Q99729-4;D6R9P3;D6RD18;D6RBZ0;Q99729-2;Q99729	Q99729-3	Q99729-3	HNRNPAB	Heterogeneous nuclear ribonucleoprotein A/B	245__MMA__L		0.93368
29.75	-0.014	-0.14	0.8944	0.910547	0.02	0.8944	_EVYQQQQYGSGGR(me)GNR_	Q99729-3;Q99729-4;D6R9P3;D6RD18;D6RBZ0;Q99729-2;Q99729	Q99729-3	Q99729-3	HNRNPAB	Heterogeneous nuclear ribonucleoprotein A/B	245__MMA__L		0.990343
27.27	0.766	5.33	0.00316	0.017122	28.45	0.00316	_R(me)GGHQNNYKPY_	Q99729-3;Q99729-4;D6R9P3;D6RD18;D6RBZ0;Q99729-2;Q99729	Q99729-3	Q99729-3	HNRNPAB	Heterogeneous nuclear ribonucleoprotein A/B	275__MMA__L		1.70055
25.67	-0.192	-1.44	0.22323	0.319554	2.08	0.22323	_FMSVQRPGPYDR(me)PGTAR_	P52597	P52597	P52597	HNRNPF	Heterogeneous nuclear ribonucleoprotein F;Heterogeneous nuclear ribonucleoprotein F, N-terminally processed	212__MMA__L		0.875391
26.76	-0.514	-4.76	0.00515	0.02017	22.62	0.00515	_R(me)GAYGGGYGGYDDYNGYNDGYGFGSDR_	P31943;G8JLB6;E9PCY7;H0YB39;H0YBD7	P31943	P31943	HNRNPH1	Heterogeneous nuclear ribonucleoprotein H;Heterogeneous nuclear ribonucleoprotein H, N-terminally processed	233__MMA__L		0.700278
24.97	0.275	2.35	0.06567	0.130419	5.53	0.06567	_R(me)GAYGGGYGGYDDYNGYNDGYGFGSDRFGR_	P31943;G8JLB6;E9PCY7;H0YB39;H0YBD7	P31943	P31943	HNRNPH1	Heterogeneous nuclear ribonucleoprotein H;Heterogeneous nuclear ribonucleoprotein H, N-terminally processed	233__MMA__L		1.20999
25.65	-0.526	-5.01	0.00415	0.019554	25.06	0.00415	_R(me)GAYGGGYGGYDDYGGYNDGYGFGSDR_	P55795	P55795	P55795	HNRNPH2	Heterogeneous nuclear ribonucleoprotein H2	233__MMA__L		0.694478
23.91	-0.267	-1.88	0.13379	0.218087	3.53	0.13379	_R(me)GGDGYDGGYGGFDDYGGYNNYGYGNDGFDDR_	P31942;P31942-3;P31942-4;P31942-5	P31942	P31942	HNRNPH3	Heterogeneous nuclear ribonucleoprotein H3	138__MMA__L		0.831046
24.62	0.155	1.37	0.22802	0.324762	1.89	0.22802	_GGGGSGGYYGQGGMSGGGWR(me)GMY_	P31942;P31942-3;B4DHY1;P31942-4;P31942-2	P31942;P31942-2	P31942-2	HNRNPH3	Heterogeneous nuclear ribonucleoprotein H3	328__MMA__L		1.11342
22.98	0.279	2.11	0.08853	0.161063	4.47	0.08853	_M(ox)GMGNNYSGGYGTPDGLGGYGR(me)_	P31942;P31942-3;B4DHY1;P31942-4;P31942-2	P31942;P31942-2	P31942-2	HNRNPH3	Heterogeneous nuclear ribonucleoprotein H3	308__MMA__L		1.21335
29.11	0.212	2.12	0.08812	0.161063	4.48	0.08812	_M(ox)GMGNNYSGGYGTPDGLGGYGR(me)GGGGSGGYYGQGGMSGGGWR_	P31942;P31942-3;B4DHY1;P31942-4;P31942-2	P31942;P31942-2	P31942-2	HNRNPH3	Heterogeneous nuclear ribonucleoprotein H3	308__MMA__L		1.15829
26.79	0.274	2.56	0.05069	0.106682	6.57	0.05069	_MGMGNNYSGGYGTPDGLGGYGR(me)_	P31942;P31942-3;B4DHY1;P31942-4;P31942-2	P31942;P31942-2	P31942-2	HNRNPH3	Heterogeneous nuclear ribonucleoprotein H3	308__MMA__L		1.20916
31.28	0.404	2.34	0.06684	0.131376	5.47	0.06684	_MGMGNNYSGGYGTPDGLGGYGR(me)GGGGSGGYYGQGGMSGGGWR_	P31942;P31942-3;B4DHY1;P31942-4;P31942-2	P31942;P31942-2	P31942-2	HNRNPH3	Heterogeneous nuclear ribonucleoprotein H3	308__MMA__L		1.32317
25.54	1.551	7.38	0.00185	0.012673	54.43	0.00185	_LLGQRPGPYDRPIGGR(me)GGYYGAGR_	P31942;P31942-3;P31942-2	P31942;P31942-2	P31942-2	HNRNPH3	Heterogeneous nuclear ribonucleoprotein H3	121__MMA__L		2.9302
26.03	-0.256	-2.34	0.06709	0.131376	5.45	0.06709	_NLPLPPPPPPR(me)GGDLM(ox)AYDR_	Q5T6W5;P61978-3;P61978;P61978-2;Q5T6W2;Q5T6W1	Q5T6W5	Q5T6W5	HNRNPK	Heterogeneous nuclear ribonucleoprotein K	281__MMA__L		0.837406
28.83	0.024	0.2	0.84996	0.88121	0.04	0.84996	_NLPLPPPPPPR(me)GGDLMAYDR_	Q5T6W5;P61978-3;P61978;P61978-2;Q5T6W2;Q5T6W1	Q5T6W5	Q5T6W5	HNRNPK	Heterogeneous nuclear ribonucleoprotein K	281__MMA__L		1.01677
27.98	-0.125	-1.01	0.35734	0.453918	1.03	0.35734	_NLPLPPPPPPR(me)GGDLMAYDRR_	Q5T6W5;P61978-3;P61978;P61978-2;Q5T6W2;Q5T6W1	Q5T6W5	Q5T6W5	HNRNPK	Heterogeneous nuclear ribonucleoprotein K	281__MMA__L		0.917004
22.8	-0.697	-4.95	0.00434	0.020027	24.53	0.00434	_DYDDMSPR(me)R_	Q5T6W5;P61978-3;P61978;P61978-2;Q5T6W2;Q5T6W1	Q5T6W5	Q5T6W5	HNRNPK	Heterogeneous nuclear ribonucleoprotein K	251__MMA__L		0.616854
26.42	-0.964	-7.54	0.00067	0.008804	56.85	0.00067	_MGAGMGFGLER(me)_	P52272-2;P52272;M0R2I7;M0QZM1	P52272-2	P52272-2	HNRNPM	Heterogeneous nuclear ribonucleoprotein M	457__MMA__L		0.512634
26.3	-1.008	-7.49	0.00069	0.008804	56.11	0.00069	_MGAGMGFGLER(me)MAAPIDR_	P52272-2;P52272;M0R2I7;M0QZM1	P52272-2	P52272-2	HNRNPM	Heterogeneous nuclear ribonucleoprotein M	457__MMA__L		0.497235
28.89	-0.794	-6.39	0.00142	0.011939	40.83	0.00142	_R(di)GNMPQR(di)GGGGGGSGGIGYPYPR(me)_	Q00839-2;Q00839	Q00839-2	Q00839-2	HNRNPU	Heterogeneous nuclear ribonucleoprotein U	714__DMA__L;720__DMA__L;736__MMA__L		0.576743
22.85	-0.16	-0.99	0.36834	0.459612	0.98	0.36834	_KRPYEENR(me)GR_	M0R3F1;Q9BUJ2-4;B7Z4B8;Q9BUJ2-2;Q9BUJ2;Q9BUJ2-3;M0QYI8;M0QYZ0;M0R0K8;M0QZV6;M0R203	M0R3F1	M0R3F1	HNRNPUL1	Heterogeneous nuclear ribonucleoprotein U-like protein 1	28__MMA__L		0.895025
22.09	0.277	1.12	0.31199	0.399921	1.27	0.31199	_SGGGGYSQNR(me)WGNNNR_	M0R3F1;Q9BUJ2-4;B7Z4B8;Q9BUJ2-2;Q9BUJ2;Q9BUJ2-3;Q9BUJ2-5	M0R3F1	M0R3F1	HNRNPUL1	Heterogeneous nuclear ribonucleoprotein U-like protein 1	520__MMA__L		1.21167
22.2	0.862	6.62	0.00121	0.010999	43.84	0.00121	_DNNNSNNR(me)GSYNR_	M0R3F1;Q9BUJ2-4;B7Z4B8;Q9BUJ2-2;Q9BUJ2;Q9BUJ2-3;Q9BUJ2-5	M0R3F1	M0R3F1	HNRNPUL1	Heterogeneous nuclear ribonucleoprotein U-like protein 1	534__MMA__L		1.81756
23.49	1.005	7.54	0.0017	0.012299	56.91	0.0017	_WGNNNRDNNNSNNR(me)GSYNR_	M0R3F1;Q9BUJ2-4;B7Z4B8;Q9BUJ2-2;Q9BUJ2;Q9BUJ2-3;Q9BUJ2-5	M0R3F1	M0R3F1	HNRNPUL1	Heterogeneous nuclear ribonucleoprotein U-like protein 1	534__MMA__L		2.00694
26.5	-0.516	-5.03	0.00406	0.019554	25.31	0.00406	_NYYGYQGYR(me)_	Q1KMD3	Q1KMD3	Q1KMD3	HNRNPUL2	Heterogeneous nuclear ribonucleoprotein U-like protein 2	747__MMA__L		0.699308
24.31	-0.335	-2.77	0.03949	0.090546	7.69	0.03949	_YYR(me)NYYGYQGYR_	Q1KMD3	Q1KMD3	Q1KMD3	HNRNPUL2	Heterogeneous nuclear ribonucleoprotein U-like protein 2	738__MMA__L		0.792784
27.43	-0.711	-4.71	0.00537	0.020739	22.18	0.00537	_AYGQQYWGQPGNR(me)GGYR(me)NFYDR(me)_	Q1KMD3;H3BQZ7	Q1KMD3	Q1KMD3	HNRNPUL2;hCG_2044799	Heterogeneous nuclear ribonucleoprotein U-like protein 2	684__MMA__L;688__MMA__L;693__MMA__L		0.610897
25.25	-0.129	-1	0.36511	0.459612	0.99	0.36511	_GYDNR(me)AYGQQYWGQPGNR(me)GGYR(me)_	Q1KMD3;H3BQZ7	Q1KMD3	Q1KMD3	HNRNPUL2;hCG_2044799	Heterogeneous nuclear ribonucleoprotein U-like protein 2	671__MMA__L;684__MMA__L;688__MMA__L		0.914465
22.27	-0.433	-3.18	0.03386	0.079578	10.11	0.03386	_SR(di)GQGYVGGQR_	Q1KMD3;H3BQZ7	Q1KMD3	Q1KMD3	HNRNPUL2;hCG_2044799	Heterogeneous nuclear ribonucleoprotein U-like protein 2	656__DMA__L		0.74072
25.9	0.639	4.08	0.00961	0.029781	16.68	0.00961	_SR(me)GQGYVGGQR_	Q1KMD3;H3BQZ7	Q1KMD3	Q1KMD3	HNRNPUL2;hCG_2044799	Heterogeneous nuclear ribonucleoprotein U-like protein 2	656__MMA__L		1.55725
23.71	-0.193	-1.23	0.27446	0.370327	1.51	0.27446	_YR(me)GDYDR_	Q1KMD3;H3BQZ7	Q1KMD3	Q1KMD3	HNRNPUL2;hCG_2044799	Heterogeneous nuclear ribonucleoprotein U-like protein 2	695__MMA__L		0.874785
26.55	0.542	4.94	0.0044	0.020027	24.37	0.0044	_ASR(me)GGGNHQNNYQPY_	O14979-3;O14979-2;O14979	O14979-3	O14979-3	HNRPDL	Heterogeneous nuclear ribonucleoprotein D-like	232__MMA__L		1.45599
28.81	-0.174	-0.95	0.39521	0.482462	0.91	0.39521	_FELSGIPPAPR(me)_	P08107;P08107-2;E7EP94;P17066	P08107;P17066	P08107	HSPA1A;HSPA6	Heat shock 70 kDa protein 1A/1B;Heat shock 70 kDa protein 6	469__MMA__L		0.886382
28.34	0.247	1.74	0.1423	0.227665	3.03	0.1423	_DNNLLGKFELTGIPPAPR(me)_	P11142;E9PKE3;E9PNE6;A8K7Q2;E9PS65;E9PM13	P11142	P11142	HSPA8	Heat shock cognate 71 kDa protein	469__MMA__L		1.18674
24.86	0.015	0.13	0.89852	0.911446	0.02	0.89852	_FELTGIPPAPR(me)GVPQIEVTFDIDANGILNVSAVDKSTGKENK_	P11142;E9PKE3;E9PNE6;A8K7Q2;E9PS65;E9PM13	P11142	P11142	HSPA8	Heat shock cognate 71 kDa protein	469__MMA__L		1.01045
30.32	0	0	1	1	0	1	_FELTGIPPAPR(me)_	P11142;E9PKE3;E9PNE6;A8K7Q2;E9PS65;E9PM13	P11142	P11142	HSPA8	Heat shock cognate 71 kDa protein	469__MMA__L		1
27.44	-0.074	-0.41	0.70178	0.746797	0.16	0.70178	_FSGLLGR(me)GAAPTLVPQQPEQVLSSGSPAASEAR_	H0YLH9;Q14005-3;H3BVH5;Q14005-2;Q14005	H0YLH9	H0YLH9	IL16	Pro-interleukin-16;Interleukin-16	193__MMA__L		0.95
27.23	-0.095	-0.71	0.51733	0.602841	0.5	0.51733	_RAPVPVR(me)GGPK_	Q12906;Q12906-7;Q12906-5;Q12906-4;Q12906-2;Q12906-6;Q12906-3	Q12906	Q12906	ILF3	Interleukin enhancer-binding factor 3	609__MMA__L		0.936272
25.56	-1.735	-12.82	0.00022	0.004481	164.38	0.00022	_AVLSPGSVFSPGR(me)GASFLFPPAESLSPEEPR_	P27987-2;P27987	P27987-2	P27987-2	ITPKB	Inositol-trisphosphate 3-kinase B	52__MMA__L		0.300409
24.34	0.253	1.03	0.35178	0.448872	1.05	0.35178	_GAITR(me)GATVTR_	Q07666-3;Q07666-2;Q07666	Q07666-3	Q07666-3	KHDRBS1	KH domain-containing, RNA-binding, signal transduction-associated protein 1	286__MMA__L		1.19168
27.76	0.843	6.89	0.00101	0.010156	47.47	0.00101	_CGLVIGR(me)GGENVK_	Q92945;M0R3J3	Q92945	Q92945	KHSRP	Far upstream element-binding protein 2	442__MMA__L		1.79378
21.35	0.754	5.6	0.00256	0.014726	31.33	0.00256	_CGLVIGR(me)_	Q92945;M0R3J3	Q92945	Q92945	KHSRP	Far upstream element-binding protein 2	442__MMA__L		1.68646
24.92	-0.142	-1.3	0.25149	0.346998	1.68	0.25149	_EGTR(me)GSSWSAQNTPR_	Q69YN4	Q69YN4	Q69YN4	KIAA1429	Protein virilizer homolog	1723__MMA__L		0.906262
25.67	-0.142	-0.81	0.46397	0.545163	0.66	0.46397	_IPPLFPQKPLSLFQTSHTLHLSHLNR(me)FPAR_	Q8N163-2;Q8N163;H0YC69	Q8N163-2	Q8N163-2	KIAA1967	DBIRD complex subunit KIAA1967	180__MMA__L		0.906262
21.57	0.414	1.68	0.16919	0.256513	2.82	0.16919	_SHLR(me)HAIPSAER_	Q92615	Q92615	Q92615	LARP4B	La-related protein 4B	419__MMA__L		1.33237
24.09	-0.395	-2.85	0.04671	0.102115	8.13	0.04671	_AVAPSPSGAIGGLLEQFAR(me)_	C9JSR1;Q8NCE2-3;Q8NCE2-2;Q8NCE2	C9JSR1	C9JSR1	MTMR14	Myotubularin-related protein 14	280__MMA__L		0.760489
26.77	-0.52	-2.89	0.045	0.099858	8.34	0.045	_AVAPSPSGAIGGLLEQFAR(me)GVGLR_	C9JSR1;Q8NCE2-3;Q8NCE2-2;Q8NCE2	C9JSR1	C9JSR1	MTMR14	Myotubularin-related protein 14	280__MMA__L		0.697372
24.1	0.647	4.09	0.00958	0.029781	16.71	0.00958	_DEYRQDYDAGR(me)GGYGK_	C9JQX9;B3KSB0;E9PAR5;P52298-2;P52298	C9JQX9	C9JQX9	NCBP2	Nuclear cap-binding protein subunit 2	76__MMA__L		1.56591
23.18	1.137	10.78	0.00012	0.003407	116.23	0.00012	_QDYDAGR(me)GGYGK_	C9JQX9;B3KSB0;E9PAR5;P52298-2;P52298	C9JQX9	C9JQX9	NCBP2	Nuclear cap-binding protein subunit 2	76__MMA__L		2.19923
21.77	0.269	1.61	0.16915	0.256513	2.58	0.16915	_DAGLLVEQPPLAGVAASPR(me)_	Q13469-3;Q13469-2;Q13469	Q13469-3	Q13469-3	NFATC2	Nuclear factor of activated T-cells, cytoplasmic 2	130__MMA__L		1.20497
24.61	-1.436	-13.88	4e-05	0.003407	192.54	4e-05	_FGQAATMEGIGAIGGTPPAFNR(me)AAPGAEFAPNKR_	Q15233-2;Q15233	Q15233-2	Q15233-2	NONO	Non-POU domain-containing octamer-binding protein	367__MMA__L		0.369591
26.8	-0.855	-5.72	0.00233	0.014263	32.72	0.00233	_SQTGWPR(me)GVTQFGNK_	O43809	O43809	O43809	NUDT21	Cleavage and polyadenylation specificity factor subunit 5	15__MMA__L		0.552865
21.96	0.445	3.29	0.03065	0.07452	10.8	0.03065	_ATSAGSSPSCSLAGR(me)GVSSR_	Q9BXB5-2;Q9BXB5	Q9BXB5-2	Q9BXB5-2	OSBPL10	Oxysterol-binding protein-related protein 10	38__MMA__L		1.36131
22.98	0.122	0.83	0.45178	0.533063	0.69	0.45178	_VANTSTQTMGPR(di)PAAAAAAATPAVR(me)_	E7EQV3;P11940;E7ERJ7;H0YAS6;H0YB75;H0YAW6	E7EQV3	E7EQV3	PABPC1	Polyadenylate-binding protein 1	448__DMA__L;461__MMA__L		1.08824
21.66	-0.811	-4.58	0.00602	0.022057	20.99	0.00602	_QAHLTNQYMQR(me)_	E7EQV3;P11940;P11940-2;E7ERJ7;H0YAR2;H0YB86	E7EQV3	E7EQV3	PABPC1	Polyadenylate-binding protein 1	340__MMA__L		0.569987
22.39	-0.277	-1.5	0.19419	0.285216	2.25	0.19419	_(ac)AAAAAAAAAAGAAGGR(me)_	Q86U42-2;Q86U42	Q86U42-2	Q86U42-2	PABPN1	Polyadenylate-binding protein 2	17__MMA__L		0.825305
32.09	-0.399	-1.95	0.10869	0.185762	3.81	0.10869	_(ac)AAAAAAAAAAGAAGGR(me)GSGPGR_	Q86U42-2;Q86U42	Q86U42-2	Q86U42-2	PABPN1	Polyadenylate-binding protein 2	17__MMA__L		0.758384
27.82	-0.458	-3.44	0.01868	0.048316	11.81	0.01868	_(ac)AAAAAAAAAAGAAGGR(me)GSGPGRR_	Q86U42-2;Q86U42	Q86U42-2	Q86U42-2	PABPN1	Polyadenylate-binding protein 2	17__MMA__L		0.727995
24.28	0.578	5.11	0.00381	0.019534	26.08	0.00381	_TSLALDESLFR(me)_	Q86U42-2;Q86U42;B4DEH8;G3V4T2;Q92843-2;H0YJH9	Q86U42-2	Q86U42-2	PABPN1	Polyadenylate-binding protein 2	238__MMA__L		1.49278
29.21	0.64	4.26	0.00814	0.027992	18.12	0.00814	_TSLALDESLFR(me)GR_	Q86U42-2;Q86U42;B4DEH8;G3V4T2;Q92843-2;H0YJH9	Q86U42-2	Q86U42-2	PABPN1	Polyadenylate-binding protein 2	238__MMA__L		1.55833
21.85	0.176	1.44	0.21041	0.307432	2.07	0.21041	_(ac)AAAPAR(me)GGGGGGGGGGGCSGSGSSASR_	J3KN10	J3KN10	J3KN10	PI4KA		7__MMA__L		1.12975
23.61	-1.012	-3.74	0.01355	0.038203	14	0.01355	_SISLTRPGSSSLSSGPNSILCR(me)_	Q9HB19	Q9HB19	Q9HB19	PLEKHA2	Pleckstrin homology domain-containing family A member 2	333__MMA__L		0.495858
23.04	-0.1	-0.45	0.66873	0.722532	0.21	0.66873	_AR(me)GGLWDDDDAPRPSQFEEDLALMEEMEAEHR_	P28340;M0R2B7;M0QZR8;M0R2J2;M0R2I8	P28340	P28340	POLD1	DNA polymerase delta catalytic subunit;DNA polymerase	19__MMA__L		0.933033
23.03	0.345	2.03	0.09793	0.174783	4.14	0.09793	_GGPMR(me)GGPGPGPGPYHR_	Q96QC0	Q96QC0	Q96QC0	PPP1R10	Serine/threonine-protein phosphatase 1 regulatory subunit 10	693__MMA__L		1.27015
21.9	-0.474	-4.63	0.00579	0.021484	21.39	0.00579	_RRQEEASVR(me)GR_	Q6NYC8;Q6NYC8-2	Q6NYC8	Q6NYC8	PPP1R18	Phostensin	23__MMA__L		0.719966
25.05	-0.777	-5.81	0.00216	0.014193	33.81	0.00216	_(ac)MRPGTGAER(me)GGLMVSEMESHPPSQGPGDGER_	F5H578;O75400-3;O75400	F5H578	F5H578	PRPF40A	Pre-mRNA-processing factor 40 homolog A	9__MMA__L		0.583579
25.05	0.829	6.1	0.00175	0.012372	37.15	0.00175	_MRPGTGAER(me)GGLMVSEMESHPPSQGPGDGER_	F5H578;O75400-3;O75400	F5H578	F5H578	PRPF40A	Pre-mRNA-processing factor 40 homolog A	9__MMA__L		1.77645
22.96	0.215	1.26	0.27801	0.371562	1.58	0.27801	_LSGSSLCSGSWVSADGFLR(me)R_	F5H578;O75400-3;O75400;H0YG38	F5H578	F5H578	PRPF40A	Pre-mRNA-processing factor 40 homolog A	51__MMA__L		1.1607
25.72	-0.892	-7.23	0.00081	0.009144	52.22	0.00081	_(ac)AGVFPYR(me)GPGNPVPGPLAPLPDYMSEEKLQEK_	Q6P2Q9;I3L0J9	Q6P2Q9	Q6P2Q9	PRPF8	Pre-mRNA-processing-splicing factor 8	8__MMA__L		0.538867
22.32	0.94	8.17	0.00046	0.006822	66.69	0.00046	_AMMPPYMFQQYPR(me)_	Q9Y520-6;Q9Y520-4;E7EPN9;Q9Y520-5;Q9Y520;Q9Y520-7;Q9Y520-3	Q9Y520-6	Q9Y520-6	PRRC2C	Protein PRRC2C	255__MMA__L		1.91853
24.24	-0.446	-3.8	0.01277	0.037113	14.44	0.01277	_GR(me)GPPPSWASEPERPSILSASELK_	Q9Y520-6;Q9Y520-4;E7EPN9;Q9Y520-5;Q9Y520;Q9Y520-7;Q9Y520-3;Q9Y520-2	Q9Y520-6	Q9Y520-6	PRRC2C	Protein PRRC2C	281__MMA__L		0.734075
24	0.931	5.97	0.00404	0.019554	35.67	0.00404	_(ac)SR(me)GSSAGFDR_	G3V3U4;G3V3I1;G3V295;P60900;G3V5Z7;G3V4S5;G3V2S7	G3V3U4	G3V3U4	PSMA6	Proteasome subunit alpha type;Proteasome subunit alpha type-6	3__MMA__L		1.9066
24.83	0.616	3.19	0.03347	0.079578	10.19	0.03347	_(ac)ALLDVCGAPR(me)GQRPESALPVAGSGR_	Q5JNW7;P28062	Q5JNW7	Q5JNW7	PSMB8	Proteasome subunit beta type-8	11__MMA__L		1.53262
24.96	-0.735	-5.49	0.00548	0.020881	30.12	0.00548	_ALIDPSSGLPNR(me)LPPGAVPPGAR_	F5H4Z3;Q5QPM7;Q92530;H0Y555;E7ER20	F5H4Z3	F5H4Z3	PSMF1	Proteasome inhibitor PI31 subunit	143__MMA__L		0.600818
25.25	-0.185	-1.81	0.12987	0.214169	3.29	0.12987	_TGSETPQAPM(ox)SGVGPVSGGPGGFGR(me)GSQGGNFEGPNKR_	Q8WXF1	Q8WXF1	Q8WXF1	PSPC1	Paraspeckle component 1	507__MMA__L		0.879649
23.76	-0.114	-0.97	0.3761	0.467228	0.94	0.3761	_TGSETPQAPMSGVGPVSGGPGGFGR(me)_	Q8WXF1	Q8WXF1	Q8WXF1	PSPC1	Paraspeckle component 1	507__MMA__L		0.924023
27.64	-0.16	-1.6	0.17152	0.258657	2.55	0.17152	_TGSETPQAPMSGVGPVSGGPGGFGR(me)GSQGGNFEGPNK_	Q8WXF1	Q8WXF1	Q8WXF1	PSPC1	Paraspeckle component 1	507__MMA__L		0.895025
29.82	0.08	0.65	0.5473	0.6297	0.42	0.5473	_TGSETPQAPMSGVGPVSGGPGGFGR(me)GSQGGNFEGPNKR_	Q8WXF1	Q8WXF1	Q8WXF1	PSPC1	Paraspeckle component 1	507__MMA__L		1.05702
26.3	-0.341	-2.59	0.04897	0.104616	6.72	0.04897	_(ac)MMLR(me)GNLK_	Q8WXF1;Q8WXF1-2	Q8WXF1	Q8WXF1	PSPC1	Paraspeckle component 1	4__MMA__L		0.789494
25.78	-0.075	-0.64	0.55119	0.6297	0.41	0.55119	_IITGPAPVLPPAALR(me)TPTPAGPTIMPLIR_	H0YGD6;H0YG47;Q96PU8-5;Q96PU8-9;Q96PU8-8;Q96PU8-6;Q96PU8-3;Q96PU8	H0YGD6	H0YGD6	QKI	Protein quaking	76__MMA__L		0.949342
26.81	1.61	11.66	0.00032	0.005599	135.96	0.00032	_(ac)SLMVSAGR(me)GLGAVWSPTHVQVTVLQAR_	Q6WKZ4-5;Q6WKZ4-3;Q6WKZ4	Q6WKZ4-5	Q6WKZ4-5	RAB11FIP1	Rab11 family-interacting protein 1	9__MMA__L		3.05252
30.41	-0.319	-2.26	0.07389	0.140797	5.1	0.07389	_(ac)AGR(me)GGAARPNGPAAGNK_	F8VWU4;F8VVK3;K7ERI8;P51148;K7ERQ8;F8VSF8;P51148-2	F8VWU4	F8VWU4	RAB5C	Ras-related protein Rab-5C	4__MMA__L		0.801625
23.6	0.39	2.93	0.033	0.079533	8.56	0.033	_GSGLGAR(me)GSSYGVTSTESYK_	P98175-4;P98175-3;P98175-2;P98175	P98175-4	P98175-4	RBM10	RNA-binding protein 10	824__MMA__L		1.31039
23.46	-0.787	-3.87	0.01818	0.047664	15	0.01818	_NQGGYDR(me)YSGGNYR_	P98179	P98179	P98179	RBM3	Putative RNA-binding protein 3	145__MMA__L		0.579548
24.85	0.568	4.26	0.0132	0.037604	18.19	0.0132	_SR(me)GFGFITFTNPEHASVAMR_	P98179	P98179	P98179	RBM3	Putative RNA-binding protein 3	47__MMA__L		1.48247
23.34	0.179	0.99	0.36763	0.459612	0.98	0.36763	_SYSR(di)GGGDQGYGSGR_	P98179	P98179	P98179	RBM3	Putative RNA-binding protein 3	105__DMA__L		1.1321
28.46	0.192	1.13	0.31082	0.399921	1.27	0.31082	_YYDSR(me)PGGYGYGYGR_	P98179	P98179	P98179	RBM3	Putative RNA-binding protein 3	121__MMA__L		1.14235
28.41	0.278	1.22	0.27738	0.371562	1.49	0.27738	_YYDSRPGGYGYGYGR(me)_	P98179	P98179	P98179	RBM3	Putative RNA-binding protein 3	131__MMA__L		1.21251
26.87	0.153	0.84	0.43745	0.519876	0.71	0.43745	_YYDSRPGGYGYGYGR(me)SR_	P98179	P98179	P98179	RBM3	Putative RNA-binding protein 3	131__MMA__L		1.11188
26.62	1.889	6.79	0.00252	0.014726	46.13	0.00252	_SYSR(me)GGGDQGYGSGR_	P98179	P98179	P98179	RBM3	Putative RNA-binding protein 3	105__MMA__L		3.70378
26.16	0.563	3.95	0.01699	0.045192	15.64	0.01699	_FNSAIR(me)GK_	Q14498-2;Q14498;G3XAC6;Q5QP22;Q5QP23	Q14498-2	Q14498-2	RBM39	RNA-binding protein 39	109__MMA__L		1.47734
22.38	-1.483	-11.58	9e-05	0.003407	134.07	9e-05	_YDDYSSSR(me)DGYGGSR_	P38159;P38159-2;B3KRG5;H3BUY5;Q96E39	P38159	P38159	RBMX;RBMXL1	RNA-binding motif protein, X chromosome;RNA-binding motif protein, X chromosome, N-terminally processed;RNA binding motif protein, X-linked-like-1	317__MMA__L		0.357744
25.8	-0.25	-1.96	0.10817	0.185762	3.83	0.10817	_GPPSR(me)GGHM(ox)DDGGYSMNFNMSSSR_	P38159;P38159-2;H0Y6E7;H3BT71;Q96E39	P38159	P38159	RBMX;RBMXL1	RNA-binding motif protein, X chromosome;RNA-binding motif protein, X chromosome, N-terminally processed;RNA binding motif protein, X-linked-like-1	125__MMA__L		0.840896
24.1	-0.396	-2.37	0.06445	0.130198	5.6	0.06445	_GPPSR(me)GGHMDDGGYSM(ox)NFNM(ox)SSSR_	P38159;P38159-2;H0Y6E7;H3BT71;Q96E39	P38159	P38159	RBMX;RBMXL1	RNA-binding motif protein, X chromosome;RNA-binding motif protein, X chromosome, N-terminally processed;RNA binding motif protein, X-linked-like-1	125__MMA__L		0.759962
26.38	-0.259	-2.2	0.0797	0.147857	4.83	0.0797	_GPPSR(me)GGHMDDGGYSM(ox)NFNMSSSR_	P38159;P38159-2;H0Y6E7;H3BT71;Q96E39	P38159	P38159	RBMX;RBMXL1	RNA-binding motif protein, X chromosome;RNA-binding motif protein, X chromosome, N-terminally processed;RNA binding motif protein, X-linked-like-1	125__MMA__L		0.835667
26.85	-0.18	-1.37	0.22932	0.324973	1.88	0.22932	_GPPSR(me)GGHMDDGGYSMNFNM(ox)SSSR_	P38159;P38159-2;H0Y6E7;H3BT71;Q96E39	P38159	P38159	RBMX;RBMXL1	RNA-binding motif protein, X chromosome;RNA-binding motif protein, X chromosome, N-terminally processed;RNA binding motif protein, X-linked-like-1	125__MMA__L		0.882703
28.81	-0.104	-0.65	0.54306	0.627632	0.43	0.54306	_GPPSR(me)GGHMDDGGYSMNFNMSSSR_	P38159;P38159-2;H0Y6E7;H3BT71;Q96E39	P38159	P38159	RBMX;RBMXL1	RNA-binding motif protein, X chromosome;RNA-binding motif protein, X chromosome, N-terminally processed;RNA binding motif protein, X-linked-like-1	125__MMA__L		0.93045
25.24	1.065	9.08	0.00028	0.005257	82.38	0.00028	_AGGAASGGGGNSWDLPGSHVR(me)LPGR_	P49247	P49247	P49247	RPIA	Ribose-5-phosphate isomerase	42__MMA__L		2.09217
25.48	-0.271	-1.27	0.26077	0.353541	1.61	0.26077	_SGQGAFGNMCR(me)GGR_	H3BTP7;H3BU31;P36578	H3BTP7	H3BTP7	RPL4	60S ribosomal protein L4	97__MMA__L		0.828745
22.13	-0.249	-1.86	0.13743	0.221459	3.45	0.13743	_(ac)ADDAGAAGGPGGPGGPGMGNR(me)_	E9PQD7;P15880;E9PPT0;E9PMM9;E9PM36	E9PQD7	E9PQD7	RPS2	40S ribosomal protein S2	22__MMA__L		0.841479
23.95	-1.038	-7.76	0.00058	0.008235	60.17	0.00058	_(ac)ADDAGAAGGPGGPGGPGMGNR(me)GGFR_	E9PQD7;P15880;E9PPT0;E9PMM9;E9PM36	E9PQD7	E9PQD7	RPS2	40S ribosomal protein S2	22__MMA__L		0.487002
25.16	-0.409	-4.19	0.00865	0.029025	17.59	0.00865	_GLPPPPR(me)GR_	F5GZU3;B7Z2F6;Q15424-2;Q15424-4;Q15424-3	F5GZU3	F5GZU3	SAFB	Scaffold attachment factor B1	648__MMA__L		0.753145
23.99	0.472	3.71	0.01399	0.039055	13.77	0.01399	_MSEGR(me)GLPPPPR_	F5GZU3;B7Z2F6;Q15424-2;Q15424-4;Q15424-3;Q15424	F5GZU3	F5GZU3	SAFB	Scaffold attachment factor B1	641__MMA__L		1.38703
25.66	-0.312	-1.67	0.15703	0.244655	2.77	0.15703	_GGVAGR(me)GGFAQGGHSQGHVVPGGGLEGGGVASQDR_	Q14151	Q14151	Q14151	SAFB2	Scaffold attachment factor B2	903__MMA__L		0.805524
25.16	0.492	4.88	0.00461	0.02017	23.85	0.00461	_LSEGR(me)GLPPPPR_	Q14151	Q14151	Q14151	SAFB2	Scaffold attachment factor B2	835__MMA__L		1.40639
25.39	0.117	1.16	0.29836	0.388398	1.35	0.29836	_KAPGGPMLLPQTYGAR(me)_	B7ZKM0;Q15020	B7ZKM0	B7ZKM0	SART3	Squamous cell carcinoma antigen recognized by T-cells 3	870__MMA__L		1.08448
26.47	-0.059	-0.53	0.61963	0.682556	0.28	0.61963	_KAPGGPMLLPQTYGAR(me)GK_	B7ZKM0;Q15020	B7ZKM0	B7ZKM0	SART3	Squamous cell carcinoma antigen recognized by T-cells 3	870__MMA__L		0.959929
23.94	-0.022	-0.16	0.87734	0.899671	0.03	0.87734	_SGWTSASSWAVR(me)K_	Q99590-2;F8VXG7;Q99590	Q99590-2	Q99590-2	SCAF11	Protein SCAF11	836__MMA__L		0.984866
23.84	-0.387	-2.57	0.0504	0.106682	6.6	0.0504	_YRPYDGAASAYAQNYR(me)YPEPERPSSR_	O15027-2;O15027-4;O15027-3;O15027;O15027-5;J3KNL6	O15027-2	O15027-2	SEC16A	Protein transport protein Sec16A	1036__MMA__L		0.764718
25.21	1.328	5.29	0.00626	0.02264	27.95	0.00626	_R(me)GGSGSHNWGTVKDELTESPK_	Q8NC51;Q8NC51-2	Q8NC51	Q8NC51	SERBP1	Plasminogen activator inhibitor 1 RNA-binding protein	216__MMA__L		2.51054
23.83	-1.973	-17.56	1e-05	0.003244	308.42	1e-05	_HSGSDR(me)SSFSHYSGLK_	Q8NC51;Q8NC51-3	Q8NC51	Q8NC51	SERBP1	Plasminogen activator inhibitor 1 RNA-binding protein	201__MMA__L		0.254723
24.82	1.361	11.69	8e-05	0.003407	136.7	8e-05	_R(me)GGSGSHNWGTVK_	Q8NC51;Q8NC51-3;Q8NC51-2;Q8NC51-4	Q8NC51	Q8NC51	SERBP1	Plasminogen activator inhibitor 1 RNA-binding protein	216__MMA__L		2.56863
25.18	0.26	2.37	0.06458	0.130198	5.6	0.06458	_MGTPVPRPPQDMGQIGVR(me)TPLGPR_	E9PPJ0;Q13435;E9PJT3;E9PJ04;H0YCG1	E9PPJ0	E9PPJ0	SF3B2	Splicing factor 3B subunit 2	199__MMA__L		1.19748
22.31	-1.757	-13.17	0.0002	0.004343	173.51	0.0002	_EEYEGPNKKPR(me)F_	P23246	P23246	P23246	SFPQ	Splicing factor, proline- and glutamine-rich	706__MMA__L		0.295863
26.81	-1.097	-10.61	0.00013	0.003407	112.6	0.00013	_FGQGGAGPVGGQGPR(me)_	P23246	P23246	P23246	SFPQ	Splicing factor, proline- and glutamine-rich	681__MMA__L		0.467488
28.67	-0.424	-3.58	0.01609	0.043523	12.79	0.01609	_FGQGGAGPVGGQGPR(me)GMGPGTPAGYGR_	P23246	P23246	P23246	SFPQ	Splicing factor, proline- and glutamine-rich	681__MMA__L		0.745355
24.84	0.879	3.48	0.02553	0.063148	12.14	0.02553	_ATPPQIVNGDQYCGVWAGGR(me)GGGGSVGR_	Q5T123	Q5T123	Q5T123	SH3BGRL3		78__MMA__L		1.8391
24.38	-1.689	-8.91	0.0009	0.00944	79.48	0.0009	_KAVQGGGATPVVGAVQGPVPGMPPMTQAPR(me)_	M0QZG7;P09012;M0R268	M0QZG7	M0QZG7	SNRPA	U1 small nuclear ribonucleoprotein A	102__MMA__L		0.310142
24.93	0.513	3.77	0.0131	0.037604	14.25	0.0131	_GVGGPSQQVMTPQGR(me)_	J3QLE5;P14678-2;P63162;P14678;B3KVR1;P14678-3;A8MT02	J3QLE5	J3QLE5	SNRPN;SNRPB	Small nuclear ribonucleoprotein-associated protein N;Small nuclear ribonucleoprotein-associated proteins B and B;Small nuclear ribonucleoprotein-associated protein	147__MMA__L		1.42701
23.48	-0.323	-2.02	0.10027	0.177837	4.06	0.10027	_MAPALSGANLTSPR(me)VPLSAYER_	Q9UQ35	Q9UQ35	Q9UQ35	SRRM2	Serine/arginine repetitive matrix protein 2	2384__MMA__L		0.799406
24.19	-0.426	-3.83	0.0124	0.036433	14.65	0.0124	_GDDWNDREWDR(me)GR_	Q9BXP5-5;Q9BXP5-4;Q9BXP5-2;Q9BXP5-3;Q9BXP5;C9JUL9	Q9BXP5-5	Q9BXP5-5	SRRT	Serrate RNA effector molecule homolog	45__MMA__L		0.744323
22.36	-0.754	-5.66	0.00492	0.02017	31.99	0.00492	_GTGR(di)GGGGGGGGGAPR(me)_	Q07955;J3KTL2;Q07955-3;Q07955-2	Q07955	Q07955	SRSF1	Serine/arginine-rich splicing factor 1	97__DMA__L;109__MMA__L		0.592957
26.32	0.113	0.96	0.38151	0.467763	0.92	0.38151	_GTGR(me)GGGGGGGGGAPR_	Q07955;J3KTL2;Q07955-3;Q07955-2	Q07955	Q07955	SRSF1	Serine/arginine-rich splicing factor 1	97__MMA__L		1.08147
24.49	1.946	10.84	0.00043	0.006688	117.47	0.00043	_(ac)SGCR(me)VFIGR_	G3V5K8;Q13243-2;B4DJK0;B4DUA4;Q13243-3;Q13243	G3V5K8	G3V5K8	SRSF5	Serine/arginine-rich splicing factor 5	5__MMA__L		3.85305
25.38	0.63	5.44	0.00291	0.016132	29.56	0.00291	_YSDR(me)FSSR_	G3V5K8;Q13243-2;B4DJK0;B4DUA4;Q13243-3;Q13243	G3V5K8	G3V5K8	SRSF5	Serine/arginine-rich splicing factor 5	88__MMA__L		1.54756
22.12	0.512	3.69	0.02122	0.053903	13.64	0.02122	_MQSTYNYNMR(me)GGAYPPR_	F6UDC6;Q5JW28;Q5JW30;O95793-2;O95793-3;O95793	F6UDC6	F6UDC6	STAU1	Double-stranded RNA-binding protein Staufen homolog 1	67__MMA__L		1.42603
26.06	-0.217	-1.55	0.18328	0.272031	2.39	0.18328	_GR(me)GAANDSTQFTVAGR_	F5H2Q5;O95425-2;O95425	F5H2Q5	F5H2Q5	SVIL	Supervillin	117__MMA__L		0.860353
23.51	-0.693	-5.21	0.00662	0.023419	27.09	0.00662	_SGGGYGGDR(me)SSGGGYSGDR_	Q92804-2;Q92804;K7EKB2	Q92804-2	Q92804-2	TAF15	TATA-binding protein-associated factor 2N	428__MMA__L		0.618566
26.07	-0.079	-0.55	0.61376	0.681421	0.3	0.61376	_SGGGYGGDRGGGYGGDR(me)GGGYGGDR_	Q92804-2;Q92804;K7EKB2	Q92804-2	Q92804-2	TAF15	TATA-binding protein-associated factor 2N	464__MMA__L		0.946714
29.5	-0.043	-0.25	0.81707	0.850235	0.06	0.81707	_GGGYGGDR(me)GGGYGGDR_	Q92804-2;Q92804;K7EKB2;K7EN07	Q92804-2	Q92804-2	TAF15	TATA-binding protein-associated factor 2N	456__MMA__L		0.970634
22.85	0.558	2.37	0.07718	0.144584	5.62	0.07718	_GGGYGGDR(me)GGYGGK_	Q92804-2;Q92804;K7EKB2;K7EN07	Q92804-2	Q92804-2	TAF15	TATA-binding protein-associated factor 2N	567__MMA__L		1.47223
29.36	-0.268	-2.01	0.11471	0.1937	4.06	0.11471	_SGGGYGGDR(me)GGGYGGDR(di)GGYGGK_	Q92804-2;Q92804;K7EKB2;K7EN07	Q92804-2	Q92804-2	TAF15	TATA-binding protein-associated factor 2N	559__MMA__L;567__DMA__L		0.83047
29.42	-0.291	-2.02	0.11379	0.193309	4.09	0.11379	_SGGGYGGDR(me)GGGYGGDR_	Q92804-2;Q92804;K7EKB2;K7EN07	Q92804-2	Q92804-2	TAF15	TATA-binding protein-associated factor 2N	456__MMA__L		0.817335
23.99	0.412	1.97	0.12115	0.202162	3.87	0.12115	_GR(me)GGYDKDGR_	Q92804-2;Q92804;K7EPT6;K7ENI1;K7EL85	Q92804-2	Q92804-2	TAF15	TATA-binding protein-associated factor 2N	184__MMA__L		1.33053
28.24	0.206	1.36	0.24467	0.339892	1.86	0.24467	_GYGGSQGGGR(di)GR(me)GGYDK_	Q92804-2;Q92804;K7EPT6;K7ENI1;K7EL85	Q92804-2	Q92804-2	TAF15	TATA-binding protein-associated factor 2N	182__DMA__L;184__MMA__L		1.15349
23.8	-0.874	-5.74	0.00229	0.014263	32.95	0.00229	_(ac)ANR(me)GPAYGLSR_	P37802	P37802	P37802	TAGLN2	Transgelin-2	4__MMA__L		0.545632
27.91	-0.368	-2.72	0.04209	0.094957	7.39	0.04209	_NVIGLQMGTNR(me)GASQAGMTGYGMPR_	P37802	P37802	P37802	TAGLN2	Transgelin-2	182__MMA__L		0.774856
24.91	-1.272	-12.56	6e-05	0.003407	157.86	6e-05	_GASQAGMTGYGMPR(me)_	P37802;C9J5W6;Q9UI15	P37802	P37802	TAGLN2;TAGLN3	Transgelin-2	196__MMA__L		0.414085
24.06	0.233	1.22	0.2913	0.383865	1.48	0.2913	_FGGNPGGFGNQGGFGNSR(me)_	Q13148;B4DJ45	Q13148	Q13148	TARDBP	TAR DNA-binding protein 43	293__MMA__L		1.17528
22.6	0.088	0.63	0.56475	0.634634	0.39	0.56475	_GGDGGESERFNPGELR(me)_	G3V220;O14776-2;O14776	G3V220	G3V220	TCERG1	Transcription elongation regulator 1	20__MMA__L		1.0629
25.68	0.068	0.68	0.5281	0.612859	0.46	0.5281	_NHPR(me)VYQNR_	Q9Y2W1	Q9Y2W1	Q9Y2W1	THRAP3	Thyroid hormone receptor-associated protein 3	66__MMA__L		1.04826
23.55	-0.763	-6	0.00189	0.012673	35.96	0.00189	_SNWQNYR(me)QAYSPR_	Q9Y2W1	Q9Y2W1	Q9Y2W1	THRAP3	Thyroid hormone receptor-associated protein 3	115__MMA__L		0.58927
24.97	0.218	1.98	0.10453	0.181963	3.93	0.10453	_GR(me)GDASGLKR_	O94826	O94826	O94826	TOMM70A	Mitochondrial import receptor subunit TOM70	71__MMA__L		1.16312
28.14	0.901	8.72	0.00034	0.005599	76.07	0.00034	_QSVGR(me)GLQLTPGIGGMQQHFFDDEDR_	P12270	P12270	P12270	TPR	Nucleoprotein TPR	2111__MMA__L		1.86736
26.95	1.087	5.65	0.00245	0.014708	31.95	0.00245	_QSVGR(me)GLQLTPGIGGMQQHFFDDEDRTVPSTPTLVVPHR_	P12270	P12270	P12270	TPR	Nucleoprotein TPR	2111__MMA__L		2.12432
27.58	1.163	10.62	0.00013	0.003407	112.82	0.00013	_RQSVGR(me)GLQLTPGIGGMQQHFFDDEDR_	P12270	P12270	P12270	TPR	Nucleoprotein TPR	2111__MMA__L		2.23923
22.53	-1.125	-7.88	0.00144	0.011939	62.07	0.00144	_TDGFAEAIHSPQVAGVPR(me)FR_	P12270	P12270	P12270	TPR	Nucleoprotein TPR	2163__MMA__L		0.458502
23.75	0.887	5.71	0.00476	0.02017	32.57	0.00476	_QSVGR(me)GLQLTPGIGGM(ox)QQHFFDDEDR_	P12270	P12270	P12270	TPR	Nucleoprotein TPR	2111__MMA__L		1.84933
25.63	-0.053	-0.51	0.62986	0.69113	0.26	0.62986	_SYR(di)GGGGGGGGWR_	P62995-3;P62995;H7C2L4	P62995-3	P62995-3	TRA2B	Transformer-2 protein homolog beta	141__DMA__L		0.96393
29.25	0.856	6.29	0.00152	0.011939	39.56	0.00152	_SYR(me)GGGGGGGGWR_	P62995-3;P62995;H7C2L4	P62995-3	P62995-3	TRA2B	Transformer-2 protein homolog beta	141__MMA__L		1.81001
22.58	-0.184	-1.21	0.27981	0.372202	1.47	0.27981	_HQQLQQMR(me)_	E7EN20;H0Y612;Q9UPN9-2;Q9UPN9	E7EN20	E7EN20	TRIM33	E3 ubiquitin-protein ligase TRIM33	143__MMA__L		0.880259
25.71	-0.377	-2.74	0.05234	0.108532	7.5	0.05234	_VGEPGR(me)GGLGNPATDR_	C9JJV1;Q9Y5U2-2;Q9Y5U2	C9JJV1	C9JJV1	TSSC4	Protein TSSC4	176__MMA__L		0.770037
25.62	-0.165	-1.55	0.18247	0.272031	2.4	0.18247	_SMR(me)GGYIGSTYFER_	P61081	P61081	P61081	UBE2M	NEDD8-conjugating enzyme Ubc12	169__MMA__L		0.891929
21.76	0.212	1.97	0.10571	0.182885	3.9	0.10571	_ATEGSGSMR(me)GGGGGNAR_	O94874-2;O94874;O94874-3	O94874-2	O94874-2	UFL1	E3 UFM1-protein ligase 1	368__MMA__L		1.15829
24.74	0.106	0.62	0.56487	0.634634	0.38	0.56487	_(ac)STR(me)SVSSSSYR_	P08670;B0YJC4	P08670	P08670	VIM	Vimentin	4__MMA__L		1.07624
27.94	-0.116	-0.85	0.43432	0.51898	0.72	0.43432	_SLYASSPGGVYATR(me)_	P08670;B0YJC4	P08670	P08670	VIM	Vimentin	64__MMA__L		0.922742
27.49	0.163	1.17	0.29491	0.386809	1.37	0.29491	_SLYASSPGGVYATR(me)SSAVR_	P08670;B0YJC4	P08670	P08670	VIM	Vimentin	64__MMA__L		1.11961
23.57	-0.014	-0.09	0.93463	0.941308	0.01	0.93463	_TYSLGSALR(me)PSTSR_	P08670;B0YJC4	P08670	P08670	VIM	Vimentin	45__MMA__L		0.990343
24.97	0.092	0.65	0.55155	0.6297	0.42	0.55155	_DFGDSLAR(me)GGK_	Q709C8-4;Q709C8-2;Q709C8-3;Q709C8	Q709C8-4	Q709C8-4	VPS13C	Vacuolar protein sorting-associated protein 13C	3476__MMA__L		1.06585
23.02	0.546	3.54	0.02422	0.060454	12.55	0.02422	_GFLR(me)GVVGGVTGIITKPVEGAK_	Q709C8-4;Q709C8-2;Q709C8-3;Q709C8	Q709C8-4	Q709C8-4	VPS13C	Vacuolar protein sorting-associated protein 13C	3483__MMA__L		1.46003
24.53	0.457	3.64	0.01511	0.041372	13.22	0.01511	_GPPPPGR(me)GGPPPPPPPATGR_	P42768	P42768	P42768	WAS	Wiskott-Aldrich syndrome protein	364__MMA__L		1.37268
28.48	0.159	1.41	0.21729	0.314234	1.99	0.21729	_DGFPGPEDFGPEENFDASEEAAR(me)GR_	Q9C0J8	Q9C0J8	Q9C0J8	WDR33	pre-mRNA 3 end processing protein WDR33	1144__MMA__L		1.11651
26.47	-0.089	-0.73	0.49552	0.579824	0.54	0.49552	_EFEGR(me)GGPLPQEEK_	Q9C0J8	Q9C0J8	Q9C0J8	WDR33	pre-mRNA 3 end processing protein WDR33	1035__MMA__L		0.940174
26.26	-0.204	-2.06	0.09531	0.171202	4.22	0.09531	_EFSEGDGR(me)GAAR_	Q9C0J8	Q9C0J8	Q9C0J8	WDR33	pre-mRNA 3 end processing protein WDR33	1067__MMA__L		0.86814
23.7	0.483	4.79	0.005	0.02017	22.95	0.005	_EMEAPGGPSEDR(me)GGK_	Q9C0J8	Q9C0J8	Q9C0J8	WDR33	pre-mRNA 3 end processing protein WDR33	1257__MMA__L		1.39765
25.01	-0.147	-1.29	0.25471	0.346998	1.66	0.25471	_GR(me)GGPGPAQR_	Q9C0J8	Q9C0J8	Q9C0J8	WDR33	pre-mRNA 3 end processing protein WDR33	1262__MMA__L		0.903127
26.01	-0.056	-0.55	0.6081	0.677799	0.3	0.6081	_GRDGFPGPEDFGPEENFDASEEAAR(me)GR_	Q9C0J8	Q9C0J8	Q9C0J8	WDR33	pre-mRNA 3 end processing protein WDR33	1144__MMA__L		0.961927
28.26	-0.146	-0.91	0.4068	0.492347	0.82	0.4068	_LREFEGR(me)GGPLPQEEK_	Q9C0J8	Q9C0J8	Q9C0J8	WDR33	pre-mRNA 3 end processing protein WDR33	1035__MMA__L		0.903753
24.12	-0.084	-0.56	0.59754	0.66867	0.32	0.59754	_LREFEGR(me)GGPLPQEEKWR_	Q9C0J8	Q9C0J8	Q9C0J8	WDR33	pre-mRNA 3 end processing protein WDR33	1035__MMA__L		0.943438
23.85	0.751	4.42	0.00699	0.024345	19.52	0.00699	_SGSNWGR(me)GSNMNSGPPR_	Q9C0J8	Q9C0J8	Q9C0J8	WDR33	pre-mRNA 3 end processing protein WDR33	1315__MMA__L		1.68296
23.39	-0.413	-3.09	0.03677	0.085696	9.57	0.03677	_(ac)ATEIGSPPR(di)FFHMPR(di)FQHQAPR(me)_	Q9C0J8;B9A053;Q9C0J8-3;Q9C0J8-2	Q9C0J8	Q9C0J8	WDR33	pre-mRNA 3 end processing protein WDR33	10__DMA__L;16__DMA__L;23__MMA__L		0.75106
24.6	-0.014	-0.08	0.94149	0.944845	0.01	0.94149	_(ac)ATEIGSPPR(me)FFHMPR_	Q9C0J8;B9A053;Q9C0J8-3;Q9C0J8-2	Q9C0J8	Q9C0J8	WDR33	pre-mRNA 3 end processing protein WDR33	10__MMA__L		0.990343
25.67	0.536	2.37	0.07742	0.144584	5.61	0.07742	_GSPPVPGGPR(me)QPSPGPTPPPFPGNR_	O43516;E9PB87;O43516-2;O43516-3	O43516	O43516	WIPF1	WAS/WASL-interacting protein family member 1	211__MMA__L		1.44995
25.79	-0.133	-1.35	0.23402	0.328569	1.83	0.23402	_QSPLSSSSPFSNR(me)PPLPPTPSR_	O43516;E9PB87;O43516-2;O43516-3	O43516	O43516	WIPF1	WAS/WASL-interacting protein family member 1	249__MMA__L		0.911933
23.93	-0.351	-2.44	0.07132	0.137756	5.98	0.07132	_DNDSGGSR(di)PPLLPPGGR(me)_	O43516;E9PB87;O43516-2;O43516-3;O43516-4;C9JB04	O43516	O43516	WIPF1	WAS/WASL-interacting protein family member 1	125__DMA__L;134__MMA__L		0.78404
24.56	0.098	0.97	0.37807	0.467613	0.94	0.37807	_DNDSGGSRPPLLPPGGR(me)_	O43516;E9PB87;O43516-2;O43516-3;O43516-4;C9JB04	O43516	O43516	WIPF1	WAS/WASL-interacting protein family member 1	134__MMA__L		1.07029
26.59	0.755	4.74	0.00922	0.029325	22.43	0.00922	_TEQAGR(me)NALLSDISK_	O43516;E9PB87;O43516-2;O43516-3;O43516-4;C9JB04;C9JTB9;B8ZZ90	O43516	O43516	WIPF1	WAS/WASL-interacting protein family member 1	33__MMA__L		1.68763
26.56	-0.163	-1.66	0.15795	0.244733	2.76	0.15795	_FDR(me)GVGAEPLLPWNR_	Q9H0D6-2;B4DZC3;Q9H0D6	Q9H0D6-2	Q9H0D6-2	XRN2	5-3 exoribonuclease 2	807__MMA__L		0.893166
25.32	0.045	0.42	0.69339	0.743483	0.17	0.69339	_KYPLPPPSGR(me)YNWN_	Q9H0D6-2;B4DZC3;Q9H0D6	Q9H0D6-2	Q9H0D6-2	XRN2	5-3 exoribonuclease 2	870__MMA__L		1.03168
22.63	0.653	4.8	0.00498	0.02017	23	0.00498	_TLGHVMPR(me)_	Q9H0D6-2;B4DZC3;Q9H0D6	Q9H0D6-2	Q9H0D6-2	XRN2	5-3 exoribonuclease 2	748__MMA__L		1.57243
24.96	0.751	3.83	0.01237	0.036433	14.67	0.01237	_TLGHVMPR(me)GSGTGIYSNAAPPPVTYQGNLYR(me)PLLR(me)_	Q9H0D6-2;B4DZC3;Q9H0D6	Q9H0D6-2	Q9H0D6-2	XRN2	5-3 exoribonuclease 2	748__MMA__L;771__MMA__L;775__MMA__L		1.68296
25.03	-0.488	-4.24	0.00828	0.028141	17.97	0.00828	_GVGAEPLLPWNR(me)_	Q9H0D6-2;B4DZC3;Q9H0D6	Q9H0D6-2	Q9H0D6-2	XRN2	5-3 exoribonuclease 2	819__MMA__L		0.713013
22.56	-0.447	-3.9	0.01155	0.034655	15.2	0.01155	_RFPPYYMR(me)_	C9J5V9;P67809;H0Y449	C9J5V9	C9J5V9	YBX1	Nuclease-sensitive element-binding protein 1	169__MMA__L		0.733567
23.08	-0.687	-4.76	0.00906	0.029325	22.65	0.00906	_WGMIPR(me)GPASQFYITPSTSLSPR_	P49750-3;P49750;P49750-4;H0YIQ2	P49750-3	P49750-3	YLPM1	YLP motif-containing protein 1	619__MMA__L		0.621144
26.68	0.625	5.76	0.00226	0.014263	33.14	0.00226	_R(me)GGFDRPSYDR_	P49750-3;P49750;P49750-4;H0YIQ2;F8VU51;H0YI23	P49750-3	P49750-3	YLPM1	YLP motif-containing protein 1	1563__MMA__L		1.54221
22.28	0.278	2.75	0.04049	0.092087	7.57	0.04049	_FVHGPSPR(me)_	Q5T9K0;Q5T200-2;Q5T200	Q5T9K0	Q5T9K0	ZC3H13	Zinc finger CCCH domain-containing protein 13	66__MMA__L		1.21251
23.36	0.752	5.62	0.00505	0.02017	31.54	0.00505	_STNVTVAAAR(me)GIK_	Q5BKZ1;Q5BKZ1-3	Q5BKZ1	Q5BKZ1	ZNF326	DBIRD complex subunit ZNF326	235__MMA__L		1.68413
22.81	0.681	4.73	0.00926	0.029325	22.38	0.00926	_STNVTVAAAR(me)_	Q5BKZ1;Q5BKZ1-3	Q5BKZ1	Q5BKZ1	ZNF326	DBIRD complex subunit ZNF326	235__MMA__L		1.60325
23.64	-0.052	-0.26	0.80767	0.843562	0.07	0.80767	_NQANNPPANALR(me)GGASHPGR_	Q9P2E3-2;Q5JXR5;Q5JXR6;Q9P2E3	Q9P2E3-2	Q9P2E3-2	ZNFX1	NFX1-type zinc finger-containing protein 1	44__MMA__L		0.964598
